# Supplementary material for: P4HA1 Regulates CD31 via COL6A1 in the Transition of Glioblastoma Stem-Like Cells to Tumor Endothelioid Cells
Source: Front Oncol. 2022 Apr 13;12:836511. doi: 10.3389/fonc.2022.836511 (PMC9044633; doi:10.3389/fonc.2022.836511)
Supplement: Supplementary file 5 [file Table_1.xlsx]

## Sheet: Sheet 1
RNAseq sample number	status	Is there RNAseq data?	Is there corresponding clinical data?	Is the same clinical data tested repeatedly?	sample	admin.batch_number	admin.bcr	admin.day_of_dcc_upload	admin.disease_code	admin.file_uuid	admin.month_of_dcc_upload	admin.project_code	admin.year_of_dcc_upload	anatomic_neoplasm_subdivision	animal_insect_allergy_history	animal_insect_allergy_types	asthma_history	bcr_patient_barcode	bcr_patient_uuid	day_of_form_completion	days_to_birth	days_to_death	days_to_initial_pathologic_diagnosis	days_to_last_followup	days_to_last_known_alive	days_to_performance_status_assessment	drug.bcr_drug_barcode	drug.bcr_drug_uuid	drug.clinical_trail_drug_classification	drug.day_of_form_completion	drug.days_to_drug_therapy_end	drug.days_to_drug_therapy_start	drug.drug_name	drug.measure_of_response	drug.month_of_form_completion	drug.number_cycles	drug.prescribed_dose	drug.prescribed_dose_units	drug.regimen_indication	drug.regimen_indication_notes	drug.regimen_number	drug.route_of_administrations.route_of_administration	drug.therapy_ongoing	drug.therapy_types.therapy_type	drug.therapy_types.therapy_type_notes	drug.total_dose	drug.total_dose_units	drug.tx_on_clinical_trial	drug.year_of_form_completion
TCGA-02-0047-01A-01R-1849-01	Tumor	Yes	Yes	No	TCGA-02-0047	1.96.0	Nationwide Children's Hospital	22	GBM	E9355B0C-1A90-4976-8E59-64835A131668	12	TCGA	2016	Not Available				TCGA-02-0047	3caf009f-d9e0-4c57-b1d9-8eb59fc833bd	16	-28759	448	0	448
TCGA-02-0055-01A-01R-1849-01	Tumor	Yes	Yes	No	TCGA-02-0055	1.96.0	Nationwide Children's Hospital	22	GBM	D4989BBE-4738-47ED-BF85-6D31B297E843	12	TCGA	2016	Not Available				TCGA-02-0055	da5f6940-e8ee-4fd1-a8da-4cd68e02e59c	16	-22798	76	0	76			TCGA-02-0055-D22313;TCGA-02-0055-D22312	488d0b21-86b6-468f-bb9e-e982ee2ade6c;5d44f37b-8705-452d-89a6-84e6213d425c	Not Available;Not Available	2;2	0;0	-112;-112	Temozolomide;Temozolomide	Not Available;Not Available	4;4	Not Available;Not Available	Not Available;Not Available	mg/m2/day;mg/m2/day	ADJUVANT;ADJUVANT	Not Applicable;Not Applicable	Not Available;Not Available	PO;PO	NO;NO	Chemotherapy;Chemotherapy	Not Available;Not Available	200;75	mg/m2/day;mg/m2/day	Not Available;Not Available	2009;2009
TCGA-02-2483-01A-01R-1849-01	Tumor	Yes	Yes	No	TCGA-02-2483	26.75.0	Nationwide Children's Hospital	22	GBM	126BEEE9-F45C-4B93-A481-7D3E0DFAD0CC	12	TCGA	2016	Not Available				TCGA-02-2483	a2ac9937-f351-4d78-9261-264bf6c21e0c	6	-15964		0	466			TCGA-02-2483-D22549;TCGA-02-2483-D22550	1dfce847-d041-4c1c-adfd-1334273f24b4;162e3959-b282-44ef-af11-884de20d51af	Not Available;Not Available	9;9	94;466	53;95	Temodar;Temodar	Not Available;Not Available	4;4	Not Available;12	75;150	mg/m2;mg/m2	ADJUVANT;ADJUVANT	Not Applicable;Not Applicable	Not Available;Not Available	PO;PO	NO;NO	Chemotherapy;Chemotherapy	Not Available;Not Available	Not Available;Not Available	mg/m2;mg/m2	Not Available;Not Available	2010;2010
TCGA-02-2485-01A-01R-1849-01	Tumor	Yes	Yes	No	TCGA-02-2485	26.75.0	Nationwide Children's Hospital	22	GBM	7B62FA73-A42D-4916-BBA1-B0880EDC99D7	12	TCGA	2016	Not Available				TCGA-02-2485	521ea765-1bd1-423d-a75d-091243df37a9	6	-19494		0	470			TCGA-02-2485-D22554;TCGA-02-2485-D22555	a18761a0-c227-4d0c-b4c7-9270e3d86830;b8b49c28-df16-4cd8-bf0f-5de4714280c3	Not Available;Not Available	9;9	92;186	51;93	Temodar;Temodar	Not Available;Not Available	4;4	Not Available;04	75;150	mg/m2;mg/m2	ADJUVANT;ADJUVANT	Not Applicable;Not Applicable	Not Available;Not Available	PO;PO	NO;NO	Chemotherapy;Chemotherapy	Not Available;Not Available	Not Available;Not Available	mg/m2;mg/m2	Not Available;Not Available	2010;2010
TCGA-02-2486-01A-01R-1849-01	Tumor	Yes	Yes	No	TCGA-02-2486	26.75.0	Nationwide Children's Hospital	22	GBM	96072779-68DC-43C0-A26E-053DFB5AAE86	12	TCGA	2016	Not Available				TCGA-02-2486	79a68b32-29a3-47bf-9b2b-643ec7323d73	6	-23394		0	493			TCGA-02-2486-D22561;TCGA-02-2486-D22559;TCGA-02-2486-D22560	14647534-0503-45c7-a4fd-c663698cc041;cc49574c-adf2-4c38-850d-82c34a75c392;e72519ec-4208-49ba-b7c5-4a57556468e1	Not Available;Not Available;Not Available	9;9;9	230;66;440	130;24;67	Accutane;Temodar;Temodar	Not Available;Not Available;Not Available	4;4;4	04;Not Available;12	40;75;150	mg;mg/m2;mg/m2	PROGRESSION;ADJUVANT;ADJUVANT	Not Applicable;Not Applicable;Not Applicable	Not Available;Not Available;Not Available	PO;PO;PO	NO;NO;NO	Chemotherapy;Chemotherapy;Chemotherapy	Not Available;Not Available;Not Available	Not Available;Not Available;Not Available	mg;mg/m2;mg/m2	Not Available;Not Available;Not Available	2010;2010;2010
TCGA-06-0125-01A-01R-1849-01	Tumor	Yes	Yes	No	TCGA-06-0125	3.97.0	Nationwide Children's Hospital	22	GBM	F8133B23-5BB7-4811-B644-B64F3359DA40	12	TCGA	2016	Not Available				TCGA-06-0125	8da3103e-3e6c-4176-a583-d5fe5e60601e	8	-23343	1448	0	1439			TCGA-06-0125-D22572;TCGA-06-0125-D22570;TCGA-06-0125-D22571	0254badb-e288-40cf-b1c2-451ff481f440;44e0e55b-fa57-44e8-a62f-a2faebf89093;38d50ec6-4a60-4851-8a76-a99e2c52457d	Not Available;Not Available;Not Available	11;11;11	1352;452;941	1032;28;880	Thalidomide;Temozolomide;CPT 11	Not Available;Not Available;Not Available	5;5;5	11;14;2	Not Available;Not Available;Not Available	mg;mg;mg	PROGRESSION;ADJUVANT;PROGRESSION	Not Applicable;Not Applicable;Not Applicable	Not Available;Not Available;Not Available	PO;PO;IV	NO;NO;NO	Chemotherapy;Chemotherapy;Chemotherapy	Not Available;Not Available;Not Available	200;300;566	mg;mg;mg	Not Available;Not Available;Not Available	2009;2009;2009
TCGA-06-0125-02A-11R-2005-01	Tumor	Yes	Yes	Yes	TCGA-06-0125	3.97.0	Nationwide Children's Hospital	22	GBM	F8133B23-5BB7-4811-B644-B64F3359DA40	12	TCGA	2016	Not Available				TCGA-06-0125	8da3103e-3e6c-4176-a583-d5fe5e60601e	8	-23343	1448	0	1439			TCGA-06-0125-D22572;TCGA-06-0125-D22570;TCGA-06-0125-D22571	0254badb-e288-40cf-b1c2-451ff481f440;44e0e55b-fa57-44e8-a62f-a2faebf89093;38d50ec6-4a60-4851-8a76-a99e2c52457d	Not Available;Not Available;Not Available	11;11;11	1352;452;941	1032;28;880	Thalidomide;Temozolomide;CPT 11	Not Available;Not Available;Not Available	5;5;5	11;14;2	Not Available;Not Available;Not Available	mg;mg;mg	PROGRESSION;ADJUVANT;PROGRESSION	Not Applicable;Not Applicable;Not Applicable	Not Available;Not Available;Not Available	PO;PO;IV	NO;NO;NO	Chemotherapy;Chemotherapy;Chemotherapy	Not Available;Not Available;Not Available	200;300;566	mg;mg;mg	Not Available;Not Available;Not Available	2009;2009;2009
TCGA-06-0129-01A-01R-1849-01	Tumor	Yes	Yes	No	TCGA-06-0129	3.97.0	Nationwide Children's Hospital	22	GBM	7592DEA6-6B89-4F8E-8ACE-C59835880C12	12	TCGA	2016	Not Available				TCGA-06-0129	bde84ea9-55c9-4d6d-be86-58fd9222c1d6	10	-11284	1024	0	989			TCGA-06-0129-D22592;TCGA-06-0129-D22593	10974b31-2686-4ac4-8a3d-991e76adfe45;abf937a1-94a5-4183-b184-6c50ca8f3de7	Not Available;Not Available	26;26	120;238	14;183	Temozolomide;IL-13PE	Not Available;Not Available	5;5	2;Not Available	Not Available;Not Available	Not Available;mL	OTHER, SPECIFY IN NOTES;OTHER, SPECIFY IN NOTES	Adjuvant and Progression;Adjuvant and Progression	Not Available;Not Available	PO;Not Available	NO;NO	Chemotherapy;Immunotherapy	Not Available;Not Available	Not Available;19.5	Not Available;mL	Not Available;Not Available	2009;2009
TCGA-06-0130-01A-01R-1849-01	Tumor	Yes	Yes	No	TCGA-06-0130	3.97.0	Nationwide Children's Hospital	22	GBM	A627F7C2-24B2-4458-941C-453DF734AE7A	12	TCGA	2016	Not Available				TCGA-06-0130	7cada85b-00b1-41e5-9924-e09eb077ad56	10	-19812	394	0	320			TCGA-06-0130-D22597	6c2a4e65-a69c-4d2a-be46-949d100ecee9	Not Available	11	280	74	Temozolomide	Not Available	5	08	Not Available	Not Available	RECURRENCE	Not Applicable	Not Available	PO	NO	Chemotherapy	Not Available	Not Available	Not Available	Not Available	2009
TCGA-06-0132-01A-02R-1849-01	Tumor	Yes	Yes	No	TCGA-06-0132	4.100.0	Nationwide Children's Hospital	22	GBM	E27AA971-6827-4C25-B22B-34B69646403F	12	TCGA	2016	Not Available				TCGA-06-0132	9ad6c241-ccc5-4532-a6ac-098271b13b5f	5	-18125	771	0	570
TCGA-06-0138-01A-02R-1849-01	Tumor	Yes	Yes	No	TCGA-06-0138	4.100.0	Nationwide Children's Hospital	22	GBM	04476DA2-FDEE-49CF-AA9A-E8DF31DD1C88	12	TCGA	2016	Not Available				TCGA-06-0138	66bd4c9e-2ebd-4092-a2b0-69027e8af5b8	9	-15736	737	0	674
TCGA-06-0139-01A-01R-1849-01	Tumor	Yes	Yes	No	TCGA-06-0139	3.97.0	Nationwide Children's Hospital	22	GBM	2BBBBB6C-99AA-481A-B2EF-15DED5BCBBF7	12	TCGA	2016	Not Available				TCGA-06-0139	5bbeb8a7-3ac2-4ef1-bd48-6f83bc994a75	10	-14729	362	0	327			TCGA-06-0139-D22615;TCGA-06-0139-D22616	50a0fd98-cd01-4d3f-a09b-b7ffbb15e201;ff6710e6-b842-40e5-842a-f27dfd162d4a	Not Available;Not Available	11;11	278;278	203;203	CPT11;Avastin	Not Available;Not Available	5;5	3;Not Available	Not Available;Not Available	mg;mg	PROGRESSION;PROGRESSION	Not Applicable;Not Applicable	Not Available;Not Available	IV;Not Available	NO;NO	Chemotherapy;Targeted Molecular therapy	Not Available;Not Available	265;910	mg;mg	Not Available;Not Available	2009;2009
TCGA-06-0141-01A-01R-1849-01	Tumor	Yes	Yes	No	TCGA-06-0141	3.97.0	Nationwide Children's Hospital	22	GBM	E515A35F-B8C5-4BF7-BEBB-58CFBE68587D	12	TCGA	2016	Not Available				TCGA-06-0141	4b43da9d-60ee-4269-b44d-d92c034b844c	8	-22926	313	0	280			TCGA-06-0141-D22619;TCGA-06-0141-D22621;TCGA-06-0141-D22620	886aa7a5-5ed0-4363-8c6f-46cde591cd3e;0103ae04-6325-44a5-a6a8-046799ba81da;05585355-2853-43cb-9ccb-5eab30b24a1b	Not Available;Not Available;Not Available	25;25;25	144;270;217	19;235;155	CAI NABIT 9712;Procarbazine;Temozolomide	Not Available;Not Available;Not Available	1;1;1	02;02;02	250;170;200	mg;mg/day;mg	ADJUVANT;PROGRESSION;PROGRESSION	Not Applicable;Not Applicable;Not Applicable	Not Available;Not Available;Not Available	PO;PO;PO	NO;NO;NO	Chemotherapy;Chemotherapy;Chemotherapy	Not Available;Not Available;Not Available	250;170;Not Available	mg;mg/day;mg	Not Available;Not Available;Not Available	2012;2012;2012
TCGA-06-0152-02A-01R-2005-01	Tumor	Yes	Yes	No	TCGA-06-0152	7.94.0	Nationwide Children's Hospital	22	GBM	827E44FB-6C17-46D6-AF9F-2FA03F9157E2	12	TCGA	2016	Not Available				TCGA-06-0152	f5bc5d97-e054-4e53-992d-71b896bd97d5	11	-24844	375	0	359			TCGA-06-0152-D22650;TCGA-06-0152-D22651;TCGA-06-0152-D22649;TCGA-06-0152-D22648	3d1353a8-5085-4a0d-88b6-fdd4b5f28569;a5649f70-0afd-4ce0-9377-9a2c55dcecfc;afeb0618-1975-4d78-a889-c3bd92b36eb7;9a226e9f-9727-4c5f-8b0e-1e61618d6e33	Not Available;Not Available;Not Available;Not Available	29;29;29;29	293;293;293;Not Available	293;293;263;Not Available	Procarbazine;Tamoxifen;Carmustine;Paclitaxel	Not Available;Not Available;Not Available;Not Available	11;11;11;11	01;01;01;02	110;10;80;Not Available	mg;mg;mg;Not Available	PROGRESSION;PROGRESSION;PROGRESSION;ADJUVANT	Not Applicable;Not Applicable;Not Applicable;Not Applicable	Not Available;Not Available;Not Available;Not Available	PO;PO;PO;Not Available	NO;NO;NO;NO	Chemotherapy;Chemotherapy;Chemotherapy;Chemotherapy	Not Available;Not Available;Not Available;Not Available	200;20;Not Available;Not Available	mg;mg;mg;Not Available	Not Available;Not Available;Not Available;Not Available	2011;2011;2011;2011
TCGA-06-0156-01A-02R-1849-01	Tumor	Yes	Yes	No	TCGA-06-0156	4.100.0	Nationwide Children's Hospital	22	GBM	E0DCEC07-97FE-42D3-A6AC-F5A970C12489	12	TCGA	2016	Not Available				TCGA-06-0156	15e058e8-2f33-4fb4-92af-3d9dea1fa906	8	-20932	178	0	164			TCGA-06-0156-D22670	dbb7ebf3-eee9-45fd-8064-afbbb30c75ab	Not Available	28	140	48	Tamoxifen	Not Available	11	02	Not Available	mg/day	ADJUVANT	Not Applicable	Not Available	PO	NO	Chemotherapy	Not Available	Not Available	mg/day	Not Available	2011
TCGA-06-0156-01A-03R-1849-01	Tumor	Yes	Yes	Yes	TCGA-06-0156	4.100.0	Nationwide Children's Hospital	22	GBM	E0DCEC07-97FE-42D3-A6AC-F5A970C12489	12	TCGA	2016	Not Available				TCGA-06-0156	15e058e8-2f33-4fb4-92af-3d9dea1fa906	8	-20932	178	0	164			TCGA-06-0156-D22670	dbb7ebf3-eee9-45fd-8064-afbbb30c75ab	Not Available	28	140	48	Tamoxifen	Not Available	11	02	Not Available	mg/day	ADJUVANT	Not Applicable	Not Available	PO	NO	Chemotherapy	Not Available	Not Available	mg/day	Not Available	2011
TCGA-06-0157-01A-01R-1849-01	Tumor	Yes	Yes	No	TCGA-06-0157	4.100.0	Nationwide Children's Hospital	22	GBM	F4A91058-E082-4715-BE7E-CB21F8D4D912	12	TCGA	2016	Not Available				TCGA-06-0157	ea3b5da2-6a12-400c-bf0f-e442f5ec1132	9	-23128	97	0	97
TCGA-06-0158-01A-01R-1849-01	Tumor	Yes	Yes	No	TCGA-06-0158	4.100.0	Nationwide Children's Hospital	22	GBM	E2D60738-BD28-436C-929B-D5287D154FC4	12	TCGA	2016	Not Available				TCGA-06-0158	bc316a17-9d73-4ef3-97e9-c4ac5516b75a	10	-26856	329	0	166			TCGA-06-0158-D22677	ddceed7c-1346-497b-87f2-f3c1b72f517a	Not Available	28	160	99	Carmustin	Not Available	11	02	Not Available	mg	PROGRESSION	Not Applicable	Not Available	PO	NO	Chemotherapy	Not Available	Not Available	mg	Not Available	2011
TCGA-06-0168-01A-01R-1849-01	Tumor	Yes	Yes	No	TCGA-06-0168	4.100.0	Nationwide Children's Hospital	22	GBM	33965669-A7B0-4421-BBE9-5959F392FE4D	12	TCGA	2016	Not Available				TCGA-06-0168	224235c1-5b6e-48d5-a5d1-777dfede0f1e	10	-21776	598	0	579			TCGA-06-0168-D22691;TCGA-06-0168-D22692;TCGA-06-0168-D22693	1ecdb47e-2c54-41fc-9c22-03a976ed78d1;66781d87-c055-4454-b5e9-b93231930e86;6e1bfca6-d9c4-40f5-827a-07f71328c2e3	Not Available;Not Available;Not Available	28;28;28	76;458;519	28;136;488	Temozolomide;Temozolomide;Carmustine	Not Available;Not Available;Not Available	11;11;11	01;10;02	75;200;200	mg;mg;mg	ADJUVANT;ADJUVANT;PROGRESSION	Not Applicable;Not Applicable;Not Applicable	Not Available;Not Available;Not Available	PO;PO;PO	NO;NO;NO	Chemotherapy;Chemotherapy;Chemotherapy	Not Available;Not Available;Not Available	150;380;380	mg;mg;mg	Not Available;Not Available;Not Available	2011;2011;2011
TCGA-06-0171-02A-11R-2005-01	Tumor	Yes	Yes	No	TCGA-06-0171	4.100.0	Nationwide Children's Hospital	22	GBM	130DD3A3-8E9D-4626-ABF3-502548206188	12	TCGA	2016	Not Available				TCGA-06-0171	01a92062-967a-4900-8dc7-a5ecd3b3f8e2	10	-24085	399	0	396			TCGA-06-0171-D22703;TCGA-06-0171-D22702	62871dae-a622-4334-a1af-fc5cded07388;ee711ede-bac7-4d62-b043-48ac4493ae1a	Not Available;Not Available	28;28	273;175	231;81	Carmustine (BCNU);Temozolomide	Not Available;Not Available	11;11	02;03	200;200	mg;mg	PROGRESSION;ADJUVANT	Not Applicable;Not Applicable	Not Available;Not Available	IV;PO	NO;NO	Chemotherapy;Chemotherapy	Not Available;Not Available	394;400	mg;mg	Not Available;Not Available	2011;2011
TCGA-06-0174-01A-01R-1849-01	Tumor	Yes	Yes	No	TCGA-06-0174	4.100.0	Nationwide Children's Hospital	22	GBM	17FFC197-D935-4658-9510-B49A724FCE73	12	TCGA	2016	Not Available				TCGA-06-0174	ee3fc631-1e88-4f70-ab31-335851b38640	10	-19824	98	0	67			TCGA-06-0174-D22709	da38c277-79ad-4477-8608-3bd3073bff05	Not Available	28	33	3	Tipfarnib (R115777)	Not Available	11	01	Not Available	mg	ADJUVANT	Not Applicable	Not Available	PO	NO	Chemotherapy	Not Available	Not Available	mg	Not Available	2011
TCGA-06-0178-01A-01R-1849-01	Tumor	Yes	Yes	No	TCGA-06-0178	4.100.0	Nationwide Children's Hospital	22	GBM	275C9593-1A3D-4985-8FA0-E7D3921EDABB	12	TCGA	2016	Not Available				TCGA-06-0178	53abce1d-7e33-4ebd-832f-f3789f67377f	9	-14235		0	1642			TCGA-06-0178-D20895;TCGA-06-0178-D20894;TCGA-06-0178-D20892;TCGA-06-0178-D20893	c0d4abea-6571-4140-88bd-fbcc893cc934;2a90f5d3-64fb-47b0-9be1-689130598227;7db74531-d99d-4392-a5dc-8510bf6c98b6;5f9d63d7-62e7-457f-8208-c5db7b743cfb	Not Available;Not Available;Not Available;Not Available	30;30;30;30	2614;Discrepancy;95;751	2572;2530;51;113	Bevcizumab;MEDT 575;Temozolomide;Temozolomide	Not Available;Not Available;Not Available;Not Available	11;11;11;11	02;02;01;24	10;25;200;200	mg/kg;mg/kg;mg/m2;mg/m2	PROGRESSION;PROGRESSION;ADJUVANT;ADJUVANT	Not Applicable;Not Applicable;Not Applicable;Not Applicable	03;02;01;01	IV;PO;PO;PO	NO;NO;NO;NO	Targeted Molecular therapy;Chemotherapy;Chemotherapy;Chemotherapy	Not Available;Not Available;Not Available;Not Available	909;2340;400;400	mg;mg;mg;mg	Not Available;Not Available;Not Available;Not Available	2011;2011;2011;2011
TCGA-06-0184-01A-01R-1849-01	Tumor	Yes	Yes	No	TCGA-06-0184	4.100.0	Nationwide Children's Hospital	22	GBM	D89B8169-A5DC-480B-863F-77477F56763A	12	TCGA	2016	Not Available				TCGA-06-0184	1f48f010-98fe-4b5a-b96a-14fb25eff23f	10	-23317		0	1228			TCGA-06-0184-D19259;TCGA-06-0184-D19260;TCGA-06-0184-D19258	68848ab7-30f8-4275-85bc-f5512ae68d7e;e685e22a-4693-4d7a-b168-f0cd86a7b3b4;502b5c3b-1207-4781-8f35-ef3d0e1b8190	Not Available;Not Available;Not Available	30;30;30	670;1646;72	93;1311;23	Temozolomide;Temozolomide;Temozolomide	Not Available;Not Available;Not Available	11;11;11	22;12;01	200;75;75	mg/m2;mg/m2;mg/m2	ADJUVANT;PROGRESSION;ADJUVANT	Not Applicable;Not Applicable;Not Applicable	01;02;01	PO;PO;PO	NO;NO;NO	Chemotherapy;Chemotherapy;Chemotherapy	Not Available;Not Available;Not Available	440;160;150	mg;mg;mg	Not Available;Not Available;Not Available	2011;2011;2011
TCGA-06-0187-01A-01R-1849-01	Tumor	Yes	Yes	No	TCGA-06-0187	4.100.0	Nationwide Children's Hospital	22	GBM	6FFCD732-DE17-42F6-B894-7D0570BDC6BB	12	TCGA	2016	Not Available				TCGA-06-0187	149be735-d5db-43b6-80b7-d40e3a84500b	10	-25318	828	0	801
TCGA-06-0190-01A-01R-1849-01	Tumor	Yes	Yes	No	TCGA-06-0190	4.100.0	Nationwide Children's Hospital	22	GBM	A257D8BF-EE20-48AC-B8F7-E643AE4A7717	12	TCGA	2016	Not Available				TCGA-06-0190	74139255-a635-4c87-814d-3dd04ed630a8	11	-22835	317	0	313
TCGA-06-0190-02A-01R-2005-01	Tumor	Yes	Yes	Yes	TCGA-06-0190	4.100.0	Nationwide Children's Hospital	22	GBM	A257D8BF-EE20-48AC-B8F7-E643AE4A7717	12	TCGA	2016	Not Available				TCGA-06-0190	74139255-a635-4c87-814d-3dd04ed630a8	11	-22835	317	0	313
TCGA-06-0210-01A-01R-1849-01	Tumor	Yes	Yes	No	TCGA-06-0210	4.100.0	Nationwide Children's Hospital	22	GBM	48533930-5D19-41CB-BCF0-324DE863873C	12	TCGA	2016	Not Available				TCGA-06-0210	de7b7cac-f094-4d59-8651-e991e34ea093	5	-26600	225	0	151
TCGA-06-0210-02A-01R-2005-01	Tumor	Yes	Yes	Yes	TCGA-06-0210	4.100.0	Nationwide Children's Hospital	22	GBM	48533930-5D19-41CB-BCF0-324DE863873C	12	TCGA	2016	Not Available				TCGA-06-0210	de7b7cac-f094-4d59-8651-e991e34ea093	5	-26600	225	0	151
TCGA-06-0211-01A-01R-1849-01	Tumor	Yes	Yes	No	TCGA-06-0211	4.100.0	Nationwide Children's Hospital	22	GBM	1FC893C2-DD8A-46CD-A83F-014640569A7B	12	TCGA	2016	Not Available				TCGA-06-0211	5c984433-33cf-42fc-b3ba-511efcdcab19	5	-17515	360	0	360			TCGA-06-0211-D22771;TCGA-06-0211-D22773;TCGA-06-0211-D22772	84157643-f71e-48df-a39c-23601933d4c0;759a71e3-46c1-44d2-8f9b-185cb37ff8d9;6bd9bbe4-d9de-41cf-b3fa-810fa0119bac	Not Available;Not Available;Not Available	29;29;29	44;221;210	25;221;149	CI-980;Gliadel wafer;Carmustine	Not Available;Not Available;Not Available	11;11;11	02;01;02	4.0;8;Not Available	mg;{Wafer};mg	ADJUVANT;PROGRESSION;PROGRESSION	Not Applicable;Not Applicable;Not Applicable	Not Available;Not Available;Not Available	IV;INTUM;Not Available	NO;NO;NO	Chemotherapy;Chemotherapy;Chemotherapy	Not Available;Not Available;Not Available	Not Available;8;Not Available	mg;{Wafer};mg	Not Available;Not Available;Not Available	2011;2011;2011
TCGA-06-0211-01B-01R-1849-01	Tumor	Yes	Yes	Yes	TCGA-06-0211	4.100.0	Nationwide Children's Hospital	22	GBM	1FC893C2-DD8A-46CD-A83F-014640569A7B	12	TCGA	2016	Not Available				TCGA-06-0211	5c984433-33cf-42fc-b3ba-511efcdcab19	5	-17515	360	0	360			TCGA-06-0211-D22771;TCGA-06-0211-D22773;TCGA-06-0211-D22772	84157643-f71e-48df-a39c-23601933d4c0;759a71e3-46c1-44d2-8f9b-185cb37ff8d9;6bd9bbe4-d9de-41cf-b3fa-810fa0119bac	Not Available;Not Available;Not Available	29;29;29	44;221;210	25;221;149	CI-980;Gliadel wafer;Carmustine	Not Available;Not Available;Not Available	11;11;11	02;01;02	4.0;8;Not Available	mg;{Wafer};mg	ADJUVANT;PROGRESSION;PROGRESSION	Not Applicable;Not Applicable;Not Applicable	Not Available;Not Available;Not Available	IV;INTUM;Not Available	NO;NO;NO	Chemotherapy;Chemotherapy;Chemotherapy	Not Available;Not Available;Not Available	Not Available;8;Not Available	mg;{Wafer};mg	Not Available;Not Available;Not Available	2011;2011;2011
TCGA-06-0211-02A-02R-2005-01	Tumor	Yes	Yes	Yes	TCGA-06-0211	4.100.0	Nationwide Children's Hospital	22	GBM	1FC893C2-DD8A-46CD-A83F-014640569A7B	12	TCGA	2016	Not Available				TCGA-06-0211	5c984433-33cf-42fc-b3ba-511efcdcab19	5	-17515	360	0	360			TCGA-06-0211-D22771;TCGA-06-0211-D22773;TCGA-06-0211-D22772	84157643-f71e-48df-a39c-23601933d4c0;759a71e3-46c1-44d2-8f9b-185cb37ff8d9;6bd9bbe4-d9de-41cf-b3fa-810fa0119bac	Not Available;Not Available;Not Available	29;29;29	44;221;210	25;221;149	CI-980;Gliadel wafer;Carmustine	Not Available;Not Available;Not Available	11;11;11	02;01;02	4.0;8;Not Available	mg;{Wafer};mg	ADJUVANT;PROGRESSION;PROGRESSION	Not Applicable;Not Applicable;Not Applicable	Not Available;Not Available;Not Available	IV;INTUM;Not Available	NO;NO;NO	Chemotherapy;Chemotherapy;Chemotherapy	Not Available;Not Available;Not Available	Not Available;8;Not Available	mg;{Wafer};mg	Not Available;Not Available;Not Available	2011;2011;2011
TCGA-06-0219-01A-01R-1849-01	Tumor	Yes	Yes	No	TCGA-06-0219	4.100.0	Nationwide Children's Hospital	22	GBM	8A88257A-68AD-40D4-8EE0-73DC5B64A2F3	12	TCGA	2016	Not Available				TCGA-06-0219	25f41de3-9d70-45df-913f-4fb3e5f0f7d6	8	-24488	22	0	11
TCGA-06-0221-02A-11R-2005-01	Tumor	Yes	Yes	No	TCGA-06-0221	4.100.0	Nationwide Children's Hospital	22	GBM	3E72A451-B5E1-4B27-ADA2-CABA8866616B	12	TCGA	2016	Not Available				TCGA-06-0221	054f472f-98cb-4559-b2e2-b5f800fc8eef	10	-11333	603	0	548			TCGA-06-0221-D22795;TCGA-06-0221-D22797;TCGA-06-0221-D22800;TCGA-06-0221-D22798;TCGA-06-0221-D22801;TCGA-06-0221-D22794;TCGA-06-0221-D22796;TCGA-06-0221-D22799	14d68576-2d46-48e9-91c2-d5156d715433;215a60ad-ece2-4e5a-83bb-75a4bad84253;4b17d81b-d5c1-4f69-bb5f-1c0bb0098807;7732fe67-16b8-439c-a842-2d4550ae661b;46bc19b2-d79d-480b-b367-156fbb1ce11a;d08ff5bb-27b0-4f09-ba06-843db1df5155;0736e5df-6ad1-442e-b54f-95809339145b;afd86caa-d628-467a-b95b-b971c5f6f8a9	Not Available;Not Available;Not Available;Not Available;Not Available;Not Available;Not Available;Not Available	7;7;7;7;7;7;7;7	280;471;532;471;532;259;285;502	280;318;502;379;502;14;280;471	Gliadel Wafer;Temozolomide;Carmustine (BCNU);Reinoid/CIS retinoic acid;06-BG;CAI (NABTT 97212);06-BG (NABTT 0803);Vatalanib (PTK787)	Not Available;Not Available;Not Available;Not Available;Not Available;Not Available;Not Available;Not Available	12;12;12;12;12;12;12;12	01;06;01;04;01;08;01;01	6;Not Available;Not Available;Not Available;Not Available;250;Not Available;Not Available	{Wafer};mg;Not Available;mg;Not Available;mg/day;Not Available;Not Available	PROGRESSION;PROGRESSION;PROGRESSION;PROGRESSION;PROGRESSION;ADJUVANT;PROGRESSION;PROGRESSION	Not Applicable;Not Applicable;Not Applicable;Not Applicable;Not Applicable;Not Applicable;Not Applicable;Not Applicable	Not Available;Not Available;Not Available;Not Available;Not Available;Not Available;Not Available;Not Available	INTUM;PO;Not Available;PO;Not Available;PO;IV;Not Available	NO;NO;NO;NO;NO;NO;NO;NO	Chemotherapy;Chemotherapy;Chemotherapy;Chemotherapy;Chemotherapy;Chemotherapy;Chemotherapy;Chemotherapy	Not Available;Not Available;Not Available;Not Available;Not Available;Not Available;Not Available;Not Available	6;Not Available;Not Available;Not Available;Not Available;250;Not Available;Not Available	{Wafer};mg;Not Available;mg;Not Available;mg/day;Not Available;Not Available	Not Available;Not Available;Not Available;Not Available;Not Available;Not Available;Not Available;Not Available	2011;2011;2011;2011;2011;2011;2011;2011
TCGA-06-0238-01A-02R-1849-01	Tumor	Yes	Yes	No	TCGA-06-0238	7.94.0	Nationwide Children's Hospital	22	GBM	2FEC36C0-9CEF-4ADB-9DA7-7A922FBBF629	12	TCGA	2016	Not Available				TCGA-06-0238	eddbca7a-d668-4c5d-9843-340d7f18e30e	11	-17037	405	0	359
TCGA-06-0644-01A-02R-1849-01	Tumor	Yes	Yes	No	TCGA-06-0644	7.94.0	Nationwide Children's Hospital	22	GBM	EDF4E61A-5A64-4A03-9978-C8A87BF5EFD9	12	TCGA	2016	Not Available				TCGA-06-0644	652a39f0-c539-4303-bedc-f0d7f4669d9f	10	-26247		0	375			TCGA-06-0644-D20902;TCGA-06-0644-D20900;TCGA-06-0644-D20901;TCGA-06-0644-D20899	54567449-052e-4f32-8b76-8db401052ea0;78a90b97-d6ab-417c-b7c7-717626de2443;16f06a10-425f-43ac-bbf3-a335e697b5b9;fba0c9d9-1dd7-467b-b26b-59b031c4e296	Not Available;Not Available;Not Available;Not Available	5;5;5;5	319;263;333;65	288;106;96;23	Temozolomide;Irinotecan;Bevacizumab;Temozolomide	Not Available;Not Available;Not Available;Not Available	12;12;12;12	02;05;07;01	75;125;10;75	mg/m2;mg/m2;mg/kg;mg/m2	PROGRESSION;PROGRESSION;PROGRESSION;ADJUVANT	Not Applicable;Not Applicable;Not Applicable;Not Applicable	03;02;02;01	PO;IV;IV;PO	NO;NO;NO;NO	Chemotherapy;Chemotherapy;Targeted Molecular therapy;Chemotherapy	Not Available;Not Available;Not Available;Not Available	190;270;986;165	mg;mg;mg;mg	Not Available;Not Available;Not Available;Not Available	2011;2011;2011;2011
TCGA-06-0645-01A-01R-1849-01	Tumor	Yes	Yes	No	TCGA-06-0645	7.94.0	Nationwide Children's Hospital	22	GBM	3E14F478-54B9-4A91-B5BF-983B925A4CC4	12	TCGA	2016	Not Available				TCGA-06-0645	878584ad-e6b6-493a-9f7f-3e284f5d9f68	9	-20449	175	0	98
TCGA-06-0646-01A-01R-1849-01	Tumor	Yes	Yes	No	TCGA-06-0646	7.94.0	Nationwide Children's Hospital	22	GBM	29640F5E-DFE8-410D-8DF9-1A92E351A210	12	TCGA	2016	Not Available				TCGA-06-0646	ea82c1da-eada-4108-80ec-77ce891d82a7	26	-22273	175	0	136
TCGA-06-0649-01B-01R-1849-01	Tumor	Yes	Yes	No	TCGA-06-0649	8.95.0	Nationwide Children's Hospital	22	GBM	C1526D1B-1DAC-45E9-AD0C-1ED5D89AA734	12	TCGA	2016	Not Available				TCGA-06-0649	66f3c936-272e-4a1e-8567-f609af411329	8	-26796	64	0	62
TCGA-06-0675-11A-32R-A36H-07	Normal	Yes	No	No	TCGA-06-0675
TCGA-06-0678-11A-32R-A36H-07	Normal	Yes	No	No	TCGA-06-0678
TCGA-06-0680-11A-32R-A36H-07	Normal	Yes	No	No	TCGA-06-0680
TCGA-06-0681-11A-41R-A36H-07	Normal	Yes	No	No	TCGA-06-0681
TCGA-06-0686-01A-01R-1849-01	Tumor	Yes	Yes	No	TCGA-06-0686	8.95.0	Nationwide Children's Hospital	22	GBM	95498564-AD4B-4070-82FA-5299CBCBA972	12	TCGA	2016	Not Available				TCGA-06-0686	c931f3bd-74c5-4ebd-bc0f-c7c6becd25ab	8	-19503		0	286			TCGA-06-0686-D29189;TCGA-06-0686-D29191;TCGA-06-0686-D29193;TCGA-06-0686-D29584;TCGA-06-0686-D29192;TCGA-06-0686-D29195;TCGA-06-0686-D29190;TCGA-06-0686-D29194	0b50b8e4-9453-4696-ab1f-b15a0e823f83;4d293449-89f5-4713-849c-02cddd5a638b;5fc64962-89a0-4cf1-b052-27a029341a14;41250619-20ea-4425-a60b-8686a67cc422;414a05fe-a534-4db8-ab51-c5adcb8855bd;1956d556-0c14-441d-a02b-cec7dc3d8e7c;f00748c8-96be-4d2f-9bce-8641b9845e90;8629d509-03a5-4cf4-b835-6c6a189ccb08	Not Available;Not Available;Not Available;Not Available;Not Available;Not Available;Not Available;Not Available	30;30;30;30;30;30;30;30	66;66;370;60;279;412;127;412	29;25;309;25;175;412;95;384	Temozolomide;A4QN;Erlotinib (Tarceva);A4QN;AT 101;Bevacizumab;Temozolomide;Irintotecan	Not Available;Not Available;Not Available;Not Available;Not Available;Not Available;Not Available;Not Available	11;11;11;11;11;11;11;11	01;01;02;1;04;.5;02;1.5	75;150;150;750;20;10;150;125	mg/m2;mg/m2;mg/day;mg/m2;mg/day;mg/kg;mg/m2;mg/m2	ADJUVANT;ADJUVANT;PROGRESSION;ADJUVANT;PROGRESSION;PROGRESSION;ADJUVANT;PROGRESSION	Not Applicable;Not Applicable;Not Applicable;Not Applicable;Not Applicable;Not Applicable;Not Applicable;Not Applicable	01;01;03;01;02;04;01;04	PO;IV;PO;IV;PO;IV;PO;IV	NO;NO;NO;NO;NO;NO;NO;NO	Chemotherapy;Targeted Molecular therapy;Chemotherapy;Targeted Molecular therapy;Targeted Molecular therapy;Targeted Molecular therapy;Chemotherapy;Chemotherapy	Not Available;Not Available;Not Available;Not Available;Not Available;Not Available;Not Available;Not Available	185;1876;150;1875;20;1182;380;312	mg;mg;mg/day;mg;mg;mg;mg;mg	Not Available;Not Available;Not Available;Not Available;Not Available;Not Available;Not Available;Not Available	2011;2011;2011;2011;2011;2011;2011;2011
TCGA-06-0743-01A-01R-1849-01	Tumor	Yes	Yes	No	TCGA-06-0743	8.95.0	Nationwide Children's Hospital	22	GBM	3E7D68D4-B196-4A8D-B2AD-5EC33939C9A4	12	TCGA	2016	Not Available				TCGA-06-0743	e2e83064-7d1c-4dd5-993f-cc7a5ee228ed	9	-25434		0	679			TCGA-06-0743-D29627;TCGA-06-0743-D29629;TCGA-06-0743-D29626;TCGA-06-0743-D29630;TCGA-06-0743-D29628	AD88E1C7-333D-49D9-9319-667019B65531;BBCFB707-0CFD-494F-8FD3-613C4BD6F2E3;103E8972-39DB-490E-B671-DEC694BF7EAC;5D6EE55D-C5BF-48B9-8314-F324646CF689;D7CE9ABA-4249-4F59-89DA-96E2EA24DBA2	Not Available;Not Available;Not Available;Not Available;Not Available	1;7;7;7;7	178;704;94;704;178	122;203;55;203;55	Temozolomode;Irinotecan;Temozolomide;Bevacizumab;Cilengitide	Not Available;Not Available;Not Available;Not Available;Not Available	12;12;12;12;12	2;16;1;16;2	150;125;75;10;500	mg/m2;mg/m2;mg/m2;mg/kg;Not Available	ADJUVANT;PROGRESSION;ADJUVANT;PROGRESSION;ADJUVANT	Not Applicable;Not Applicable;Not Applicable;Not Applicable;Not Applicable	1;2;1;2;1	PO;IV;PO;IV;IV	NO;NO;NO;NO;NO	Chemotherapy;Chemotherapy;Chemotherapy;Targeted Molecular therapy;Targeted Molecular therapy	Not Available;Not Available;Not Available;Not Available;Not Available	280;224;140;655;500	mg;mg;mg;mg;mg	Not Available;Not Available;Not Available;Not Available;Not Available	2011;2011;2011;2011;2011
TCGA-06-0744-01A-01R-1849-01	Tumor	Yes	Yes	No	TCGA-06-0744	8.95.0	Nationwide Children's Hospital	22	GBM	58BFF470-4864-46F3-8590-59A7CCC75B82	12	TCGA	2016	Not Available				TCGA-06-0744	5613f5f6-086d-470b-8f77-6dcb7f8625b7	5	-24471		0	595			TCGA-06-0744-D20887;TCGA-06-0744-D20888	7eaf7f15-de91-43ef-877e-636b8b25abde;6f4317ca-0569-4558-aa12-06b0ed32a633	Not Available;Not Available	7;7	111;477	81;111	Temozolomide;Temozolomide	Not Available;Not Available	12;12	01;12	75;150	mg/m2;mg/m2	ADJUVANT;ADJUVANT	Not Applicable;Not Applicable	01;01	PO;PO	NO;NO	Chemotherapy;Chemotherapy	Not Available;Not Available	190;380	mg;mg	Not Available;Not Available	2011;2011
TCGA-06-0745-01A-01R-1849-01	Tumor	Yes	Yes	No	TCGA-06-0745	8.95.0	Nationwide Children's Hospital	22	GBM	43C05C50-6A8F-4981-AD1B-8763FC30FDCB	12	TCGA	2016	Not Available				TCGA-06-0745	386b629e-fab1-4033-b088-45d6eeb4a13e	5	-21884	239	0	164
TCGA-06-0747-01A-01R-1849-01	Tumor	Yes	Yes	No	TCGA-06-0747	8.95.0	Nationwide Children's Hospital	22	GBM	FFDCBA46-73E0-4433-A616-A5AA511CE769	12	TCGA	2016	Not Available				TCGA-06-0747	44ef426e-b67d-4b49-80a3-86681b9abf1a	5	-19657	82	0	82
TCGA-06-0749-01A-01R-1849-01	Tumor	Yes	Yes	No	TCGA-06-0749	8.95.0	Nationwide Children's Hospital	22	GBM	CFEC5C25-E0CF-4C4A-B2EC-B01F3AF841BF	12	TCGA	2016	Not Available				TCGA-06-0749	e921772f-f81a-49bc-b35e-3354c94447c0	8	-18571	82	0	66
TCGA-06-0750-01A-01R-1849-01	Tumor	Yes	Yes	No	TCGA-06-0750	8.95.0	Nationwide Children's Hospital	22	GBM	27A9450E-D81B-4DBD-A70D-822EC3A273F0	12	TCGA	2016	Not Available				TCGA-06-0750	0456a66b-c9b3-4eb1-9872-424a7ea712a2	8	-16018	28	0	28
TCGA-06-0878-01A-01R-1849-01	Tumor	Yes	Yes	No	TCGA-06-0878	10.84.0	Nationwide Children's Hospital	22	GBM	7406D910-57BF-467B-835E-4A5224E812BC	12	TCGA	2016	Not Available				TCGA-06-0878	98e2f2ec-bdcd-490a-bf45-600e3b6c7491	25	-27319		0	218			TCGA-06-0878-D22890;TCGA-06-0878-D22891;TCGA-06-0878-D22889	c9366f9a-4f85-4709-a30b-2e0cfe441d2f;0a0e15d5-0189-4f13-83c8-b0297ac6bb24;4d9eb796-2e8e-4496-ad96-598bd3e582b5	Not Available;Not Available;Not Available	24;24;24	Not Available;Not Available;53	78;78;6	Irinotecan;Avastin;Temodar	Not Available;Not Available;Not Available	4;4;4	5;5;1	Not Available;Not Available;Not Available	mg;mg;mg	ADJUVANT;ADJUVANT;PROGRESSION	Not Applicable;Not Applicable;Not Applicable	Not Available;Not Available;Not Available	IV;IV;PO	YES;YES;Not Available	Chemotherapy;Chemotherapy;Chemotherapy	Not Available;Not Available;Not Available	242;811;145	mg;mg;mg	Not Available;Not Available;Not Available	2009;2009;2009
TCGA-06-0882-01A-01R-1849-01	Tumor	Yes	Yes	No	TCGA-06-0882	10.84.0	Nationwide Children's Hospital	22	GBM	793B8165-06F0-46D5-861E-1E6DA2D15EFE	12	TCGA	2016	Not Available				TCGA-06-0882	2188c194-dfe4-4471-9b8b-050db1a1062c	25	-11112		0	165			TCGA-06-0882-D22906;TCGA-06-0882-D31544;TCGA-06-0882-D31545;TCGA-06-0882-D31546;TCGA-06-0882-D31547;TCGA-06-0882-D31548;TCGA-06-0882-D31549;TCGA-06-0882-D31550	c148a012-035c-415b-9876-d06f4c2a3e99;49f8b1a7-7a00-4bc9-a834-2bba0bf9f46c;3eace622-2c0f-45e7-b568-568d417dab47;b5b214d2-392d-4eb2-865c-2db25ba7758a;90f14d54-76b2-477d-81f2-c1386e5f32c7;647fec73-d982-445b-ad58-467a46f415f4;ca648d90-6fc7-45c1-8105-4d0ef76a1c78;df428185-e857-4af1-b10a-57a40fe16297	Not Available;Not Available;Not Available;Not Available;Not Available;Not Available;Not Available;Not Available	24;5;5;5;5;5;5;5	Not Available;60;205;403;403;487;502;502	160;17;113;236;236;447;447;502	Temozolomide;Temozolomide;Temozolomide;Temozolomide;Bevacizumab;Irinotecan;Bevacizumab;Carboplatin	Not Available;Not Available;Not Available;Not Available;Not Available;Not Available;Not Available;Not Available	4;5;5;5;5;5;5;5	Not Available;Not Available;Not Available;Not Available;Not Available;Not Available;Not Available;Not Available	Not Available;Not Available;Not Available;Not Available;Not Available;Not Available;Not Available;Not Available	mg;Not Available;Not Available;Not Available;Not Available;Not Available;Not Available;Not Available	ADJUVANT;Not Available;Not Available;Not Available;Not Available;Not Available;Not Available;Not Available	Not Applicable;Not Applicable;Not Applicable;Not Applicable;Not Applicable;Not Applicable;Not Applicable;Not Applicable	Not Available;Not Available;Not Available;Not Available;Not Available;Not Available;Not Available;Not Available	PO;Not Available;Not Available;Not Available;Not Available;Not Available;Not Available;Not Available	YES;NO;NO;NO;NO;NO;NO;NO	Chemotherapy;Chemotherapy;Chemotherapy;Chemotherapy;Targeted Molecular therapy;Chemotherapy;Targeted Molecular therapy;Chemotherapy	Not Available;Not Available;Not Available;Not Available;Not Available;Not Available;Not Available;Not Available	300;Not Available;Not Available;Not Available;Not Available;Not Available;Not Available;Not Available	mg;Not Available;Not Available;Not Available;Not Available;Not Available;Not Available;Not Available	Not Available;NO;NO;NO;NO;NO;NO;NO	2009;2012;2012;2012;2012;2012;2012;2012
TCGA-06-1804-01A-01R-1849-01	Tumor	Yes	Yes	No	TCGA-06-1804	111.64.0	Nationwide Children's Hospital	22	GBM	8B5A829C-0C6E-4970-9E50-D15528A82E4A	12	TCGA	2016	Not Available				TCGA-06-1804	9348e446-0e43-4210-b07e-c534980cbf62	26	-29802	414	0	414
TCGA-06-2557-01A-01R-1849-01	Tumor	Yes	Yes	No	TCGA-06-2557	26.75.0	Nationwide Children's Hospital	22	GBM	F2CF8B19-3E16-488C-8EE7-F2CD19BA0AAD	12	TCGA	2016	Not Available				TCGA-06-2557	6c28f086-6a25-40b6-93eb-bba0014acda6	22	-27980	33	0	33
TCGA-06-2558-01A-01R-1849-01	Tumor	Yes	Yes	No	TCGA-06-2558	26.75.0	Nationwide Children's Hospital	22	GBM	02A74BC1-8E15-4EA5-877B-36937064DBAF	12	TCGA	2016	Not Available				TCGA-06-2558	cf286533-5c8a-40f3-9c69-f46264c7893b	22	-27511	380	0	23
TCGA-06-2559-01A-01R-1849-01	Tumor	Yes	Yes	No	TCGA-06-2559	26.75.0	Nationwide Children's Hospital	22	GBM	87AD50C0-9727-4B40-820B-036BED36740A	12	TCGA	2016	Not Available				TCGA-06-2559	ca893d12-3d6c-4e6f-b0e7-7f4eb8bb724b	22	-30580	150	0	150			TCGA-06-2559-D22943	875b5e0b-0c54-402a-bde2-47a631fbd183	Not Available	22	49	28	Temodar	Not Available	3	01	Not Available	mg	ADJUVANT	Not Applicable	Not Available	PO	NO	Chemotherapy	Not Available	100	mg	Not Available	2010
TCGA-06-2561-01A-02R-1849-01	Tumor	Yes	Yes	No	TCGA-06-2561	26.75.0	Nationwide Children's Hospital	22	GBM	98481947-9FE9-40DE-91E7-1FC5FF0D42B7	12	TCGA	2016	Not Available				TCGA-06-2561	d6a48eb1-7c20-4ae3-ae35-b6b641238ef1	22	-19505		0	282			TCGA-06-2561-D22949;TCGA-06-2561-D22950;TCGA-06-2561-D22948;TCGA-06-2561-D22947;TCGA-06-2561-D29205;TCGA-06-2561-D29203;TCGA-06-2561-D29206;TCGA-06-2561-D29204	2cb1d8cb-95b3-48cb-bf24-e247bcae5e94;4edf1eeb-81cf-4809-a442-7bfb25e878e5;b4950ded-4dff-4228-932c-815b0cf3227a;c90186ba-0519-4247-a0f3-225615f2c767;3dedc777-8676-47ae-aa69-498054d7e8e6;6608dbbd-2941-44f1-9353-f69b7e3424eb;fe6e2b3e-60bf-4993-b04d-b70e8d33ac52;a0572472-f1a3-42af-b761-e8801d72d227	Not Available;Not Available;Not Available;Not Available;Not Available;Not Available;Not Available;Not Available	22;22;22;22;8;8;8;8	63;148;Not Available;Not Available;471;325;492;492	21;119;171;171;348;171;478;171	Temodar;XL 184;Avastin;irinotecan;Temozlomide;Irinotecan;Carboplatin;Bevacizumab	Not Available;Not Available;Not Available;Not Available;Not Available;Not Available;Not Available;Not Available	3;3;3;3;2;2;2;2	01;02;Not Available;Not Available;03;05;01;09	75;Not Available;6;125;25;125;6;10	mg;mg;mg;mg;mg/m2;mg/m2;AUC;mg/kg	ADJUVANT;PROGRESSION;PROGRESSION;PROGRESSION;PROGRESSION;PROGRESSION;PROGRESSION;PROGRESSION	Not Applicable;Not Applicable;Not Applicable;Not Applicable;Not Applicable;Not Applicable;Not Applicable;Not Applicable	Not Available;Not Available;Not Available;Not Available;04;03;05;03	PO;PO;IV;IV;PO;IV;IV;IV	NO;NO;YES;YES;NO;NO;NO;NO	Chemotherapy;Chemotherapy;Chemotherapy;Chemotherapy;Chemotherapy;Chemotherapy;Chemotherapy;Targeted Molecular therapy	Not Available;Not Available;Not Available;Not Available;Not Available;Not Available;Not Available;Not Available	120;125;618;201.25;140;201.25;571;618	mg;mg;mg;mg;mg;mg;mg;mg	Not Available;Not Available;Not Available;Not Available;Not Available;Not Available;Not Available;Not Available	2010;2010;2010;2010;2012;2012;2012;2012
TCGA-06-2562-01A-01R-1849-01	Tumor	Yes	Yes	No	TCGA-06-2562	26.75.0	Nationwide Children's Hospital	22	GBM	2D37D83B-4662-4FB1-9917-4557D3EFADF3	12	TCGA	2016	Not Available				TCGA-06-2562	e3251837-f6f3-4dad-856f-108e20d03dad	22	-29753		0	86			TCGA-06-2562-D22954	c28c63e3-e7c6-4ea9-818d-c0313e21b830	Not Available	22	37	26	Temodar	Not Available	3	01	75	mg	ADJUVANT	Not Applicable	Not Available	PO	NO	Chemotherapy	Not Available	140	mg	Not Available	2010
TCGA-06-2563-01A-01R-1849-01	Tumor	Yes	Yes	No	TCGA-06-2563	26.75.0	Nationwide Children's Hospital	22	GBM	1B0731DE-0202-4932-AC4D-9E35F4FFB7AD	12	TCGA	2016	Not Available				TCGA-06-2563	ba383ea6-c885-49f0-bddc-e00be0230a6b	22	-26643		0	259			TCGA-06-2563-D22958;TCGA-06-2563-D29201;TCGA-06-2563-D29200	7b5ee14d-cec5-4300-9d8d-9354ec8fb1e5;79ad5fa0-76fe-4300-ae8f-d1e01d8acd6d;abb35d1b-d581-41b1-8453-6ddb14b1f836	Not Available;Not Available;Not Available	22;8;8	57;Not Available;931	27;934;885	Temodar;Bevacizumab;R04929097	Not Available;Not Available;Not Available	3;2;2	01;Not Available;02	75;10;20	mg;mg/kg;mg/day	ADJUVANT;PROGRESSION;PROGRESSION	Not Applicable;Not Applicable;Not Applicable	Not Available;03;02	PO;IV;PO	NO;YES;NO	Chemotherapy;Targeted Molecular therapy;Targeted Molecular therapy	Not Available;Not Available;Not Available	120;549;20	mg;mg;mg/day	Not Available;Not Available;Not Available	2010;2012;2012
TCGA-06-2564-01A-01R-1849-01	Tumor	Yes	Yes	No	TCGA-06-2564	26.75.0	Nationwide Children's Hospital	22	GBM	A85441C5-852A-46E0-9651-0ADE35E9354B	12	TCGA	2016	Not Available				TCGA-06-2564	8ff9f921-f9e9-41c1-a5d4-891fd4cfe979	22	-18435		0	181			TCGA-06-2564-D22962	6df7a740-06de-41da-8266-fccdae5abcae	Not Available	22	Not Available	Not Available	Temodar	Not Available	3	Not Available	Not Available	Not Available	ADJUVANT	Not Applicable	Not Available	PO	Not Available	Chemotherapy	Not Available	Not Available	Not Available	Not Available	2010
TCGA-06-2565-01A-01R-1849-01	Tumor	Yes	Yes	No	TCGA-06-2565	26.75.0	Nationwide Children's Hospital	22	GBM	AE2AD7C5-315D-45FB-B7DD-E320FE114EA8	12	TCGA	2016	Not Available				TCGA-06-2565	c7b4fd72-b45d-4524-8424-983120abfec0	22	-21559		0	207			TCGA-06-2565-D22969;TCGA-06-2565-D22967;TCGA-06-2565-D22966;TCGA-06-2565-D22968;TCGA-06-2565-D31563;TCGA-06-2565-D31564;TCGA-06-2565-D31565	d5c1ed8f-9567-4e98-88b3-4e9f3a22e5db;f58c8193-3ed5-4a87-a541-eb829d54f85a;e48425a3-a5d5-4019-afee-6c0e744078a8;10d32403-03ee-4362-8f7c-8626a6a7e6c1;a4b1ad42-b84c-47c9-99b0-4c56f2df14f6;2e01c6b1-63b3-4c84-b894-d4db2781690b;e5b1838d-a169-4197-8181-0a69dbc761ad	Not Available;Not Available;Not Available;Not Available;Not Available;Not Available;Not Available	22;22;22;22;6;6;6	Not Available;151;63;151;406;350;455	193;90;16;123;193;319;363	Avastin;Temodar;Temodar;XL 184;Bevacizumab;Carboplatin;Temozolomide	Not Available;Not Available;Not Available;Not Available;Not Available;Not Available;Not Available	3;3;3;3;5;5;5	Not Available;02;01;01;Not Available;Not Available;Not Available	10;200;75;75;Not Available;Not Available;Not Available	mg;mg;mg;mg;Not Available;Not Available;Not Available	PROGRESSION;ADJUVANT;ADJUVANT;ADJUVANT;Not Available;Not Available;Not Available	Not Applicable;Not Applicable;Not Applicable;Not Applicable;Not Applicable;Not Applicable;Not Applicable	Not Available;Not Available;Not Available;Not Available;Not Available;Not Available;Not Available	IV;PO;PO;PO;Not Available;Not Available;Not Available	YES;NO;NO;NO;NO;NO;NO	Chemotherapy;Chemotherapy;Chemotherapy;Chemotherapy;Targeted Molecular therapy;Chemotherapy;Chemotherapy	Not Available;Not Available;Not Available;Not Available;Not Available;Not Available;Not Available	550;320;75;75;Not Available;Not Available;Not Available	mg;mg;mg;mg;Not Available;Not Available;Not Available	Not Available;Not Available;Not Available;Not Available;NO;NO;NO	2010;2010;2010;2010;2012;2012;2012
TCGA-06-2567-01A-01R-1849-01	Tumor	Yes	Yes	No	TCGA-06-2567	26.75.0	Nationwide Children's Hospital	22	GBM	9FA49490-A819-4A85-BC5D-B1E0D0839395	12	TCGA	2016	Not Available				TCGA-06-2567	55a063b0-98ad-4700-b3ce-61bfe364fec8	22	-23759	133	0	133			TCGA-06-2567-D22981	1b774ed0-21bc-4bfa-a573-0722f95fc018	Not Available	22	Not Available	Not Available	Temodar	Not Available	3	01	Not Available	Not Available	ADJUVANT	Not Applicable	Not Available	PO	Not Available	Chemotherapy	Not Available	Not Available	Not Available	Not Available	2010
TCGA-06-2569-01A-01R-1849-01	Tumor	Yes	Yes	No	TCGA-06-2569	26.75.0	Nationwide Children's Hospital	22	GBM	09C864F2-B35C-4817-A927-B89A03C00049	12	TCGA	2016	Not Available				TCGA-06-2569	620282f9-f932-4335-9c7d-ece53dcaf7a1	22	-8922		0	13
TCGA-06-2570-01A-01R-1849-01	Tumor	Yes	Yes	No	TCGA-06-2570	26.75.0	Nationwide Children's Hospital	22	GBM	B0C3FE20-6C13-48C0-83BA-C86C160591EB	12	TCGA	2016	Not Available				TCGA-06-2570	b37d944c-c65c-46d6-bb8b-3eb37cb85b68	22	-7936		0	285			TCGA-06-2570-D22987;TCGA-06-2570-D22988	f04d7f91-f0a4-4e19-ae6b-64921ba92f4d;fd6c8e61-af72-44cf-92f6-a18c9599ffe2	Not Available;Not Available	22;22	61;402	19;80	Temodar;Temodar	Not Available;Not Available	3;3	01;12	75;200	mg;mg	ADJUVANT;ADJUVANT	Not Applicable;Not Applicable	Not Available;Not Available	PO;PO	NO;NO	Chemotherapy;Chemotherapy	Not Available;Not Available	130;350	mg;mg	Not Available;Not Available	2010;2010
TCGA-06-5408-01A-01R-1849-01	Tumor	Yes	Yes	No	TCGA-06-5408	111.64.0	Nationwide Children's Hospital	22	GBM	1F1C264E-9A37-4CB2-8DC7-4C43ED5A119F	12	TCGA	2016	Not Available				TCGA-06-5408	af055b98-be6a-4012-ac64-f1b6539b23d0	24	-20063	357	0	342			TCGA-06-5408-D22993;TCGA-06-5408-D22992;TCGA-06-5408-D22994	228c59b5-422c-49ff-9c76-e2602ed8c826;57fd409d-ad1e-4663-b014-251d1a846aad;cbb7ba69-3e48-4785-9dfb-ed5a81a0623a	Not Available;Not Available;Not Available	24;24;24	154;154;337	95;95;154	BS1-201;Temozolomide;Avastin	Not Available;Not Available;Not Available	1;1;1	02;2;Not Available	9.5;200;10	mg;mg/dL;mg	ADJUVANT;ADJUVANT;PROGRESSION	Not Applicable;Not Applicable;Not Applicable	Not Available;Not Available;Not Available	IV;PO;IV	NO;NO;NO	Chemotherapy;Chemotherapy;Targeted Molecular therapy	Not Available;Not Available;Not Available	652;360;680	mg;mg/dL;mg	Not Available;Not Available;Not Available	2011;2011;2011
TCGA-06-5410-01A-01R-1849-01	Tumor	Yes	Yes	No	TCGA-06-5410	111.64.0	Nationwide Children's Hospital	22	GBM	868DB7E4-E8F7-4A5A-85E5-F8EDD9F9B58F	12	TCGA	2016	Not Available				TCGA-06-5410	884f867b-4a8b-4b67-8fe4-ab3f068be84e	25	-26395	108	0	108
TCGA-06-5411-01A-01R-1849-01	Tumor	Yes	Yes	No	TCGA-06-5411	111.64.0	Nationwide Children's Hospital	22	GBM	78E8C2F7-0FA0-44BC-92B7-F45A8FC4B06D	12	TCGA	2016	Not Available				TCGA-06-5411	3f960d3b-a58c-43d0-a8a4-f3555b399c9d	25	-18832	254	0	254			TCGA-06-5411-D23001;TCGA-06-5411-D23000	61a2676a-391f-4b71-9868-c7e6b128f8df;ddbaa653-98e3-4e61-9bf8-40008626d52a	Not Available;Not Available	25;25	235;218	213;96	Avastin;Temozolomide	Not Available;Not Available	1;1	Not Available;4	10;200	mg;mg/m2	PROGRESSION;ADJUVANT	Not Applicable;Not Applicable	Not Available;Not Available	IV;PO	NO;NO	Targeted Molecular therapy;Chemotherapy	Not Available;Not Available	726;300	mg;mg/m2	Not Available;Not Available	2011;2011
TCGA-06-5412-01A-01R-1849-01	Tumor	Yes	Yes	No	TCGA-06-5412	111.64.0	Nationwide Children's Hospital	22	GBM	7A2969FA-F6B8-4FD3-89AD-A862F882D417	12	TCGA	2016	Not Available				TCGA-06-5412	e6e2d4c3-d37c-4de3-ac68-b301800770f0	25	-28762	138	0	138			TCGA-06-5412-D23006;TCGA-06-5412-D23007	02a5f80e-d605-4bef-8a1e-04d431f20d4f;3f2c87d3-aae6-42f7-98e5-19c3fc8a4aa2	Not Available;Not Available	25;25	71;23	71;14	Temozolomide;ABTC 0603 Hydroxychloroquine	Not Available;Not Available	1;1	1;.5	200;Not Available	mg/m2;Not Available	ADJUVANT;ADJUVANT	Not Applicable;Not Applicable	Not Available;Not Available	PO;PO	NO;NO	Chemotherapy;Chemotherapy	Not Available;Not Available	300;Not Available	mg/m2;Not Available	Not Available;Not Available	2011;2011
TCGA-06-5413-01A-01R-1849-01	Tumor	Yes	Yes	No	TCGA-06-5413	111.64.0	Nationwide Children's Hospital	22	GBM	228AA30E-0093-4F54-9D7B-6520EF1F4D76	12	TCGA	2016	Not Available				TCGA-06-5413	8d2e88d9-d8d0-4c42-8aa2-205a788dea58	25	-24477		0	268			TCGA-06-5413-D23011;TCGA-06-5413-D23012	7ba339b8-b9a5-4924-8dd0-493ffa511e05;3460ec2c-e614-4ead-bb06-e228d250d68f	Not Available;Not Available	25;25	179;Not Available	87;261	Temozolomide;Avastin	Not Available;Not Available	1;1	3;Not Available	200;10	mg;mg	ADJUVANT;PROGRESSION	Not Applicable;Not Applicable	Not Available;Not Available	PO;IV	NO;YES	Chemotherapy;Targeted Molecular therapy	Not Available;Not Available	340;1059	mg;mg	Not Available;Not Available	2011;2011
TCGA-06-5414-01A-01R-1849-01	Tumor	Yes	Yes	No	TCGA-06-5414	79.66.0	Nationwide Children's Hospital	22	GBM	FC23FA16-7C0F-4E6C-8251-C2CB52B0A3C4	12	TCGA	2016	Not Available				TCGA-06-5414	7a650a2c-bc3f-4e0c-820e-4f492977107b	24	-22527		0	273			TCGA-06-5414-D23017;TCGA-06-5414-D23016	0e1b1ad3-17b4-404e-a1d8-c6b6af4cb2b5;e4ccdd13-07ac-4cb0-abbf-9fdf2e477f70	Not Available;Not Available	24;24	124;112	41;41	Hydrochoroquine;Temozolomide	Not Available;Not Available	1;1	3;3	600;160	mg;mg	ADJUVANT;ADJUVANT	Not Applicable;Not Applicable	Not Available;Not Available	PO;PO	NO;NO	Chemotherapy;Chemotherapy	Not Available;Not Available	600;160	mg;mg	Not Available;Not Available	2011;2011
TCGA-06-5416-01A-01R-1849-01	Tumor	Yes	Yes	No	TCGA-06-5416	79.66.0	Nationwide Children's Hospital	22	GBM	9BB14A30-BBC3-415A-9CA5-79D0612F31A3	12	TCGA	2016	Not Available				TCGA-06-5416	3a3fc890-1985-4353-861b-dc3abfb364b1	24	-8533		0	204			TCGA-06-5416-D23025	9afa5606-b833-4684-b041-dec26ec7da42	Not Available	24	Not Available	99	Temozolomide	Not Available	1	Not Available	150	mg/m2	ADJUVANT	Not Applicable	Not Available	PO	YES	Chemotherapy	Not Available	250	mg/m2	Not Available	2011
TCGA-06-5417-01A-01R-1849-01	Tumor	Yes	Yes	No	TCGA-06-5417	79.66.0	Nationwide Children's Hospital	22	GBM	F82EA870-A140-450C-B374-8E5875E8DDB6	12	TCGA	2016	Not Available				TCGA-06-5417	74ce7e7f-e214-4b6e-8551-114a153ab7fb	24	-16572		0	155			TCGA-06-5417-D23029	3affe5b2-9773-4dd5-903b-728c81a3c861	Not Available	24	Not Available	71	Temodar	Not Available	1	Not Available	150	mg	ADJUVANT	Not Applicable	Not Available	PO	YES	Chemotherapy	Not Available	225	mg	Not Available	2011
TCGA-06-5418-01A-01R-1849-01	Tumor	Yes	Yes	No	TCGA-06-5418	79.66.0	Nationwide Children's Hospital	22	GBM	EF748D39-4F8B-4709-B24F-FC7A5267A23F	12	TCGA	2016	Not Available				TCGA-06-5418	51c3409d-5df7-4720-83db-0e6de065f82c	31	-27584	83	0	83
TCGA-06-5856-01A-01R-1849-01	Tumor	Yes	Yes	No	TCGA-06-5856	111.64.0	Nationwide Children's Hospital	22	GBM	9690C7F8-9A90-4566-AC4E-DE6733617AFB	12	TCGA	2016	Not Available				TCGA-06-5856	f4fe7c02-be19-4929-8638-960e5776494c	9	-21232	114	0	114
TCGA-06-5858-01A-01R-1849-01	Tumor	Yes	Yes	No	TCGA-06-5858	111.64.0	Nationwide Children's Hospital	22	GBM	3991803C-9C8F-4645-B8FF-B135EE7FADDB	12	TCGA	2016	Not Available				TCGA-06-5858	d1547b99-3c96-4c62-8261-5111bcf860a9	8	-16662		0	187			TCGA-06-5858-D23039;TCGA-06-5858-D23040;TCGA-06-5858-D23037;TCGA-06-5858-D23038	94e29e0f-1c03-4459-bcae-bec3209aad09;c30fdc4c-e126-4181-8c37-6a74ef489c22;c2af3ffb-5509-46bd-a86d-4132da6bf69a;521e04cd-cb47-427d-a684-0924d4569fcd	Not Available;Not Available;Not Available;Not Available	8;8;8;8	Not Available;Not Available;68;88	196;196;25;88	Carboplatin;Bevacizumab;Temozolomide;ABT-888 Parp Inhibitor	Not Available;Not Available;Not Available;Not Available	8;8;8;8	Not Available;Not Available;1;01	3;10;75;10	mg;mg;mg;mg	PROGRESSION;PROGRESSION;ADJUVANT;ADJUVANT	Not Applicable;Not Applicable;Not Applicable;Not Applicable	Not Available;Not Available;Not Available;Not Available	IV;IV;PO;PO	YES;YES;NO;NO	Chemotherapy;Targeted Molecular therapy;Chemotherapy;Chemotherapy	Not Available;Not Available;Not Available;Not Available	274;1014;150;20	mg;mg;mg;mg	Not Available;Not Available;Not Available;Not Available	2011;2011;2011;2011
TCGA-06-5859-01A-01R-1849-01	Tumor	Yes	Yes	No	TCGA-06-5859	111.64.0	Nationwide Children's Hospital	22	GBM	1ED5CA77-9A29-46F0-BC23-5E464299BE79	12	TCGA	2016	Not Available				TCGA-06-5859	4644a15f-3115-4f27-86b2-b092419431e1	9	-23211		0	139			TCGA-06-5859-D23045;TCGA-06-5859-D23044	50eed09d-5f8f-48fc-8287-805636d80042;6b3c9af3-fcc0-4323-88a2-072b0c939a6c	Not Available;Not Available	9;9	Not Available;42	70;13	Temozolomide;Temozolomide	Not Available;Not Available	8;8	Not Available;01	200;75	mg;mg	ADJUVANT;ADJUVANT	Not Applicable;Not Applicable	Not Available;Not Available	PO;PO	YES;NO	Chemotherapy;Chemotherapy	Not Available;Not Available	460;180	mg;mg	Not Available;Not Available	2011;2011
TCGA-06-AABW-11A-31R-A36H-07	Normal	Yes	No	No	TCGA-06-AABW
TCGA-08-0386-01A-01R-1849-01	Tumor	Yes	Yes	No	TCGA-08-0386	7.94.0	Nationwide Children's Hospital	22	GBM	D6CD9746-7D0E-496F-9326-E984A74BD64C	12	TCGA	2016	Not Available				TCGA-08-0386	314d9188-c8fd-43fc-905d-b6889de542c8	18	-27053	548	0	478			TCGA-08-0386-D23270;TCGA-08-0386-D23266;TCGA-08-0386-D23269;TCGA-08-0386-D23267;TCGA-08-0386-D23268	d9b30b36-dbe1-4435-9c5a-9dacc057c6dd;7f467abb-da6c-40e5-a568-6f431c158c83;f620fa22-6a39-4f18-abf0-31b11375c701;9d26e686-131c-42b6-ab3e-4d93cf188229;668dac3e-01d7-4e1a-8822-919990ff0b0f	Not Available;Not Available;Not Available;Not Available;Not Available	26;26;26;26;24	106;76;76;427;125	94;29;29;95;113	Tarceva;Temodar;Tarceva;Temodar;HSPPC-96 Vaccine	Not Available;Not Available;Not Available;Not Available;Not Available	3;3;3;3;4	Not Available;1;Not Available;11;Not Available	Not Available;Not Available;Not Available;Not Available;Not Available	mg/day;mg/m2/day;mg/day;Not Available;mg	ADJUVANT;ADJUVANT;ADJUVANT;ADJUVANT;PROGRESSION	Not Applicable;Not Applicable;Not Applicable;Not Applicable;Not Applicable	Not Available;Not Available;Not Available;Not Available;Not Available	Not Available;PO;Not Available;PO;Not Available	NO;NO;NO;NO;NO	Targeted Molecular therapy;Chemotherapy;Targeted Molecular therapy;Chemotherapy;Immunotherapy	Not Available;Not Available;Not Available;Not Available;Not Available	200;75;200;Not Available;0.4	mg/day;mg/m2/day;mg/day;Not Available;mg	Not Available;Not Available;Not Available;Not Available;Not Available	2009;2009;2009;2009;2009
TCGA-12-0616-01A-01R-1849-01	Tumor	Yes	Yes	No	TCGA-12-0616	7.94.0	Nationwide Children's Hospital	22	GBM	8206C335-55ED-490D-BFC2-413D3FD090F9	12	TCGA	2016	Not Available				TCGA-12-0616	edcfac32-adb4-4fe7-86a0-309d3c6430e5	12	-13451	448	0	439			TCGA-12-0616-D23463;TCGA-12-0616-D23469;TCGA-12-0616-D23462;TCGA-12-0616-D23468;TCGA-12-0616-D23467;TCGA-12-0616-D23464;TCGA-12-0616-D23466;TCGA-12-0616-D23465	20cdff4b-2072-4629-b3e9-444c7c37f6a8;17f27132-83fb-4825-8002-27cb5a843d24;5c7b6bc7-c0fe-45da-aa96-54bbe7e105c2;62e266bb-9683-49f3-b4cf-cfae84421be5;1fb698c8-dfdb-4a63-8150-bba466ed72c4;e1cbbbf7-ee6a-4d6b-ab2d-625738905bce;2fe8013b-55c0-4817-a832-628f5eb96d5b;04a3ed4c-d254-4846-8eb5-032b75040d66	Not Available;Not Available;Not Available;Not Available;Not Available;Not Available;Not Available;Not Available	26;26;26;26;26;24;24;24	433;433;348;433;348;75;407;259	407;407;260;407;260;29;362;106	Hydroxyurea;Rad001;CPT-11;Gleevac;Avastin;Temozolamide;Temozolomide;Temozolamide	Not Available;Not Available;Not Available;Not Available;Not Available;Not Available;Not Available;Not Available	3;3;3;3;3;4;4;4	2;Not Available;2;Not Available;Not Available;1;2;4	Not Available;Not Available;Not Available;Not Available;Not Available;Not Available;Not Available;Not Available	mg;mg;mg/m2;mg;mg/kg;mg/m2;mg/m2;mg/m2	PROGRESSION;PROGRESSION;ADJUVANT;PROGRESSION;ADJUVANT;ADJUVANT;ADJUVANT;ADJUVANT	Not Applicable;Not Applicable;Not Applicable;Not Applicable;Not Applicable;Not Applicable;Not Applicable;Not Applicable	Not Available;Not Available;Not Available;Not Available;Not Available;Not Available;Not Available;Not Available	PO;Not Available;IV;Not Available;Not Available;PO;PO;PO	NO;NO;NO;NO;NO;NO;NO;NO	Chemotherapy;Targeted Molecular therapy;Chemotherapy;Targeted Molecular therapy;Targeted Molecular therapy;Chemotherapy;Chemotherapy;Chemotherapy	Not Available;Not Available;Not Available;Not Available;Not Available;Not Available;Not Available;Not Available	1000;2.5;340;700;10;75;200;200	mg;mg;mg/m2;mg;mg/kg;mg/m2;mg/m2;mg/m2	Not Available;Not Available;Not Available;Not Available;Not Available;Not Available;Not Available;Not Available	2009;2009;2009;2009;2009;2009;2009;2009
TCGA-12-0618-01A-01R-1849-01	Tumor	Yes	Yes	No	TCGA-12-0618	7.94.0	Nationwide Children's Hospital	22	GBM	83C6C74F-9547-4D6C-BA8B-EA9A96F79CFD	12	TCGA	2016	Not Available				TCGA-12-0618	f7ba48c8-46cf-40a9-8826-7e1f67d57171	23	-18071	395	0	50			TCGA-12-0618-D23473;TCGA-12-0618-D23474	ef68904b-ae04-4e6b-a596-941492bbb53d;444f1329-bd6b-4f79-a3e2-6318c1e54ccf	Not Available;Not Available	24;24	0;65	0;9	Gliadel wafers;Temodar	Not Available;Not Available	4;4	01;02	Not Available;Not Available	{Wafer};mg/m2	ADJUVANT;ADJUVANT	Not Applicable;Not Applicable	Not Available;Not Available	INTUM;PO	Not Available;Not Available	Chemotherapy;Chemotherapy	Not Available;Not Available	8;150	{Wafer};mg/m2	Not Available;Not Available	2009;2009
TCGA-12-0619-01A-01R-1849-01	Tumor	Yes	Yes	No	TCGA-12-0619	7.94.0	Nationwide Children's Hospital	22	GBM	74B0CF3A-ABAB-439E-B3EF-29C0EB437BC8	12	TCGA	2016	Not Available				TCGA-12-0619	0389b35b-651b-4776-b12a-d315a100f47c	19	-21920	1062	0	316			TCGA-12-0619-D23481;TCGA-12-0619-D23483;TCGA-12-0619-D23478;TCGA-12-0619-D23479;TCGA-12-0619-D23482;TCGA-12-0619-D23484;TCGA-12-0619-D23480	d2a508f4-9e2d-4e0e-a6ab-baa0ef1cde71;055624f8-2a14-4a95-8167-73fa4390da01;d4423692-0c30-47f0-8b1c-f2d8dc3d584a;2c49dfbf-f75b-4a39-8b09-e66dc403bea7;a6a54b5b-168e-48d5-8f2a-94ed730f02c6;fa2a4628-c2af-46a0-8386-5d741e3f65fc;d9223402-48ef-4310-ba23-85f4242adbac	Not Available;Not Available;Not Available;Not Available;Not Available;Not Available;Not Available	24;24;24;24;24;24;24	203;350;0;84;291;571;129	163;291;0;21;228;443;84	CCNU;VP-16;Gliadel Wafers;Temozolamide;Temozolamide;VP-16;CCNU	Not Available;Not Available;Not Available;Not Available;Not Available;Not Available;Not Available	4;4;4;4;4;4;4	1;2;1;2;2;4;1	Not Available;Not Available;Not Available;Not Available;Not Available;Not Available;Not Available	mg/m2;mg/m2;{Wafer};mg/m2;mg/m2;mg/m2;mg/m2	ADJUVANT;PROGRESSION;ADJUVANT;ADJUVANT;PROGRESSION;PROGRESSION;ADJUVANT	Not Applicable;Not Applicable;Not Applicable;Not Applicable;Not Applicable;Not Applicable;Not Applicable	Not Available;Not Available;Not Available;Not Available;Not Available;Not Available;Not Available	PO;PO;INTUM;PO;PO;PO;PO	NO;NO;NO;NO;NO;NO;NO	Chemotherapy;Chemotherapy;Chemotherapy;Chemotherapy;Chemotherapy;Chemotherapy;Chemotherapy	Not Available;Not Available;Not Available;Not Available;Not Available;Not Available;Not Available	82.5;50;8;150;200;50;110	mg/m2;mg/m2;{Wafer};mg/m2;mg/m2;mg/m2;mg/m2	Not Available;Not Available;Not Available;Not Available;Not Available;Not Available;Not Available	2009;2009;2009;2009;2009;2009;2009
TCGA-12-0821-01A-01R-1849-01	Tumor	Yes	Yes	No	TCGA-12-0821	10.84.0	Nationwide Children's Hospital	22	GBM	BB77347D-9337-4014-B3D2-90BD5A93DCE2	12	TCGA	2016	Not Available				TCGA-12-0821	eae44c1c-1628-4b58-8b90-d3372e3577d5	27	-22949	323	0	323			TCGA-12-0821-D23696;TCGA-12-0821-D23697;TCGA-12-0821-D23698	d320a047-c4b2-458c-b237-a6d4a7a340ef;8b81f1e8-172c-45b7-a13a-8ebc5dd5f81b;507be99d-ad0d-4409-af76-eaf477856d45	Not Available;Not Available;Not Available	27;27;27	165;259;296	123;203;271	CCNU;VP-16;CPT-11	Not Available;Not Available;Not Available	5;5;5	02;02;01	Not Available;Not Available;Not Available	mg/m2;mg/m2;mg/m2	ADJUVANT;PROGRESSION;PROGRESSION	Not Applicable;Not Applicable;Not Applicable	Not Available;Not Available;Not Available	PO;PO;PO	NO;NO;NO	Chemotherapy;Chemotherapy;Chemotherapy	Not Available;Not Available;Not Available	110;50;190	mg/m2;mg/m2;mg/m2	Not Available;Not Available;Not Available	2009;2009;2009
TCGA-12-1597-01B-01R-1849-01	Tumor	Yes	Yes	No	TCGA-12-1597	38.74.0	Nationwide Children's Hospital	22	GBM	CA6AC8FE-99F3-4DF1-8EE5-9C3F0B6A29B1	12	TCGA	2016	Not Available				TCGA-12-1597	2b82e941-1b16-444e-af41-24dbc0a7e8b5	9	-22865	675	0	427			TCGA-12-1597-D23745;TCGA-12-1597-D23742;TCGA-12-1597-D23746;TCGA-12-1597-D23744;TCGA-12-1597-D23741;TCGA-12-1597-D23743	79d23712-2fa4-4973-90d1-7c5b60a300d9;8d4bb5f6-d811-4917-aa2f-e3e94cb90e6f;77a681b9-66a1-4141-a79f-acf39f99158d;88d4fab7-bbab-43bb-8416-0219cebd5d8a;ac76841f-2cfd-4780-8a33-5901b19b9239;7c56a89a-427f-4a4e-92ca-28717a4bd5d6	Not Available;Not Available;Not Available;Not Available;Not Available;Not Available	9;9;9;9;9;9	348;88;427;308;0;545	313;64;355;181;0;123	Temozolomide;Temozolomide;Temozolomide;CPT 11;Gliadel Wafer;CCNU	Not Available;Not Available;Not Available;Not Available;Not Available;Not Available	3;3;3;3;3;3	05;01;02;03;01;01	200;150;150;125;8;110	mg;mg;mg;mg;{Wafer};mg	PROGRESSION;ADJUVANT;PROGRESSION;PROGRESSION;ADJUVANT;ADJUVANT	Not Applicable;Not Applicable;Not Applicable;Not Applicable;Not Applicable;Not Applicable	Not Available;Not Available;Not Available;Not Available;Not Available;Not Available	PO;PO;PO;IV;INTUM;PO	NO;NO;NO;NO;NO;NO	Chemotherapy;Chemotherapy;Chemotherapy;Chemotherapy;Chemotherapy;Chemotherapy	Not Available;Not Available;Not Available;Not Available;Not Available;Not Available	1950;1550;1500;2880;8;220	mg;mg;mg;mg;{Wafer};mg	Not Available;Not Available;Not Available;Not Available;Not Available;Not Available	2011;2011;2011;2011;2011;2011
TCGA-12-3650-01A-01R-1849-01	Tumor	Yes	Yes	No	TCGA-12-3650	38.74.0	Nationwide Children's Hospital	22	GBM	B867AC8F-9731-46D0-A03A-F2ECD62616C6	12	TCGA	2016	Not Available				TCGA-12-3650	5ef9486a-aeff-421d-b620-03ef119d85a5	17	-17138	333	0	333			TCGA-12-3650-D23845;TCGA-12-3650-D23847;TCGA-12-3650-D23855;TCGA-12-3650-D23852;TCGA-12-3650-D23849;TCGA-12-3650-D23851;TCGA-12-3650-D23854;TCGA-12-3650-D23853;TCGA-12-3650-D23856;TCGA-12-3650-D23846;TCGA-12-3650-D23848;TCGA-12-3650-D23850	21adc65e-cd5d-47b6-906d-c03361abd316;fa813f9b-b40f-4020-a700-bece84e19194;08de5190-bfc0-43c9-bfe8-63eda0971a81;e6a53131-3989-40af-8c4a-95471516f0e7;246693f0-6de9-4ae4-a8c3-f13dbbe107bc;e49074c2-b3eb-4ed4-b4af-89360232674e;706aa7be-dcc6-41f7-a886-199ef9ffa051;037e6f21-a548-4321-befe-3d867d11da36;581c1128-6fdd-4589-a882-237544883f2e;cdcc6ebe-07f4-4d39-a8df-5606be5558a7;c169ec13-9a6f-493d-8925-183ef…	Not Available;Not Available;Not Available;Not Available;Not Available;Not Available;Not Available;Not Available;Not Available;Not Available;Not Available;Not Available	17;17;17;17;17;17;17;17;17;17;17;17	72;148;307;148;239;72;307;239;333;148;239;333	26;91;239;91;152;26;239;148;307;91;152;307	Temodar;Temodar;Avastin;Avastin;Temodar;Avastin;Tarceva;Avastin;Avastin;CPT 11;CPT 11;VP 16	Not Available;Not Available;Not Available;Not Available;Not Available;Not Available;Not Available;Not Available;Not Available;Not Available;Not Available;Not Available	6;6;6;6;6;6;6;6;6;6;6;6	01;02;Not Available;Not Available;03;Not Available;Not Available;Not Available;Not Available;02;03;01	75;200;10;10;200;10;200;10;10;340;125;50	mg;mg;mg;mg;mg;mg;mg;mg;mg;mg;mg;mg	ADJUVANT;ADJUVANT;RECURRENCE;ADJUVANT;PROGRESSION;ADJUVANT;RECURRENCE;ADJUVANT;RECURRENCE;ADJUVANT;ADJUVANT;PROGRESSION	Not Applicable;Not Applicable;Not Applicable;Not Applicable;Not Applicable;Not Applicable;Not Applicable;Not Applicable;Not Applicable;Not Applicable;Not Applicable;Not Applicable	Not Available;Not Available;Not Available;Not Available;Not Available;Not Available;Not Available;Not Available;Not Available;Not Available;Not Available;Not Available	PO;PO;IV;IV;PO;IV;PO;IV;IV;IV;IV;PO	NO;NO;NO;NO;NO;NO;NO;NO;NO;NO;NO;NO	Chemotherapy;Chemotherapy;Targeted Molecular therapy;Targeted Molecular therapy;Chemotherapy;Targeted Molecular therapy;Targeted Molecular therapy;Targeted Molecular therapy;Targeted Molecular therapy;Chemotherapy;Chemotherapy;Chemotherapy	Not Available;Not Available;Not Available;Not Available;Not Available;Not Available;Not Available;Not Available;Not Available;Not Available;Not Available;Not Available	6930;2000;3860;3892;3000;3003;11200;5838;1894;6120;1620;2100	mg;mg;mg;mg;mg;mg;mg;mg;mg;mg;mg;mg	Not Available;Not Available;Not Available;Not Available;Not Available;Not Available;Not Available;Not Available;Not Available;Not Available;Not Available;Not Available	2010;2010;2010;2010;2010;2010;2010;2010;2010;2010;2010;2010
TCGA-12-3652-01A-01R-1849-01	Tumor	Yes	Yes	No	TCGA-12-3652	38.74.0	Nationwide Children's Hospital	22	GBM	0567D89E-8BE9-4611-8E98-379754C98F2B	12	TCGA	2016	Not Available				TCGA-12-3652	159e0318-6173-440f-be07-8d956086e99d	17	-21920	1062	0	1050			TCGA-12-3652-D23872;TCGA-12-3652-D23869;TCGA-12-3652-D23873;TCGA-12-3652-D23876;TCGA-12-3652-D23870;TCGA-12-3652-D23878;TCGA-12-3652-D23875;TCGA-12-3652-D23874;TCGA-12-3652-D23877;TCGA-12-3652-D23871	5669a2bc-462d-4f0a-b841-c2b5c5330a39;a0258123-a051-411a-9438-e22823bc3e7c;2f54f028-dfa1-4077-8487-5e6fd85eeb8d;97957116-80e0-4310-861a-78bb3de75922;5971905b-fe49-4eb8-908f-5ef2a8104412;5a096ae9-d9da-491e-8551-3e96a6e013d5;5af365b3-d16b-4e52-9ec3-d4d2365abc34;5f497f85-81e6-4ee1-ad7e-1203c6a855a6;a1292253-d177-432c-9607-291a1ebdc85f;13869b12-a6d5-492f-b447-21377d2a77ab	Not Available;Not Available;Not Available;Not Available;Not Available;Not Available;Not Available;Not Available;Not Available;Not Available	17;17;17;17;17;17;17;17;17;17	288;67;358;792;133;792;750;571;750;203	228;21;291;750;91;750;585;469;585;161	Temodar;Temodar;VP 16;Hydroxurea;CCNU;Gleevac;Hydroxurea;VP 16;Gleevac;CCNU	Not Available;Not Available;Not Available;Not Available;Not Available;Not Available;Not Available;Not Available;Not Available;Not Available	6;6;6;6;6;6;6;6;6;6	02;02;1;Not Available;01;Not Available;Not Available;4;Not Available;01	200;150;50;500;110;300;500;50;400;82.5	mg;mg;mg;mg;mg;mg;mg;mg;mg;mg	RECURRENCE;ADJUVANT;RECURRENCE;RECURRENCE;ADJUVANT;RECURRENCE;RECURRENCE;RECURRENCE;RECURRENCE;ADJUVANT	Not Applicable;Not Applicable;Not Applicable;Not Applicable;Not Applicable;Not Applicable;Not Applicable;Not Applicable;Not Applicable;Not Applicable	Not Available;Not Available;Not Available;Not Available;Not Available;Not Available;Not Available;Not Available;Not Available;Not Available	PO;PO;PO;PO;PO;PO;PO;PO;PO;PO	NO;NO;NO;NO;NO;NO;NO;NO;NO;NO	Chemotherapy;Chemotherapy;Chemotherapy;Targeted Molecular therapy;Chemotherapy;Targeted Molecular therapy;Targeted Molecular therapy;Chemotherapy;Targeted Molecular therapy;Chemotherapy	Not Available;Not Available;Not Available;Not Available;Not Available;Not Available;Not Available;Not Available;Not Available;Not Available	4000;3000;1575;2800;220;8400;14000;8400;56000;160	mg;mg;mg;mg;mg;mg;mg;mg;mg;mg	Not Available;Not Available;Not Available;Not Available;Not Available;Not Available;Not Available;Not Available;Not Available;Not Available	2010;2010;2010;2010;2010;2010;2010;2010;2010;2010
TCGA-12-3653-01A-01R-1849-01	Tumor	Yes	Yes	No	TCGA-12-3653	38.74.0	Nationwide Children's Hospital	22	GBM	C470D278-03E5-4129-A64E-97771B45B125	12	TCGA	2016	Not Available				TCGA-12-3653	2f61ea6b-a3f2-477f-ab98-47ed07b3b2cd	17	-12529	442	0	357			TCGA-12-3653-D23882;TCGA-12-3653-D23883;TCGA-12-3653-D23887;TCGA-12-3653-D23886;TCGA-12-3653-D23885;TCGA-12-3653-D23884	5dd248d8-710f-443b-9856-c90d45967747;b2dbf473-11b7-485a-bb08-ec5721fc369d;c118be6f-5204-45bd-9046-d6c86537bda3;bcd6262c-7485-45bf-b4d1-c677ed0cc02c;a434d91c-c3bc-4b6c-b6af-95698a9eac32;1e0635de-3c73-4912-a3f3-21b0108b4fa4	Not Available;Not Available;Not Available;Not Available;Not Available;Not Available	17;17;17;17;17;17	87;224;371;315;224;371	46;128;316;287;128;316	Temodar;Temodar;Avastin;Angiocept;Daclizumab;VP 16	Not Available;Not Available;Not Available;Not Available;Not Available;Not Available	6;6;6;6;6;6	1;03;Not Available;Not Available;Not Available;02	75;150;10;2;1;50	mg;mg;mg;mg;mg;mg	ADJUVANT;ADJUVANT;PROGRESSION;ADJUVANT;ADJUVANT;PROGRESSION	Not Applicable;Not Applicable;Not Applicable;Not Applicable;Not Applicable;Not Applicable	Not Available;Not Available;Not Available;Not Available;Not Available;Not Available	PO;PO;IV;IV;Other (specify below);PO	NO;NO;NO;NO;NO;NO	Chemotherapy;Chemotherapy;Targeted Molecular therapy;Targeted Molecular therapy;Immunotherapy;Chemotherapy	Not Available;Not Available;Not Available;Not Available;Not Available;Not Available	6300;4500;4000;199;406.4;4200	mg;mg;mg;mg;mg;mg	Not Available;Not Available;Not Available;Not Available;Not Available;Not Available	2010;2010;2010;2010;2010;2010
TCGA-12-5295-01A-01R-1849-01	Tumor	Yes	Yes	No	TCGA-12-5295	79.66.0	Nationwide Children's Hospital	22	GBM	88B69EBE-E672-4D8D-A7F0-917B3AD5940D	12	TCGA	2016	Not Available				TCGA-12-5295	c970240f-03e2-4395-85be-5eb81a69b710	7	-22161	454	0	399			TCGA-12-5295-D23891;TCGA-12-5295-D23894;TCGA-12-5295-D23893;TCGA-12-5295-D23892	86be8937-7538-4a31-8d77-f65511d21df1;e6443949-ba10-47c2-8cdf-d01f91874e6f;aa28eb4a-d590-485e-8241-304f794b847f;42cc5949-c34c-4ef4-81c5-6956fdc7d546	Not Available;Not Available;Not Available;Not Available	7;7;7;7	71;323;277;277	29;277;88;88	Temozolomide;Avastin;Avastin;CPT 11	Not Available;Not Available;Not Available;Not Available	2;2;2;2	01;Not Available;Not Available;03	75;10;10;340	mg;mg;mg;mg	ADJUVANT;ADJUVANT;ADJUVANT;ADJUVANT	Not Applicable;Not Applicable;Not Applicable;Not Applicable	Not Available;Not Available;Not Available;Not Available	PO;IV;IV;IV	NO;NO;NO;NO	Chemotherapy;Targeted Molecular therapy;Targeted Molecular therapy;Chemotherapy	Not Available;Not Available;Not Available;Not Available	4725;1650;4950;4590	mg;mg;mg;mg	Not Available;Not Available;Not Available;Not Available	2011;2011;2011;2011
TCGA-12-5299-01A-02R-1849-01	Tumor	Yes	Yes	No	TCGA-12-5299	79.66.0	Nationwide Children's Hospital	22	GBM	74B169AD-8C5E-4850-937F-01AD0971183A	12	TCGA	2016	Not Available				TCGA-12-5299	5327e899-a20d-4571-8236-98454bad574e	7	-20463	98	0	98			TCGA-12-5299-D23899;TCGA-12-5299-D23898	af067cc9-96df-4fec-b88b-8910060babc0;cd10eb41-3cb1-4c25-9b1e-7601dda8b0d2	Not Available;Not Available	7;7	73;80	45;45	Avastin;Temozolomide	Not Available;Not Available	2;2	Not Available;01	10;75	mg;mg	ADJUVANT;ADJUVANT	Not Applicable;Not Applicable	Not Available;Not Available	IV;PO	NO;NO	Targeted Molecular therapy;Chemotherapy	Not Available;Not Available	3000;5250	mg;mg	Not Available;Not Available	2011;2011
TCGA-14-0736-02A-01R-2005-01	Tumor	Yes	Yes	No	TCGA-14-0736	16.87.0	Nationwide Children's Hospital	22	GBM	6BF8AE4A-FA6F-48CA-8EC7-34BB6B0E56C9	12	TCGA	2016	Not Available				TCGA-14-0736	cdfcf14d-ed6c-419f-88f5-e7dee96fcaf6	4	-18219	460	0	460			TCGA-14-0736-D25027;TCGA-14-0736-D25029;TCGA-14-0736-D25028;TCGA-14-0736-D25030	6109596d-0a70-4434-981b-33f59151bbec;e5165449-e38a-49d1-935c-f07da09015fc;dbcd231a-8b89-4538-af33-de66bf55fdab;df6d7ef0-9916-40ae-a56a-e2e49992a441	Not Available;Not Available;Not Available;Not Available	4;4;4;4	Not Available;Not Available;376;Not Available	207;0;371;128	Gliadel;Dexamethasone;Temador;Dexamethasone	Not Available;Not Available;Not Available;Not Available	6;6;6;6	Not Available;Not Available;01;Not Available	Not Available;Not Available;Not Available;Not Available	{Wafer};Not Available;mg;Not Available	PROGRESSION;PROGRESSION;PROGRESSION;PROGRESSION	Not Applicable;Not Applicable;Not Applicable;Not Applicable	Not Available;Not Available;Not Available;Not Available	Other (specify below);PO;PO;Not Available	NO;NO;NO;NO	Chemotherapy;Hormone Therapy;Chemotherapy;Hormone Therapy	Not Available;Not Available;Not Available;Not Available	8;Not Available;2000;Not Available	{Wafer};Not Available;mg;Not Available	Not Available;Not Available;Not Available;Not Available	2009;2009;2009;2009
TCGA-14-0781-01B-01R-1849-01	Tumor	Yes	Yes	No	TCGA-14-0781	111.64.0	Nationwide Children's Hospital	22	GBM	524978A6-1E12-463F-89EA-5A44A95E9898	12	TCGA	2016	Not Available				TCGA-14-0781	9b9654c9-5a64-4a8e-b1f0-987437e6012e	24	-17903	29	0	29			TCGA-14-0781-D25034	1fa40719-7dd6-4d7d-8df5-fc148697adeb	Not Available	24	Not Available	0	Dexamethasone	Not Available	6	Not Available	Not Available	mg	ADJUVANT	Not Applicable	Not Available	PO	NO	Hormone Therapy	Not Available	Not Available	mg	Not Available	2010
TCGA-14-0787-01A-01R-1849-01	Tumor	Yes	Yes	No	TCGA-14-0787	10.84.0	Nationwide Children's Hospital	22	GBM	F16BB1DD-E465-4D14-A4E0-062FFDA68F39	12	TCGA	2016	Not Available				TCGA-14-0787	a2338b30-f511-4163-af3b-1e4a40ff00e1	20	-25326	68	0	68			TCGA-14-0787-D25058;TCGA-14-0787-D25059	ba759209-2fe1-4518-a456-d84ee0581d91;48acd207-c274-4686-bccd-7d749d195594	Not Available;Not Available	24;24	41;Not Available	15;Not Available	Dexmethasone;Not Available	Not Available;Not Available	4;4	Not Available;Not Available	Not Available;Not Available	mg;Not Available	ADJUVANT;ADJUVANT	Not Applicable;Not Applicable	Not Available;Not Available	Not Available;Not Available	Not Available;NO	Hormone Therapy;Targeted Molecular therapy	Not Available;Not Available	720;Not Available	mg;Not Available	Not Available;Not Available	2009;2009
TCGA-14-0789-01A-01R-1849-01	Tumor	Yes	Yes	No	TCGA-14-0789	10.84.0	Nationwide Children's Hospital	22	GBM	AF555494-CA85-48F3-8EED-E46C19455B80	12	TCGA	2016	Not Available				TCGA-14-0789	7cbabf1d-ec38-4048-ae1c-7d0f3001691b	20	-20050	342	0	342			TCGA-14-0789-D25063;TCGA-14-0789-D25062;TCGA-14-0789-D25065;TCGA-14-0789-D25064	dff8452d-ee4f-4b51-a7df-8aef2ce0f42e;8691af67-9e42-422a-806b-0613902ed648;2ecc9c94-8a6b-4abd-ba50-701d85f627de;c6d5e1e4-2ef1-49be-8332-9f935e0fd5a3	Not Available;Not Available;Not Available;Not Available	6;6;15;15	Not Available;75;224;118	118;44;119;0	Gliadel Wafer (BCNU);Temodar;Dexamethasone;Dexamethazone	Not Available;Not Available;Not Available;Not Available	5;5;5;5	1;1;Not Available;Not Available	Not Available;Not Available;Not Available;Not Available	{Wafer};mg/day;mg;mg	PROGRESSION;ADJUVANT;PROGRESSION;ADJUVANT	Not Applicable;Not Applicable;Not Applicable;Not Applicable	Not Available;Not Available;Not Available;Not Available	Other (specify below);PO;PO;PO	NO;Not Available;NO;NO	Chemotherapy;Chemotherapy;Hormone Therapy;Hormone Therapy	Not Available;Not Available;Not Available;Not Available	8;120;1680;2000	{Wafer};mg/day;mg;mg	Not Available;Not Available;Not Available;Not Available	2009;2009;2009;2009
TCGA-14-0790-01B-01R-1849-01	Tumor	Yes	Yes	No	TCGA-14-0790	26.75.0	Nationwide Children's Hospital	22	GBM	AF3E578A-7569-469D-AECE-C37BF7C0804B	12	TCGA	2016	Not Available				TCGA-14-0790	7fe37feb-e205-4524-8c98-1f9ac5fe0700	5	-23674	419	0	419			TCGA-14-0790-D25069;TCGA-14-0790-D25070;TCGA-14-0790-D25071	61376632-4435-467e-8225-20f4ffea46ec;08088403-9225-4775-8ad6-7d259dedc879;057d0f15-9225-48f5-8103-2807f2c26b19	Not Available;Not Available;Not Available	5;5;5	Not Available;410;Not Available	0;15;0	Gliadel BCNU;Temodar;Dexamethasone	Not Available;Not Available;Not Available	2;2;2	Not Available;09;Not Available	Not Available;Not Available;Not Available	{Wafer};mg;mg	ADJUVANT;ADJUVANT;ADJUVANT	Not Applicable;Not Applicable;Not Applicable	Not Available;Not Available;Not Available	Other (specify below);PO;Not Available	NO;NO;NO	Chemotherapy;Chemotherapy;Hormone Therapy	Not Available;Not Available;Not Available	8;17700;Not Available	{Wafer};mg;mg	Not Available;Not Available;Not Available	2010;2010;2010
TCGA-14-0817-01A-01R-1849-01	Tumor	Yes	Yes	No	TCGA-14-0817	10.84.0	Nationwide Children's Hospital	22	GBM	ED0F1917-E0FD-4CD7-9E80-E3F9F57219DD	12	TCGA	2016	Not Available				TCGA-14-0817	5a86d9f1-d38d-4b78-9a23-c7855a20ca2d	19	-25425	164	0	164			TCGA-14-0817-D25082	b67f2d3e-c6bd-49e8-b816-5ea9a429e39e	Not Available	24	15	0	Dexamethasone	Not Available	4	Not Available	Not Available	mg	ADJUVANT	Not Applicable	Not Available	Not Available	NO	Hormone Therapy	Not Available	176	mg	Not Available	2009
TCGA-14-0871-01A-01R-1849-01	Tumor	Yes	Yes	No	TCGA-14-0871	10.84.0	Nationwide Children's Hospital	22	GBM	67B74258-521E-45F0-A883-A60B3252151C	12	TCGA	2016	Not Available				TCGA-14-0871	72f88d18-03be-4b51-9f4a-1151521b7292	19	-27387	880	0	880			TCGA-14-0871-D25100	0e5266b1-8bae-4167-bdcd-28e12c0d0637	Not Available	24	281	0	Dexamethasone	Not Available	4	Not Available	Not Available	mg	ADJUVANT	Not Applicable	Not Available	Not Available	NO	Hormone Therapy	Not Available	288	mg	Not Available	2009
TCGA-14-1034-01A-01R-1849-01	Tumor	Yes	Yes	No	TCGA-14-1034	16.87.0	Nationwide Children's Hospital	22	GBM	844BD6DE-B24F-4B92-B122-CEC77876F792	12	TCGA	2016	Not Available				TCGA-14-1034	0078b0c4-68a9-483b-9aab-61156d263213	18	-22029	485	0	485			TCGA-14-1034-D25106;TCGA-14-1034-D25104;TCGA-14-1034-D25105	0559b81b-1da8-4676-bc81-317d969df0d8;481599a9-c1ab-4f91-948f-9cb624cfe760;1b9a44e0-77c7-4b67-b563-3959c50ee3a6	Not Available;Not Available;Not Available	18;18;18	Not Available;Not Available;Not Available	282;448;8	Dexamethasone;Gliadel;Dexamethasone	Not Available;Not Available;Not Available	6;6;6	Not Available;Not Available;Not Available	Not Available;Not Available;Not Available	Not Available;{Wafer};Not Available	PROGRESSION;PROGRESSION;ADJUVANT	Not Applicable;Not Applicable;Not Applicable	Not Available;Not Available;Not Available	Not Available;Other (specify below);Not Available	NO;NO;NO	Hormone Therapy;Chemotherapy;Hormone Therapy	Not Available;Not Available;Not Available	Not Available;8;Not Available	Not Available;{Wafer};Not Available	Not Available;Not Available;Not Available	2009;2009;2009
TCGA-14-1034-02B-01R-2005-01	Tumor	Yes	Yes	Yes	TCGA-14-1034	16.87.0	Nationwide Children's Hospital	22	GBM	844BD6DE-B24F-4B92-B122-CEC77876F792	12	TCGA	2016	Not Available				TCGA-14-1034	0078b0c4-68a9-483b-9aab-61156d263213	18	-22029	485	0	485			TCGA-14-1034-D25106;TCGA-14-1034-D25104;TCGA-14-1034-D25105	0559b81b-1da8-4676-bc81-317d969df0d8;481599a9-c1ab-4f91-948f-9cb624cfe760;1b9a44e0-77c7-4b67-b563-3959c50ee3a6	Not Available;Not Available;Not Available	18;18;18	Not Available;Not Available;Not Available	282;448;8	Dexamethasone;Gliadel;Dexamethasone	Not Available;Not Available;Not Available	6;6;6	Not Available;Not Available;Not Available	Not Available;Not Available;Not Available	Not Available;{Wafer};Not Available	PROGRESSION;PROGRESSION;ADJUVANT	Not Applicable;Not Applicable;Not Applicable	Not Available;Not Available;Not Available	Not Available;Other (specify below);Not Available	NO;NO;NO	Hormone Therapy;Chemotherapy;Hormone Therapy	Not Available;Not Available;Not Available	Not Available;8;Not Available	Not Available;{Wafer};Not Available	Not Available;Not Available;Not Available	2009;2009;2009
TCGA-14-1402-02A-01R-2005-01	Tumor	Yes	Yes	No	TCGA-14-1402	16.87.0	Nationwide Children's Hospital	22	GBM	D43AD35B-8296-4B2A-83C4-E9EBF83235AB	12	TCGA	2016	Not Available				TCGA-14-1402	bf339349-062f-4ea9-a0b2-d87d3a21099e	18	-21421	975	0	975			TCGA-14-1402-D25131;TCGA-14-1402-D25126;TCGA-14-1402-D25124;TCGA-14-1402-D25127;TCGA-14-1402-D25128;TCGA-14-1402-D25130;TCGA-14-1402-D25125;TCGA-14-1402-D25129	0d1c38bf-7c60-4fc2-9149-3c420c156104;c43bd7d3-1348-4e91-be1f-d66bd46b498e;50d9ad33-4de6-4c2a-bd24-0232c3a88065;98c55c34-612a-4d84-b7de-4deda9083cad;132cdd53-5eb7-455e-a8d5-e2b3cfab2777;80090a14-1345-4380-8b22-5f4fc05d7a5d;b9b0a238-9a8f-4771-8e21-950bc8bbfe7c;79ffa9e0-b3bc-4ac0-befa-d05356efa51f	Not Available;Not Available;Not Available;Not Available;Not Available;Not Available;Not Available;Not Available	18;18;18;18;18;18;18;18	832;832;529;Not Available;Not Available;633;66;Not Available	659;659;344;316;316;619;57;333	Avastin;Carboplatin;Temodar;Dexamethasone;Prednisone;Sovatenib;Arsenic Trioxide;Dexamethasone	Not Available;Not Available;Not Available;Not Available;Not Available;Not Available;Not Available;Not Available	6;6;6;6;6;6;6;6	Not Available;06;06;Not Available;Not Available;Not Available;06;Not Available	Not Available;Not Available;Not Available;Not Available;Not Available;Not Available;Not Available;Not Available	mg;mg;mg;Not Available;Not Available;mg;mg;Not Available	PROGRESSION;PROGRESSION;PROGRESSION;ADJUVANT;ADJUVANT;PROGRESSION;ADJUVANT;PROGRESSION	Not Applicable;Not Applicable;Not Applicable;Not Applicable;Not Applicable;Not Applicable;Not Applicable;Not Applicable	Not Available;Not Available;Not Available;Not Available;Not Available;Not Available;Not Available;Not Available	PO;IV;PO;Not Available;PO;PO;IV;Not Available	NO;NO;NO;NO;NO;NO;NO;NO	Targeted Molecular therapy;Chemotherapy;Chemotherapy;Hormone Therapy;Hormone Therapy;Targeted Molecular therapy;Chemotherapy;Hormone Therapy	Not Available;Not Available;Not Available;Not Available;Not Available;Not Available;Not Available;Not Available	11000;4969;9500;Not Available;Not Available;14000;63;Not Available	mg;mg;mg;Not Available;Not Available;mg;mg;Not Available	Not Available;Not Available;Not Available;Not Available;Not Available;Not Available;Not Available;Not Available	2009;2009;2009;2009;2009;2009;2009;2009
TCGA-14-1823-01A-01R-1849-01	Tumor	Yes	Yes	No	TCGA-14-1823	20.86.0	Nationwide Children's Hospital	22	GBM	0D1C10AA-DCF0-4623-8DE0-DE8E1E300CA6	12	TCGA	2016	Not Available				TCGA-14-1823	a515cf2d-e918-4958-9bf6-e611b425a97e	1	-21384	543	0	543			TCGA-14-1823-D25209;TCGA-14-1823-D25211;TCGA-14-1823-D25208;TCGA-14-1823-D25213;TCGA-14-1823-D25210;TCGA-14-1823-D25212	497f874d-9a15-4bba-a92c-5fb30dc5c8c5;8aeb5e41-29fe-4927-b642-57a663284ce4;ed86c9b7-dd08-4e44-8640-ab68b0cc5aac;013524ad-d67f-442b-9e30-786a97a0a844;cc7fead6-2362-4d18-8365-789dd481e745;ddb76e62-002b-4cd0-ba5d-0a23fca25385	Not Available;Not Available;Not Available;Not Available;Not Available;Not Available	1;1;1;1;1;1	Not Available;Not Available;450;478;450;Not Available	0;0;20;378;20;140	Gliadel Wafers;Dexamethasone;Temodar;Avastin;Temodar;Dexamethasone	Not Available;Not Available;Not Available;Not Available;Not Available;Not Available	9;9;9;9;9;9	Not Available;Not Available;12;Not Available;12;Not Available	Not Available;Not Available;Not Available;Not Available;Not Available;Not Available	{Wafer};Not Available;mg;mg;Not Available;Not Available	ADJUVANT;ADJUVANT;ADJUVANT;PROGRESSION;PROGRESSION;PROGRESSION	Not Applicable;Not Applicable;Not Applicable;Not Applicable;Not Applicable;Not Applicable	Not Available;Not Available;Not Available;Not Available;Not Available;Not Available	Other (specify below);Not Available;PO;Not Available;PO;Not Available	NO;NO;NO;NO;NO;NO	Chemotherapy;Hormone Therapy;Chemotherapy;Targeted Molecular therapy;Chemotherapy;Hormone Therapy	Not Available;Not Available;Not Available;Not Available;Not Available;Not Available	8;Not Available;11150;6400;Not Available;Not Available	{Wafer};Not Available;mg;mg;Not Available;Not Available	Not Available;Not Available;Not Available;Not Available;Not Available;Not Available	2009;2009;2009;2009;2009;2009
TCGA-14-1825-01A-01R-1850-01	Tumor	Yes	Yes	No	TCGA-14-1825	20.86.0	Nationwide Children's Hospital	22	GBM	18FBFF1F-0870-461E-B666-BE2B5D9C9DC3	12	TCGA	2016	Not Available				TCGA-14-1825	e0e1b5b3-6e3c-4b79-aa2a-32b320c3e45a	23	-25684	232	0				TCGA-14-1825-D25217;TCGA-14-1825-D25218	68d713bb-3122-4dd6-9d84-95ed36649c8b;6cea8846-84fd-4280-9857-ad3448aa5721	Not Available;Not Available	23;23	Not Available;Not Available	0;82	Dexamethasone;Dexamethasone	Not Available;Not Available	9;9	Not Available;Not Available	Not Available;Not Available	Not Available;Not Available	ADJUVANT;PROGRESSION	Not Applicable;Not Applicable	Not Available;Not Available	Not Available;Not Available	NO;NO	Hormone Therapy;Hormone Therapy	Not Available;Not Available	Not Available;Not Available	Not Available;Not Available	Not Available;Not Available	2009;2009
TCGA-14-1829-01A-01R-1850-01	Tumor	Yes	Yes	No	TCGA-14-1829	20.86.0	Nationwide Children's Hospital	22	GBM	08690C4E-BB24-49E9-AADE-0DC0F03A8BA1	12	TCGA	2016	Not Available				TCGA-14-1829	47a4161c-9c61-48f5-b9bc-a6d1acad4e5a	24	-20929		0	218			TCGA-14-1829-D25228;TCGA-14-1829-D25227	f8f4e4dc-4709-4604-8d62-a0dba0b985b6;c10a50b8-82ee-4a71-8e50-167ffed274e9	Not Available;Not Available	24;24	Not Available;Not Available	0;8	Dexamethasone;Temodar	Not Available;Not Available	9;9	Not Available;04	Not Available;Not Available	Not Available;mg	ADJUVANT;ADJUVANT	Not Applicable;Not Applicable	Not Available;Not Available	Not Available;PO	NO;YES	Hormone Therapy;Chemotherapy	Not Available;Not Available	Not Available;10040	Not Available;mg	Not Available;Not Available	2009;2009
TCGA-14-2554-01A-01R-1850-01	Tumor	Yes	Yes	No	TCGA-14-2554	26.75.0	Nationwide Children's Hospital	22	GBM	6738D3B0-98E0-4197-82D8-45208ED4B196	12	TCGA	2016	Not Available				TCGA-14-2554	b1c4579c-72fa-4974-830c-b6a81ace45f4	5	-19090	532	0	532			TCGA-14-2554-D25232	bfc2a2aa-a7c2-4655-bdfa-33fcf7c67d4d	Not Available	5	Not Available	0	Dexamethasone	Not Available	2	Not Available	Not Available	mg	ADJUVANT	Not Applicable	Not Available	Not Available	NO	Hormone Therapy	Not Available	Not Available	mg	Not Available	2010
TCGA-15-0742-01A-01R-1850-01	Tumor	Yes	Yes	No	TCGA-15-0742	8.95.0	Nationwide Children's Hospital	22	GBM	DAEBE6E9-D244-4DA3-B63A-368D961D3DCB	12	TCGA	2016	Not Available				TCGA-15-0742	f19850cb-50c4-4f3a-ba80-b1464958ffa8	19	-24050	419	0				TCGA-15-0742-D25279;TCGA-15-0742-D25280	899b41e7-c294-4a04-92a4-9f0ee787a22f;a8f06a13-5d95-484e-af93-7ca10c8c280d	Not Available;Not Available	24;24	59;300	28;259	Temozolomide;SAHA	Not Available;Not Available	4;4	Not Available;Not Available	Not Available;Not Available	mg/m2/day;mg	ADJUVANT;ADJUVANT	Not Applicable;Not Applicable	Not Available;Not Available	PO;Not Available	NO;NO	Chemotherapy;Targeted Molecular therapy	Not Available;Not Available	75;200	mg/m2/day;mg	Not Available;Not Available	2009;2009
TCGA-15-1444-01A-02R-1850-01	Tumor	Yes	Yes	No	TCGA-15-1444	111.64.0	Nationwide Children's Hospital	22	GBM	A1D3180A-C209-491F-8221-CE353A555A16	12	TCGA	2016	Not Available				TCGA-15-1444	4c42dc4e-66b7-40bf-9fbe-b92543248198	4	-7827	1537	0				TCGA-15-1444-D41928;TCGA-15-1444-D46090	A7691528-3F1B-43A5-A3CC-994A237A391C;9A137468-4D2D-42E0-AAA8-076A86B46974	Not Available;Not Available	4;31	72;72	38;38	BCNU;CPT-11	Unknown;Unknown	4;7	Not Available;Not Available	Not Available;Not Available	Not Available;Not Available	Not Available;Not Available	Not Applicable;Not Applicable	Not Available;Not Available	Not Available;Not Available	NO;NO	Chemotherapy;Chemotherapy	Not Available;Not Available	Not Available;Not Available	Not Available;Not Available	YES;YES	2013;2013
TCGA-16-0846-01A-01R-1850-01	Tumor	Yes	Yes	No	TCGA-16-0846	10.84.0	Nationwide Children's Hospital	22	GBM	81E753F4-2319-4053-9894-905F93F58091	12	TCGA	2016	Not Available				TCGA-16-0846	543c0a7d-ccd7-4b8d-98fb-eabec806231d	17	-31111	119	0	119
TCGA-16-1045-01B-01R-1850-01	Tumor	Yes	Yes	No	TCGA-16-1045	16.87.0	Nationwide Children's Hospital	22	GBM	AB34CFC7-C4B4-4659-BC61-E5DB75030ECC	12	TCGA	2016	Not Available				TCGA-16-1045	cd73f38a-f6ff-4e7b-bd43-ec7b82dbe7df	27	-18195	883	0	883
TCGA-19-0957-02A-11R-2005-01	Tumor	Yes	Yes	No	TCGA-19-0957	20.86.0	Nationwide Children's Hospital	22	GBM	63F41535-EE9A-42D1-8828-739F2FF6BD9A	12	TCGA	2016	Not Available				TCGA-19-0957	a589e2dc-7649-492c-9569-592698acaa6f	18	-17714	666	0	666			TCGA-19-0957-D25346;TCGA-19-0957-D25341;TCGA-19-0957-D25347;TCGA-19-0957-D25348;TCGA-19-0957-D25343;TCGA-19-0957-D25342;TCGA-19-0957-D25345;TCGA-19-0957-D25344	be2852c1-7820-410b-b8ef-905b166e6f62;04d630b3-57ba-470a-8bed-10679de0cf64;9c93da98-3825-4f5c-bbaa-14f56cc91754;1850ca9d-14e8-42d8-955a-3c27864531e3;24409f69-b2c5-43ac-88a7-0754faa77c84;14ca8af8-9943-4c2d-b0ca-de8f24430edd;360c973d-54ec-4d7d-8cdb-d3d5668ff31e;6d8eb8d5-11fe-4242-a274-5d40ffd7e152	Not Available;Not Available;Not Available;Not Available;Not Available;Not Available;Not Available;Not Available	18;18;18;18;18;18;18;18	552;580;608;608;273;81;552;372	538;566;594;594;120;35;538;368	Irinotecan;Avastin;Avastin;Irinotecan;Temozolomide;Temozolomide;Avastin;Temozolomide	Not Available;Not Available;Not Available;Not Available;Not Available;Not Available;Not Available;Not Available	9;9;9;9;9;9;9;9	02;02;02;02;06;06;02;01	Not Available;Not Available;Not Available;Not Available;Not Available;Not Available;Not Available;Not Available	mg;mg;mg;mg;mg;mg;mg;mg	PROGRESSION;PROGRESSION;PROGRESSION;PROGRESSION;ADJUVANT;OTHER, SPECIFY IN NOTES;PROGRESSION;RECURRENCE	Not Applicable;Not Applicable;Not Applicable;Not Applicable;Not Applicable;Concurrent;Not Applicable;Not Applicable	Not Available;Not Available;Not Available;Not Available;Not Available;Not Available;Not Available;Not Available	IV;IV;IV;IV;PO;PO;IV;PO	NO;NO;NO;NO;NO;NO;NO;NO	Chemotherapy;Chemotherapy;Chemotherapy;Chemotherapy;Chemotherapy;Chemotherapy;Chemotherapy;Chemotherapy	Not Available;Not Available;Not Available;Not Available;Not Available;Not Available;Not Available;Not Available	470;1660;1660;470;9000;5880;1660;1500	mg;mg;mg;mg;mg;mg;mg;mg	Not Available;Not Available;Not Available;Not Available;Not Available;Not Available;Not Available;Not Available	2009;2009;2009;2009;2009;2009;2009;2009
TCGA-19-1389-02A-21R-2005-01	Tumor	Yes	Yes	No	TCGA-19-1389	20.86.0	Nationwide Children's Hospital	22	GBM	B76C885F-0F85-4B71-96BC-21FC45890775	12	TCGA	2016	Not Available				TCGA-19-1389	309005a2-93a8-4566-b8d3-6b9310144266	18	-18659	141	0	141			TCGA-19-1389-D25392;TCGA-19-1389-D25393;TCGA-19-1389-D25391	7eacf5b1-a361-4278-b6ff-9f1079b12195;235380ac-cead-4233-b72a-4a3e8ce912ed;7ecb0132-2d24-46f6-bb0c-e7e5c02f164f	Not Available;Not Available;Not Available	18;18;18	20;41;67	10;26;48	Temozolomide;Temozolomide;Temozolomide	Not Available;Not Available;Not Available	9;9;9	01;01;01	Not Available;Not Available;Not Available	mg;mg;mg	ADJUVANT;ADJUVANT;ADJUVANT	Not Applicable;Not Applicable;Not Applicable	Not Available;Not Available;Not Available	PO;PO;PO	NO;NO;NO	Chemotherapy;Chemotherapy;Chemotherapy	Not Available;Not Available;Not Available	1980;2880;3600	mg;mg;mg	Not Available;Not Available;Not Available	2009;2009;2009
TCGA-19-1390-01A-01R-1850-01	Tumor	Yes	Yes	No	TCGA-19-1390	38.74.0	Nationwide Children's Hospital	22	GBM	988B6CC0-E689-44A1-910A-B1A3176FD65A	12	TCGA	2016	Not Available				TCGA-19-1390	5252c0b7-be05-4c0c-a8ac-afe9ad459489	31	-23063	772	0	772
TCGA-19-1787-01B-01R-1850-01	Tumor	Yes	Yes	No	TCGA-19-1787	38.74.0	Nationwide Children's Hospital	22	GBM	611DCEF7-4690-4700-BEF3-A835DADC1832	12	TCGA	2016	Not Available				TCGA-19-1787	456bcab3-165d-456f-94e3-f34f81a61d2e	31	-17894	385	0	385			TCGA-19-1787-D25406;TCGA-19-1787-D25405;TCGA-19-1787-D25404;TCGA-19-1787-D25407	d4937992-314a-42b9-921a-6d6e28f7fe4d;043b39cc-a8ba-48c0-b8c1-be1f39a79b57;2d3e555d-c826-4d8b-87c9-06c8fcabc165;34552695-2d81-4bde-b1e8-e64618e270de	Not Available;Not Available;Not Available;Not Available	31;31;31;1	347;264;85;85	312;112;42;42	Avastin;Temodar;Temodar;Temodar	Not Available;Not Available;Not Available;Not Available	8;8;8;9	03;06;1;01	10;280;140;140	mg;mg;mg;mg	RECURRENCE;ADJUVANT;ADJUVANT;ADJUVANT	Not Applicable;Not Applicable;Not Applicable;Not Applicable	Not Available;Not Available;Not Available;Not Available	IV;PO;PO;PO	NO;NO;NO;NO	Chemotherapy;Chemotherapy;Chemotherapy;Chemotherapy	Not Available;Not Available;Not Available;Not Available	900;9200;5880;5880	mg;mg;mg;mg	Not Available;Not Available;Not Available;Not Available	2010;2010;2010;2010
TCGA-19-2619-01A-01R-1850-01	Tumor	Yes	Yes	No	TCGA-19-2619	38.74.0	Nationwide Children's Hospital	22	GBM	291F1D7F-A8F1-4D00-8166-BA77028AADF4	12	TCGA	2016	Not Available				TCGA-19-2619	f2de4316-026c-4c2d-b091-47bc0ec8612a	14	-20159		0	294			TCGA-19-2619-D25425;TCGA-19-2619-D25426;TCGA-19-2619-D25427	7b0ae2f8-51aa-4c3f-a860-5b6b6763e6cd;ba1a26d3-22c9-4f3b-b132-8b049a04c798;ff015cdc-b5e4-47e7-9a29-c0e3ceb2e408	Not Available;Not Available;Not Available	14;14;14	85;117;295	57;113;153	Temozolomide;Temozolomide;Avastin	Not Available;Not Available;Not Available	5;5;5	1;1;10	125;250;630	mg;mg;mg	ADJUVANT;ADJUVANT;PROGRESSION	Not Applicable;Not Applicable;Not Applicable	Not Available;Not Available;Not Available	PO;PO;IV	NO;NO;NO	Chemotherapy;Chemotherapy;Chemotherapy	Not Available;Not Available;Not Available	3625;1250;630	mg;mg;mg	Not Available;Not Available;Not Available	2010;2010;2010
TCGA-19-2620-01A-01R-1850-01	Tumor	Yes	Yes	No	TCGA-19-2620	38.74.0	Nationwide Children's Hospital	22	GBM	59BABBBA-9529-44C2-9E78-982C86F6660C	12	TCGA	2016	Not Available				TCGA-19-2620	352768f9-3ce1-419c-beef-6515c78f5d7a	12	-25665	148	0	148			TCGA-19-2620-D25432	b13b00a7-5216-4c87-a6dd-3acaf18dca53	Not Available	12	51	33	Temozolomide	Not Available	5	1	Not Available	Not Available	ADJUVANT	Not Applicable	Not Available	PO	NO	Chemotherapy	Not Available	Not Available	Not Available	Not Available	2010
TCGA-19-2624-01A-01R-1850-01	Tumor	Yes	Yes	No	TCGA-19-2624	38.74.0	Nationwide Children's Hospital	22	GBM	4D9E78F6-98FA-4A89-B11A-03ECAC8EE00C	12	TCGA	2016	Not Available				TCGA-19-2624	2f4a127f-101a-4192-b3e8-f9be2c8648bc	12	-18891	5	0	5
TCGA-19-2625-01A-01R-1850-01	Tumor	Yes	Yes	No	TCGA-19-2625	38.74.0	Nationwide Children's Hospital	22	GBM	ACE42FA6-DCEE-4036-A43A-082869D062B1	12	TCGA	2016	Not Available				TCGA-19-2625	f6b2f52b-284d-4bde-9a3d-a0f458d07f08	12	-27930	124	0	124
TCGA-19-2629-01A-01R-1850-01	Tumor	Yes	Yes	No	TCGA-19-2629	38.74.0	Nationwide Children's Hospital	22	GBM	8DD56E22-264A-45FC-998D-7B150D76623E	12	TCGA	2016	Not Available				TCGA-19-2629	e17a6048-7a72-42c0-ad3f-97cbff02bc9f	12	-22257	737	0				TCGA-19-2629-D25450;TCGA-19-2629-D25448;TCGA-19-2629-D25449	37f44132-8d6e-4fac-a9f7-6b585818d149;d04a8256-7480-48b0-9c5f-f9c2518a664b;9984f16f-f51d-4442-b8a0-a062b31a3d7e	Not Available;Not Available;Not Available	12;12;12	198;69;135	148;10;104	Avastin;Temodar;Temodar	Not Available;Not Available;Not Available	5;5;5	4;1;2	Not Available;180;350	Not Available;mg;mg	PROGRESSION;ADJUVANT;ADJUVANT	Not Applicable;Not Applicable;Not Applicable	Not Available;Not Available;Not Available	IV;PO;PO	NO;NO;NO	Chemotherapy;Chemotherapy;Chemotherapy	Not Available;Not Available;Not Available	Not Available;7560;3500	Not Available;mg;mg	Not Available;Not Available;Not Available	2010;2010;2010
TCGA-19-4065-01A-01R-2005-01	Tumor	Yes	Yes	No	TCGA-19-4065	174.58.0	Nationwide Children's Hospital	22	GBM	218C2F16-AD99-4D89-A1E4-C787C8C394F3	12	TCGA	2016	Not Available				TCGA-19-4065	a262928c-e20a-4c02-8114-1227e05c43e1	8	-13257		0	214			TCGA-19-4065-D25514;TCGA-19-4065-D25513;TCGA-19-4065-D25512;TCGA-19-4065-D25515	303c8d9e-20a9-4504-a4b7-54e01b834c49;67c05236-39f1-4a0c-8767-f97ded3430df;51b3924b-67b9-4de7-bf7d-d4287a358898;76440094-05a1-44a1-9521-83116d548629	Not Available;Not Available;Not Available;Not Available	8;8;8;8	128;89;70;170	123;78;39;166	Temozolomide;Temozolomide;Temozolomide;Temozolomide	Not Available;Not Available;Not Available;Not Available	6;6;6;6	1;1;1;1	360;180;180;480	mg;mg;mg;mg	RECURRENCE;RECURRENCE;ADJUVANT;RECURRENCE	Not Applicable;Not Applicable;Not Applicable;Not Applicable	Not Available;Not Available;Not Available;Not Available	PO;PO;PO;PO	NO;NO;NO;NO	Chemotherapy;Chemotherapy;Chemotherapy;Chemotherapy	Not Available;Not Available;Not Available;Not Available	1800;2160;5400;2400	mg;mg;mg;mg	Not Available;Not Available;Not Available;Not Available	2010;2010;2010;2010
TCGA-19-4065-02A-11R-2005-01	Tumor	Yes	Yes	Yes	TCGA-19-4065	174.58.0	Nationwide Children's Hospital	22	GBM	218C2F16-AD99-4D89-A1E4-C787C8C394F3	12	TCGA	2016	Not Available				TCGA-19-4065	a262928c-e20a-4c02-8114-1227e05c43e1	8	-13257		0	214			TCGA-19-4065-D25514;TCGA-19-4065-D25513;TCGA-19-4065-D25512;TCGA-19-4065-D25515	303c8d9e-20a9-4504-a4b7-54e01b834c49;67c05236-39f1-4a0c-8767-f97ded3430df;51b3924b-67b9-4de7-bf7d-d4287a358898;76440094-05a1-44a1-9521-83116d548629	Not Available;Not Available;Not Available;Not Available	8;8;8;8	128;89;70;170	123;78;39;166	Temozolomide;Temozolomide;Temozolomide;Temozolomide	Not Available;Not Available;Not Available;Not Available	6;6;6;6	1;1;1;1	360;180;180;480	mg;mg;mg;mg	RECURRENCE;RECURRENCE;ADJUVANT;RECURRENCE	Not Applicable;Not Applicable;Not Applicable;Not Applicable	Not Available;Not Available;Not Available;Not Available	PO;PO;PO;PO	NO;NO;NO;NO	Chemotherapy;Chemotherapy;Chemotherapy;Chemotherapy	Not Available;Not Available;Not Available;Not Available	1800;2160;5400;2400	mg;mg;mg;mg	Not Available;Not Available;Not Available;Not Available	2010;2010;2010;2010
TCGA-19-5960-01A-11R-1850-01	Tumor	Yes	Yes	No	TCGA-19-5960	111.64.0	Nationwide Children's Hospital	22	GBM	56F0A8C4-D815-4B7B-B9D0-515B25E821A3	12	TCGA	2016	Not Available				TCGA-19-5960	93ed7a2b-b0cb-4a84-871f-5c34a0b6a640	3	-20641		0	165			TCGA-19-5960-D25504;TCGA-19-5960-D43339;TCGA-19-5960-D43340	85a6db91-61ec-4dd6-a0de-f2942ae7d388;CF998836-C6A7-47AB-9E6F-37FB6C4AD0E8;43A79D6C-2827-4F1A-9617-E8914021F046	Not Available;Not Available;Not Available	3;17;17	71;165;155	30;55;123	Temodar;Avastin;Temodar	Not Available;Stable Disease;Stable Disease	6;5;5	Not Available;Not Available;Not Available	135;Not Available;Not Available	mg;Not Available;Not Available	ADJUVANT;Not Available;Not Available	Not Applicable;Not Applicable;Not Applicable	Not Available;Not Available;Not Available	PO;Not Available;Not Available	NO;NO;NO	Chemotherapy;Chemotherapy;Chemotherapy	Not Available;Not Available;Not Available	5670;Not Available;Not Available	mg;Not Available;Not Available	Not Available;YES;NO	2011;2013;2013
TCGA-26-1442-01A-01R-1850-01	Tumor	Yes	Yes	No	TCGA-26-1442	111.64.0	Nationwide Children's Hospital	22	GBM	2A10474E-4E8E-4C1B-85FC-12D74A473481	12	TCGA	2016	Not Available				TCGA-26-1442	c29d73c0-c885-4105-bf74-38e9178e71c9	5	-15950		0	953			TCGA-26-1442-D26890;TCGA-26-1442-D26892;TCGA-26-1442-D26891	31bf12a2-9754-4572-b3de-dae983256b6b;39900ada-9a3e-45a4-9018-cf057212934e;92b35e00-e3e3-494a-90c0-161c572ef50f	Not Available;Not Available;Not Available	5;5;5	66;872;66	27;94;27	Motexafin Gadolinium;Temodar;Temodar	Not Available;Not Available;Not Available	7;7;7	22;27;01	340;200;140	mg;mg/m2;mg	ADJUVANT;ADJUVANT;ADJUVANT	Not Applicable;Not Applicable;Not Applicable	Not Available;Not Available;Not Available	IV;PO;PO	NO;NO;NO	Chemotherapy;Chemotherapy;Chemotherapy	Not Available;Not Available;Not Available	7480;27000;5600	mg;mg/m2;mg	Not Available;Not Available;Not Available	2011;2011;2011
TCGA-26-5132-01A-01R-1850-01	Tumor	Yes	Yes	No	TCGA-26-5132	79.66.0	Nationwide Children's Hospital	22	GBM	C4D789FF-8180-457B-AA53-4D9FB6E7EEEF	12	TCGA	2016	Not Available				TCGA-26-5132	2c5fa2d4-8e35-42e4-8bca-9fb3371a19c8	21	-27196		0	286			TCGA-26-5132-D26872;TCGA-26-5132-D26873	b05ec676-af92-4bc5-948f-26834129de35;1aa188e4-092a-44cf-996c-22c274586bc8	Not Available;Not Available	21;21	83;205	40;205	Temozolomide;Temozolomide	Not Available;Not Available	12;12	1;1	110;150	mg;mg/m2	ADJUVANT;ADJUVANT	Not Applicable;Not Applicable	Not Available;Not Available	PO;PO	NO;NO	Chemotherapy;Chemotherapy	Not Available;Not Available	4620;150	mg;mg/m2	Not Available;Not Available	2010;2010
TCGA-26-5133-01A-01R-1850-01	Tumor	Yes	Yes	No	TCGA-26-5133	79.66.0	Nationwide Children's Hospital	22	GBM	85C6215A-39DD-4058-BFA3-31D453B8461E	12	TCGA	2016	Not Available				TCGA-26-5133	a28b256e-e085-467d-bdba-5c39718012d7	21	-21560		0	452			TCGA-26-5133-D26878;TCGA-26-5133-D26877;TCGA-26-5133-D26879	b8390c6f-deba-4a86-81c3-0a7207035d67;77720aaf-5891-415c-951f-7c746b28074e;54671333-2c7a-4090-8642-777a9ea17783	Not Available;Not Available;Not Available	21;21;21	120;68;351	116;25;144	Temozolomide;Temozolamide;Temozolomide	Not Available;Not Available;Not Available	12;12;12	1;1;8	150;75;200	mg/m2;mg/m2;mg/m2	ADJUVANT;ADJUVANT;ADJUVANT	Not Applicable;Not Applicable;Not Applicable	Not Available;Not Available;Not Available	PO;PO;PO	NO;NO;NO	Chemotherapy;Chemotherapy;Chemotherapy	Not Available;Not Available;Not Available	750;3300;8000	mg/m2;mg/m2;mg/m2	Not Available;Not Available;Not Available	2010;2010;2010
TCGA-26-5134-01A-01R-1850-01	Tumor	Yes	Yes	No	TCGA-26-5134	79.66.0	Nationwide Children's Hospital	22	GBM	2B9E7768-5354-4BE9-BAF2-3515866F11F3	12	TCGA	2016	Not Available				TCGA-26-5134	20bad0d5-3135-49a4-a119-fa7a1e56fd1b	27	-27111		0	167
TCGA-26-5135-01A-01R-1850-01	Tumor	Yes	Yes	No	TCGA-26-5135	79.66.0	Nationwide Children's Hospital	22	GBM	D5167B6C-B2D9-4CA3-91E7-64D043DA1661	12	TCGA	2016	Not Available				TCGA-26-5135	69d56f2d-6924-409b-9d1e-c8d69b400270	27	-26490	270	0
TCGA-26-5136-01B-01R-1850-01	Tumor	Yes	Yes	No	TCGA-26-5136	79.66.0	Nationwide Children's Hospital	22	GBM	7DAC0B3F-E8C9-45F8-A134-DFB0321EE5C0	12	TCGA	2016	Not Available				TCGA-26-5136	34f216fb-09dc-48af-9e09-7d12cc07c1f7	27	-28496		0	37
TCGA-26-5139-01A-01R-1850-01	Tumor	Yes	Yes	No	TCGA-26-5139	79.66.0	Nationwide Children's Hospital	22	GBM	D30E096F-C0E4-4624-8125-89F381191801	12	TCGA	2016	Not Available				TCGA-26-5139	d73ca945-b60b-4b5c-ac53-7ef2602a4951	27	-23782		0	48
TCGA-27-1830-01A-01R-1850-01	Tumor	Yes	Yes	No	TCGA-27-1830	20.86.0	Nationwide Children's Hospital	22	GBM	9F020607-225B-42A5-B12F-3BB664B86009	12	TCGA	2016	Not Available				TCGA-27-1830	6e72d2e2-96fe-4fbb-9fe6-39ec28753eb6	2	-21131	154	0	146			TCGA-27-1830-D26909;TCGA-27-1830-D26907;TCGA-27-1830-D26908	5b5b9f37-57e0-4e38-a80e-09074f499715;d7b406d6-5e84-4b17-8abb-e5e35d5163fe;bb31a0d1-b24d-4427-b42f-5ad87f384959	Not Available;Not Available;Not Available	2;2;2	70;86;86	-1;8;8	Dexamethasone;Cisplatin;Temozolomide	Not Available;Not Available;Not Available	10;10;10	Not Available;03;03	Not Available;Not Available;Not Available	mg/day;mg;mg	ADJUVANT;ADJUVANT;ADJUVANT	Not Applicable;Not Applicable;Not Applicable	Not Available;Not Available;Not Available	Not Available;Other (specify below);Other (specify below)	NO;NO;NO	Hormone Therapy;Chemotherapy;Chemotherapy	Not Available;Not Available;Not Available	4;420;3750	mg/day;mg;mg	Not Available;Not Available;Not Available	2009;2009;2009
TCGA-27-1831-01A-01R-1850-01	Tumor	Yes	Yes	No	TCGA-27-1831	26.75.0	Nationwide Children's Hospital	22	GBM	015C4E5C-9391-4986-850E-17D9CF2CBFB5	12	TCGA	2016	Not Available				TCGA-27-1831	f45f4a30-6b4c-4f15-9140-959d6a25a45f	12	-24447	505	0	505			TCGA-27-1831-D26916;TCGA-27-1831-D26915;TCGA-27-1831-D26914;TCGA-27-1831-D26917	c13e764e-0f29-4f9d-ae69-59c18b788d10;59c66bff-d29b-401e-9638-7f600ac4d629;497fd61d-6918-4ad8-8ed0-cb9b70dc2711;d2f5a955-3a99-4b88-8d08-0e8bc0de67cf	Not Available;Not Available;Not Available;Not Available	12;12;12;12	505;103;98;505	-8;6;4;-8	Dexamethasone;Temozolomide;Cisplatin;Oxcarbazepine	Not Available;Not Available;Not Available;Not Available	3;3;3;3	Not Available;03;03;Not Available	8;200;140;600	mg;mg;mg;mg	ADJUVANT;ADJUVANT;ADJUVANT;ADJUVANT	Not Applicable;Not Applicable;Not Applicable;Not Applicable	Not Available;Not Available;Not Available;Not Available	Other (specify below);PO;IV;PO	NO;NO;NO;NO	Hormone Therapy;Chemotherapy;Chemotherapy;Hormone Therapy	Not Available;Not Available;Not Available;Not Available	4104;3400;420;307800	mg;mg;mg;mg	Not Available;Not Available;Not Available;Not Available	2010;2010;2010;2010
TCGA-27-1832-01A-01R-1850-01	Tumor	Yes	Yes	No	TCGA-27-1832	20.86.0	Nationwide Children's Hospital	22	GBM	9145A37B-5745-4061-A54A-EDBB7B1F5F84	12	TCGA	2016	Not Available				TCGA-27-1832	dd76930a-1678-4b70-9864-730534174d41	2	-21678	300	0	0			TCGA-27-1832-D26922;TCGA-27-1832-D26923;TCGA-27-1832-D26921	51f6e02f-ae84-4db3-8db6-d541fe241ba2;a5790756-374e-419e-ba5e-c3bfde4ff05b;f341ad9e-47e3-4d8b-8ea7-fa1b2172b296	Not Available;Not Available;Not Available	2;2;2	207;300;207	207;0;23	Temozolomide;Dexamethasone;Temozolomide	Not Available;Not Available;Not Available	10;10;10	01;Not Available;3	Not Available;Not Available;Not Available	mg;mg/day;mg	ADJUVANT;ADJUVANT;ADJUVANT	Not Applicable;Not Applicable;Not Applicable	Not Available;Not Available;Not Available	PO;Not Available;PO	NO;NO;NO	Chemotherapy;Hormone Therapy;Chemotherapy	Not Available;Not Available;Not Available	1200;8;3600	mg;mg/day;mg	Not Available;Not Available;Not Available	2009;2009;2009
TCGA-27-1834-01A-01R-1850-01	Tumor	Yes	Yes	No	TCGA-27-1834	20.86.0	Nationwide Children's Hospital	22	GBM	7247EEBF-AEBC-4825-8AA5-3CE0A33BE644	12	TCGA	2016	Not Available				TCGA-27-1834	7340f325-579f-4b90-96aa-3a7b362129ca	2	-20568	1233	0	1008			TCGA-27-1834-D26940;TCGA-27-1834-D26935;TCGA-27-1834-D26939;TCGA-27-1834-D26937;TCGA-27-1834-D26938;TCGA-27-1834-D26936	f14698b7-373a-4b42-b9e1-b5bf4745cab5;7747c480-15aa-44c1-88b7-df4598f08265;e168251a-0405-4dd9-bf97-2f229c557e15;f5afb153-8271-4de4-9f6b-a125ea422890;3510fe07-111c-44ce-8413-c36dc1889288;a325e73e-bc7e-45dc-ad3d-1350266bad6b	Not Available;Not Available;Not Available;Not Available;Not Available;Not Available	2;2;2;2;2;2	1233;540;168;540;168;662	-5;352;15;352;15;352	Dexamethasone;Procarbazine;Cisplatin;Fotemustine;Temozolomoide;Temozolomide	Not Available;Not Available;Not Available;Not Available;Not Available;Not Available	10;10;10;10;10;10	Not Available;06;5;06;5;Not Available	Not Available;Not Available;Not Available;Not Available;Not Available;Not Available	mg;mg;mg;mg;mg;mg	ADJUVANT;ADJUVANT;ADJUVANT;ADJUVANT;ADJUVANT;ADJUVANT	Not Applicable;Not Applicable;Not Applicable;Not Applicable;Not Applicable;Not Applicable	Not Available;Not Available;Not Available;Not Available;Not Available;Not Available	Not Available;Other (specify below);Other (specify below);Other (specify below);Other (specify below);PO	NO;NO;NO;NO;NO;YES	Hormone Therapy;Chemotherapy;Chemotherapy;Chemotherapy;Chemotherapy;Chemotherapy	Not Available;Not Available;Not Available;Not Available;Not Available;Not Available	7302;1248;320;1200;6250;35000	mg;mg;mg;mg;mg;mg	Not Available;Not Available;Not Available;Not Available;Not Available;Not Available	2009;2009;2009;2009;2009;2009
TCGA-27-1835-01A-01R-1850-01	Tumor	Yes	Yes	No	TCGA-27-1835	26.75.0	Nationwide Children's Hospital	22	GBM	68839F6D-9FC0-4A03-8D89-5ED9A9905467	12	TCGA	2016	Not Available				TCGA-27-1835	987cb702-057b-4198-8ef3-9cf6a9c51989	12	-19444	648	0	648			TCGA-27-1835-D26946;TCGA-27-1835-D26949;TCGA-27-1835-D26948;TCGA-27-1835-D26944;TCGA-27-1835-D26945;TCGA-27-1835-D26950;TCGA-27-1835-D26947	02ec0fdd-25af-40c8-b76b-6164c9a8bfa9;05abfffd-767d-4c6c-a5b7-2527ba635c94;68c4baf4-8c51-41f4-8689-fd339dc8a717;f1d3d501-cabb-4bea-9c8f-673c26863c84;8426a3d9-288d-432e-b448-7eaecfe12626;9ec3beba-e9f2-4f33-abd9-c2ecb0f1a5f3;90179c52-58fa-4d89-9277-6858c2639759	Not Available;Not Available;Not Available;Not Available;Not Available;Not Available;Not Available	12;12;12;12;12;12;12	462;648;270;3;158;648;208	206;-7;270;2;4;-7;208	PC2;Levetiracetam;BCNU;Cisplatin;Temozolomide;Dexamethasone;FT	Not Available;Not Available;Not Available;Not Available;Not Available;Not Available;Not Available	3;3;3;3;3;3;3	05;Not Available;01;01;03;Not Available;01	300;1000;200;160;300;4;12	mg;mg;mg;mg;mg;mg;mL	RECURRENCE;ADJUVANT;RECURRENCE;ADJUVANT;ADJUVANT;ADJUVANT;RECURRENCE	Not Applicable;Not Applicable;Not Applicable;Not Applicable;Not Applicable;Not Applicable;Not Applicable	Not Available;Not Available;Not Available;Not Available;Not Available;Not Available;Not Available	PO;PO;IV;IV;PO;PO;IV	NO;NO;NO;NO;NO;NO;NO	Chemotherapy;Hormone Therapy;Chemotherapy;Chemotherapy;Chemotherapy;Hormone Therapy;Chemotherapy	Not Available;Not Available;Not Available;Not Available;Not Available;Not Available;Not Available	8400;654000;200;160;4300;1308;12	mg;mg;mg;mg;mg;mg;mL	Not Available;Not Available;Not Available;Not Available;Not Available;Not Available;Not Available	2010;2010;2010;2010;2010;2010;2010
TCGA-27-1837-01A-01R-1850-01	Tumor	Yes	Yes	No	TCGA-27-1837	26.75.0	Nationwide Children's Hospital	22	GBM	BD14C9FD-8C73-417C-8682-D251868379D4	12	TCGA	2016	Not Available				TCGA-27-1837	bc7a0c8f-c1c1-447c-8019-389e52525081	12	-13368	427	0	427			TCGA-27-1837-D26967;TCGA-27-1837-D26968;TCGA-27-1837-D26969;TCGA-27-1837-D26966	770a6955-d9ba-40c6-937d-7e53b52422bc;77f882ab-ef9f-4982-97fa-671a37ffa566;2d9c4ae5-5cd1-4707-bff9-07975187e626;b07132d2-d261-4b2b-8db1-376ca0949a55	Not Available;Not Available;Not Available;Not Available	12;12;12;12	153;106;427;148	1;35;-6;-1	Temozolomide;Doxorubicin;Dexamethasone;CDDP	Not Available;Not Available;Not Available;Not Available	3;3;3;3	05;04;Not Available;05	350;4;4;160	mg;mg;mg;mg	ADJUVANT;ADJUVANT;ADJUVANT;ADJUVANT	Not Applicable;Not Applicable;Not Applicable;Not Applicable	Not Available;Not Available;Not Available;Not Available	PO;Other (specify below);PO;IV	NO;NO;NO;NO	Chemotherapy;Chemotherapy;Hormone Therapy;Chemotherapy	Not Available;Not Available;Not Available;Not Available	8750;16;2592;800	mg;mg;mg;mg	Not Available;Not Available;Not Available;Not Available	2010;2010;2010;2010
TCGA-27-2519-01A-01R-1850-01	Tumor	Yes	Yes	No	TCGA-27-2519	26.75.0	Nationwide Children's Hospital	22	GBM	5B01226B-226E-4811-8B9C-CA1F3BE4F528	12	TCGA	2016	Not Available				TCGA-27-2519	6ff96a7e-1b96-4530-b8a8-7f2e9e541955	12	-17715		0	316			TCGA-27-2519-D26992;TCGA-27-2519-D26991;TCGA-27-2519-D26994;TCGA-27-2519-D26993;TCGA-27-2519-D26990	38b4dd8f-f469-4d0e-8cc2-da031ed50f0a;054b0154-c0fc-4a4b-ba87-8f9a4194a4e7;930be66e-45b7-4e4c-8fcc-c1377e6c9794;22fe087d-0d98-4c6b-a6d1-fa622e225ba9;6b516de8-700d-4246-bb7d-26ea6920fad7	Not Available;Not Available;Not Available;Not Available;Not Available	12;12;12;12;12	Not Available;259;Not Available;Not Available;95	302;133;-10;-10;49	Fotemustine;Temozolomide;Levetiracetam;Dexamethasone;Temozolomide	Not Available;Not Available;Not Available;Not Available;Not Available	3;3;3;3;3	03;5;Not Available;Not Available;1	130;300;1500;16;140	mg;mg;mg;mg;mg	ADJUVANT;ADJUVANT;ADJUVANT;ADJUVANT;ADJUVANT	Not Applicable;Not Applicable;Not Applicable;Not Applicable;Not Applicable	Not Available;Not Available;Not Available;Not Available;Not Available	IV;PO;PO;PO;PO	YES;NO;YES;YES;NO	Chemotherapy;Chemotherapy;Hormone Therapy;Hormone Therapy;Chemotherapy	Not Available;Not Available;Not Available;Not Available;Not Available	390;7500;Not Available;Not Available;6440	mg;mg;mg;mg;mg	Not Available;Not Available;Not Available;Not Available;Not Available	2010;2010;2010;2010;2010
TCGA-27-2521-01A-01R-1850-01	Tumor	Yes	Yes	No	TCGA-27-2521	26.75.0	Nationwide Children's Hospital	22	GBM	504D93E3-C283-434C-9431-E2B30B8DDD32	12	TCGA	2016	Not Available				TCGA-27-2521	4776b959-d5f5-41ad-ab39-dba6031f6884	12	-12685		0	316			TCGA-27-2521-D26998;TCGA-27-2521-D27000;TCGA-27-2521-D26999	c5e44945-242a-4443-9b7e-c9363c3e5482;bd0142c7-c8dd-4341-a0aa-f5b7deef8097;febea3d3-c51a-42ec-bb3f-6725cc55eb8e	Not Available;Not Available;Not Available	12;12;12	Not Available;Not Available;Not Available	104;-15;-15	Temozolomide;Levetiracetam;Dexamethasone	Not Available;Not Available;Not Available	3;3;3	8;Not Available;Not Available	350;1000;2	mg;mg;mg	ADJUVANT;ADJUVANT;ADJUVANT	Not Applicable;Not Applicable;Not Applicable	Not Available;Not Available;Not Available	PO;PO;PO	YES;YES;YES	Chemotherapy;Hormone Therapy;Hormone Therapy	Not Available;Not Available;Not Available	14000;Not Available;Not Available	mg;mg;mg	Not Available;Not Available;Not Available	2010;2010;2010
TCGA-27-2523-01A-01R-1850-01	Tumor	Yes	Yes	No	TCGA-27-2523	26.75.0	Nationwide Children's Hospital	22	GBM	BC599241-A5B3-40B2-B09B-2668EFC4E801	12	TCGA	2016	Not Available				TCGA-27-2523	737b35e1-d668-4fce-9b6e-76946c7952b6	12	-23034	489	0	489			TCGA-27-2523-D27004;TCGA-27-2523-D27007;TCGA-27-2523-D27009;TCGA-27-2523-D27006;TCGA-27-2523-D27008;TCGA-27-2523-D27005	26a7576c-9c9e-4569-b0f2-a2df1697b401;39ff9267-265f-4281-8a19-f77be3a9d334;761ea42a-1ed5-4232-b593-1290feb6162f;3407ded6-d27c-4bbe-b083-811ca6627856;c572b79f-3627-4145-bd94-fc2d64558e1d;158df29a-ed83-4985-9274-248c5ac380d6	Not Available;Not Available;Not Available;Not Available;Not Available;Not Available	12;12;12;12;12;12	59;386;489;380;489;11	10;97;-6;60;-6;11	Cisplatin;Erlotinib;Phenytoin Sodium;Temozolomide;Dexamethasone;Lumustine	Not Available;Not Available;Not Available;Not Available;Not Available;Not Available	3;3;3;3;3;3	02;10;Not Available;10;Not Available;01	90;150;300;300;8;160	mg;mg;mg;mg;mg;mg	ADJUVANT;ADJUVANT;ADJUVANT;ADJUVANT;ADJUVANT;ADJUVANT	Not Applicable;Not Applicable;Not Applicable;Not Applicable;Not Applicable;Not Applicable	Not Available;Not Available;Not Available;Not Available;Not Available;Not Available	IV;PO;PO;PO;PO;PO	NO;NO;NO;NO;NO;NO	Chemotherapy;Chemotherapy;Hormone Therapy;Chemotherapy;Hormone Therapy;Chemotherapy	Not Available;Not Available;Not Available;Not Available;Not Available;Not Available	315;1500;148500;15000;3960;160	mg;mg;mg;mg;mg;mg	Not Available;Not Available;Not Available;Not Available;Not Available;Not Available	2010;2010;2010;2010;2010;2010
TCGA-27-2524-01A-01R-1850-01	Tumor	Yes	Yes	No	TCGA-27-2524	26.75.0	Nationwide Children's Hospital	22	GBM	B748F89E-FB8C-45F1-98DB-AAFCB73B93EA	12	TCGA	2016	Not Available				TCGA-27-2524	a597bfa8-8c4d-4f8e-9d85-8a9fdc2c56ff	12	-20555	231	0	231			TCGA-27-2524-D27017;TCGA-27-2524-D27015;TCGA-27-2524-D27016;TCGA-27-2524-D27014	4f1509d4-fc32-4fd8-8775-cc5ac1f7db2e;1e14366d-ff0f-4113-9cc7-5fcfaa73f087;372a5ac3-0f43-4694-8d93-b0b71d80b1e9;ded13931-39b4-4aa7-ae44-579d518ab56e	Not Available;Not Available;Not Available;Not Available	12;12;12;12	231;119;231;-6	-6;58;-6;-6	Oxcarbazepine;Temozolomide;Dexamethasone;Gliadel Wafer	Not Available;Not Available;Not Available;Not Available	3;3;3;3	Not Available;03;Not Available;Not Available	600;300;4;8	mg;mg;mg;{Wafer}	ADJUVANT;ADJUVANT;ADJUVANT;ADJUVANT	Not Applicable;Not Applicable;Not Applicable;Not Applicable	Not Available;Not Available;Not Available;Not Available	PO;PO;Other (specify below);Other (specify below)	NO;NO;NO;NO	Hormone Therapy;Chemotherapy;Hormone Therapy;Chemotherapy	Not Available;Not Available;Not Available;Not Available	142200;7500;948;61.6	mg;mg;mg;{Wafer}	Not Available;Not Available;Not Available;Not Available	2010;2010;2010;2010
TCGA-27-2526-01A-01R-1850-01	Tumor	Yes	Yes	No	TCGA-27-2526	26.75.0	Nationwide Children's Hospital	22	GBM	0AF1109C-FF45-48E6-A0D6-C5699D59416E	12	TCGA	2016	Not Available				TCGA-27-2526	69d0a566-5fbf-45f6-a240-649b06868e27	15	-28977	87	0	87			TCGA-27-2526-D27022	ad2c9dad-a0d6-482d-b9da-828ecc9f0f02	Not Available	15	87	-6	Dexamethasone	Not Available	3	Not Available	8	mg	ADJUVANT	Not Applicable	Not Available	Other (specify below)	NO	Hormone Therapy	Not Available	744	mg	Not Available	2010
TCGA-27-2528-01A-01R-1850-01	Tumor	Yes	Yes	No	TCGA-27-2528	26.75.0	Nationwide Children's Hospital	22	GBM	639352A5-053B-4351-A3BD-1685A4CBD821	12	TCGA	2016	Not Available				TCGA-27-2528	be3a7ef3-34ed-40e1-9d9c-187940596b26	15	-22867	480	0	480			TCGA-27-2528-D27032;TCGA-27-2528-D27031;TCGA-27-2528-D27034;TCGA-27-2528-D27035;TCGA-27-2528-D27033	7668113c-c82f-4bce-8a0f-34b36aa3e665;07529714-e599-44b7-b343-f73097786ec4;49a652e6-acd2-4da0-90c3-e43a27d40340;e451f611-8345-4c41-bcba-12e88bdad3e7;fd948429-f8c4-4c5c-95f1-bf8b9758e5df	Not Available;Not Available;Not Available;Not Available;Not Available	15;15;15;15;15	161;150;480;480;465	0;-2;-12;-12;445	Temozolomide;Cisplatin;Dexamethasone;Levetiracetam;Temozolomide	Not Available;Not Available;Not Available;Not Available;Not Available	3;3;3;3;3	04;04;Not Available;Not Available;01	300;60;8;1000;140	mg;mg;mg;mg;mg	ADJUVANT;ADJUVANT;ADJUVANT;ADJUVANT;RECURRENCE	Not Applicable;Not Applicable;Not Applicable;Not Applicable;Not Applicable	Not Available;Not Available;Not Available;Not Available;Not Available	PO;IV;PO;PO;PO	NO;NO;NO;NO;NO	Chemotherapy;Chemotherapy;Hormone Therapy;Hormone Therapy;Chemotherapy	Not Available;Not Available;Not Available;Not Available;Not Available	6000;510;3928;603500;1960	mg;mg;mg;mg;mg	Not Available;Not Available;Not Available;Not Available;Not Available	2010;2010;2010;2010;2010
TCGA-28-1747-01C-01R-1850-01	Tumor	Yes	Yes	No	TCGA-28-1747	26.75.0	Nationwide Children's Hospital	22	GBM	80737BFD-FF11-48E7-8491-513B6673DF89	12	TCGA	2016	Not Available				TCGA-28-1747	35a7e49e-747b-45ce-9a07-3a5faba0ca94	3	-16301	77	0	77			TCGA-28-1747-D27048	806a64cb-04da-4fc3-8f61-0e3421f0e737	Not Available	3	36	25	Temodar	Not Available	3	01	160	mg	ADJUVANT	Not Applicable	Not Available	PO	NO	Chemotherapy	Not Available	Not Available	mg	Not Available	2010
TCGA-28-1753-01A-01R-1850-01	Tumor	Yes	Yes	No	TCGA-28-1753	26.75.0	Nationwide Children's Hospital	22	GBM	5912B877-9E21-4E88-B007-F42B29898419	12	TCGA	2016	Not Available				TCGA-28-1753	b98184b9-6190-4e95-a1cf-8cffb44b9963	3	-19366		0	37
TCGA-28-2499-01A-01R-1850-01	Tumor	Yes	Yes	No	TCGA-28-2499	26.75.0	Nationwide Children's Hospital	22	GBM	434ADAD1-948C-48AD-A362-6A870B864474	12	TCGA	2016	Not Available				TCGA-28-2499	d88b35a3-a291-457a-b15b-a314859b25c5	17	-21838		0	95
TCGA-28-2509-01A-01R-1850-01	Tumor	Yes	Yes	No	TCGA-28-2509	26.75.0	Nationwide Children's Hospital	22	GBM	5F796CE0-F451-4C53-A5CA-D10B48809BEC	12	TCGA	2016	Not Available				TCGA-28-2509	aa7ad106-eadc-489e-83b2-5698652434ea	5	-28240		0	145			TCGA-28-2509-D27108;TCGA-28-2509-D27109	dd10383e-bf28-4809-b66e-21c7985f9737;14279a1e-b318-4be0-a943-efdea31c0652	Not Available;Not Available	5;5	Not Available;Not Available	33;26	Temodar;Cilenaitide	Not Available;Not Available	3;3	Not Available;Not Available	75;2000	mg/m2;mg/day	ADJUVANT;ADJUVANT	Not Applicable;Not Applicable	Not Available;Not Available	PO;IV	YES;YES	Chemotherapy;Targeted Molecular therapy	Not Available;Not Available	Not Available;Not Available	mg/m2;mg/day	Not Available;Not Available	2010;2010
TCGA-28-2510-01A-01R-1850-01	Tumor	Yes	No	No	TCGA-28-2510
TCGA-28-2513-01A-01R-1850-01	Tumor	Yes	Yes	No	TCGA-28-2513	26.75.0	Nationwide Children's Hospital	22	GBM	3BC09053-4931-405A-9030-8540C5F2AACF	12	TCGA	2016	Not Available				TCGA-28-2513	30256f61-7be9-4d47-8afd-afafa7a079c0	5	-25421		0	222			TCGA-28-2513-D27116;TCGA-28-2513-D27114;TCGA-28-2513-D27115	739b689e-cffb-4e28-b9f5-9e3123161578;8947a763-53b2-40a0-a9ce-3045abe3762d;0f29aee4-dfd4-4b7f-a9d1-8d21fb5c08ef	Not Available;Not Available;Not Available	5;5;5	Not Available;57;Not Available	44;28;44	Avastin;Temodar;Temodar	Not Available;Not Available;Not Available	3;3;3	Not Available;Not Available;Not Available	10;280;280	mg;mg/day;mg/day	RECURRENCE;ADJUVANT;RECURRENCE	Not Applicable;Not Applicable;Not Applicable	Not Available;Not Available;Not Available	IV;PO;PO	YES;NO;YES	Targeted Molecular therapy;Chemotherapy;Chemotherapy	Not Available;Not Available;Not Available	460;Not Available;Not Available	mg;mg/day;mg/day	Not Available;Not Available;Not Available	2010;2010;2010
TCGA-28-2514-01A-02R-1850-01	Tumor	Yes	Yes	No	TCGA-28-2514	26.75.0	Nationwide Children's Hospital	22	GBM	DF9CEA39-9587-44C1-872E-F6A522F4322E	12	TCGA	2016	Not Available				TCGA-28-2514	350232cb-b9ba-465b-be9a-81afbc6a92e9	5	-16737		0	160			TCGA-28-2514-D27121	1ffeff3a-bdb6-4243-a5e9-98db4c78b318	Not Available	5	Not Available	29	Temozolomide	Not Available	3	Not Available	75	mg/m2	ADJUVANT	Not Applicable	Not Available	PO	YES	Chemotherapy	Not Available	Not Available	mg/m2	Not Available	2010
TCGA-28-5204-01A-01R-1850-01	Tumor	Yes	Yes	No	TCGA-28-5204	79.66.0	Nationwide Children's Hospital	22	GBM	E12CE73A-A59D-4AB0-AB23-4B93EDA7F0E1	12	TCGA	2016	Not Available				TCGA-28-5204	28da11ec-f46a-4abc-b4c8-bbb784419c71	22	-26490	454	0				TCGA-28-5204-D15042;TCGA-28-5204-D28859	f15fd67b-7c1d-4a06-83bb-045299cf6d2f;f826b8bc-7ff9-4eb3-af4e-25a46d7d2a41	Not Available;Not Available	14;25	448;448	9;9	Temodar;Temodar	Not Available;Not Available	7;7	Not Available;Not Available	140;140	mg;mg	ADJUVANT;ADJUVANT	Not Applicable;Not Applicable	01;Not Available	PO;PO	NO;NO	Chemotherapy;Chemotherapy	Not Available;Not Available	8160;8160	mg;mg	Not Available;Not Available	2011;2011
TCGA-28-5207-01A-01R-1850-01	Tumor	Yes	Yes	No	TCGA-28-5207	79.66.0	Nationwide Children's Hospital	22	GBM	53A200B0-34A1-4E86-8F69-3413CE7E51FA	12	TCGA	2016	Not Available				TCGA-28-5207	d9fcf27f-48e3-43fd-a8cf-3db246cf4221	22	-25975	343	0	275			TCGA-28-5207-D15034;TCGA-28-5207-D28863;TCGA-28-5207-D28864	dfedfcb7-239f-4d6d-8e0f-1d5c27c67c61;d3e4bb96-77bf-4132-83a2-6e8eb2ff279d;994e0573-de17-448c-bcae-921b60cf0143	Not Available;Not Available;Not Available	14;22;29	Not Available;Not Available;Not Available	Not Available;Not Available;Not Available	Temodar;Temodar;Not Available	Not Available;Not Available;Not Available	7;7;8	Not Available;Not Available;Not Available	Not Available;Not Available;Not Available	Not Available;Not Available;Not Available	ADJUVANT;ADJUVANT;PROGRESSION	Not Applicable;Not Applicable;Not Applicable	Not Available;Not Available;Not Available	Not Available;Not Available;Not Available	Not Available;Not Available;Not Available	Chemotherapy;Chemotherapy;Chemotherapy	Not Available;Not Available;Not Available	Not Available;Not Available;Not Available	Not Available;Not Available;Not Available	Not Available;Not Available;Not Available	2011;2011;2011
TCGA-28-5208-01A-01R-1850-01	Tumor	Yes	Yes	No	TCGA-28-5208	79.66.0	Nationwide Children's Hospital	22	GBM	3230DC04-B7D3-4B36-A422-C1EA9CD5615B	12	TCGA	2016	Not Available				TCGA-28-5208	46bfebf4-0ef6-4348-81dc-d7d3cb52c08f	22	-19053		0	474			TCGA-28-5208-D15029;TCGA-28-5208-D28869;TCGA-28-5208-D15531;TCGA-28-5208-D28870;TCGA-28-5208-D16142;TCGA-28-5208-D28871;TCGA-28-5208-D28872;TCGA-28-5208-D16141	08b63faf-8283-4fd4-8a9d-34e58353221a;c2f92122-7e4d-4bbd-8270-8cb0e357cd11;1321e800-1342-41f5-ae14-192e2f62ad40;158c3206-0163-441e-811b-fbbc2f29f4a1;fa0d7a8e-eeda-40fd-9f07-5818987777a4;058a67ec-61c3-47d5-9dac-2de21b2d148a;cee5e39d-9590-4e49-8d50-f5295a4b4e3e;633d8ae7-29e0-4f8e-a24c-4f8fffc2fb80	Not Available;Not Available;Not Available;Not Available;Not Available;Not Available;Not Available;Not Available	14;22;23;24;6;14;14;16	49;49;435;435;285;435;285;435	11;11;287;287;149;287;149;287	Temodar;Temodar;Avastin;Avastin;Temodar;CPT11;Temodar;CPT11	Not Available;Not Available;Not Available;Not Available;Not Available;Not Available;Not Available;Not Available	7;7;8;8;9;9;9;9	01;01;05;05;05;05;05;05	140;140;10;10;390;Not Available;390;Not Available	mg;mg;mg/kg;Not Available;mg;Not Available;mg;Not Available	ADJUVANT;ADJUVANT;RECURRENCE;RECURRENCE;RECURRENCE;RECURRENCE;RECURRENCE;RECURRENCE	Not Applicable;Not Applicable;Not Applicable;Not Applicable;Not Applicable;Not Applicable;Not Applicable;Not Applicable	01;Not Available;03;Not Available;02;Not Available;Not Available;03	PO;PO;IV;IV;PO;Not Available;PO;Not Available	NO;NO;NO;NO;NO;NO;NO;NO	Chemotherapy;Chemotherapy;Chemotherapy;Chemotherapy;Chemotherapy;Chemotherapy;Chemotherapy;Chemotherapy	Not Available;Not Available;Not Available;Not Available;Not Available;Not Available;Not Available;Not Available	5320;5320;Not Available;Not Available;9750;Not Available;9750;Not Available	mg;mg;Not Available;Not Available;mg;Not Available;mg;Not Available	Not Available;Not Available;Not Available;Not Available;Not Available;Not Available;Not Available;Not Available	2011;2011;2011;2011;2011;2011;2011;2011
TCGA-28-5209-01A-01R-1850-01	Tumor	Yes	Yes	No	TCGA-28-5209	79.66.0	Nationwide Children's Hospital	22	GBM	3D8F8AC4-31BC-41B4-847C-4533CD7DD321	12	TCGA	2016	Not Available				TCGA-28-5209	153c2442-ea61-4b5e-8c5c-c71d287c6055	22	-24362		0	77			TCGA-28-5209-D15025;TCGA-28-5209-D28877	a87875f1-378a-466a-a2e7-2f39634724e9;e8b6763b-1995-4e30-bbea-09c63123dede	Not Available;Not Available	14;22	Not Available;Not Available	Not Available;Not Available	Temodar;Temodar	Not Available;Not Available	7;7	Not Available;Not Available	Not Available;Not Available	Not Available;Not Available	ADJUVANT;ADJUVANT	Not Applicable;Not Applicable	Not Available;Not Available	Not Available;Not Available	Not Available;Not Available	Chemotherapy;Chemotherapy	Not Available;Not Available	Not Available;Not Available	Not Available;Not Available	Not Available;Not Available	2011;2011
TCGA-28-5213-01A-01R-1850-01	Tumor	Yes	Yes	No	TCGA-28-5213	79.66.0	Nationwide Children's Hospital	22	GBM	B3698D23-06C0-4181-82DE-524F9A8A04DD	12	TCGA	2016	Not Available				TCGA-28-5213	7338e476-10ff-444a-a16f-429d28355f65	22	-26491		0	298			TCGA-28-5213-D15020;TCGA-28-5213-D28887;TCGA-28-5213-D45679	3ac95a2c-03d1-4ccf-a546-7f3f91d3722b;f1c6e33c-134a-4f69-94ac-9b6d0b685931;C33AEB98-A562-4A68-9DE9-07C959EE1F8B	Not Available;Not Available;Not Available	14;22;24	Not Available;Not Available;50	11;11;9	Temodar;Temodar;Temodar	Not Available;Not Available;Unknown	7;7;7	Not Available;Not Available;Not Available	1800;140;Not Available	mg/m2/day;mg/m2/day;Not Available	ADJUVANT;ADJUVANT;Not Available	Not Applicable;Not Applicable;Not Applicable	Not Available;Not Available;Not Available	PO;PO;Not Available	YES;YES;NO	Chemotherapy;Chemotherapy;Chemotherapy	Not Available;Not Available;Not Available	Not Available;Not Available;Not Available	mg/kg/day;mg/m2/day;Not Available	Not Available;Not Available;Not Available	2011;2011;2013
TCGA-28-5215-01A-01R-1850-01	Tumor	Yes	Yes	No	TCGA-28-5215	79.66.0	Nationwide Children's Hospital	22	GBM	7933F3F5-3AA0-479A-8F49-86CBA620E259	12	TCGA	2016	Not Available				TCGA-28-5215	c9e4f0bf-48fc-4600-9e03-314bc575273f	22	-22686	335	0	237			TCGA-28-5215-D14980;TCGA-28-5215-D28898;TCGA-28-5215-D15535;TCGA-28-5215-D28899	45bf8e0d-0055-4510-9ea7-5731b2042988;46c53037-75c3-47ff-aa55-c53618028097;dca8fe37-54d0-4150-bb28-35abf620db4f;22456782-eacd-445a-8dfa-a5160e482bf9	Not Available;Not Available;Not Available;Not Available	14;22;23;24	Not Available;Not Available;Not Available;Not Available	Not Available;Not Available;Not Available;Not Available	Temodar;Temodar;Avastin;Not Available	Not Available;Not Available;Not Available;Not Available	7;7;8;8	Not Available;Not Available;Not Available;Not Available	Not Available;Not Available;Not Available;Not Available	Not Available;Not Available;Not Available;Not Available	ADJUVANT;ADJUVANT;RECURRENCE;RECURRENCE	Not Applicable;Not Applicable;Not Applicable;Not Applicable	Not Available;Not Available;02;Not Available	Not Available;Not Available;IV;IV	Not Available;Not Available;Not Available;Not Available	Chemotherapy;Chemotherapy;Chemotherapy;Chemotherapy	Not Available;Not Available;Not Available;Not Available	Not Available;Not Available;Not Available;Not Available	Not Available;Not Available;Not Available;Not Available	Not Available;Not Available;Not Available;Not Available	2011;2011;2011;2011
TCGA-28-5216-01A-01R-1850-01	Tumor	Yes	Yes	No	TCGA-28-5216	79.66.0	Nationwide Children's Hospital	22	GBM	623E2ECD-4B24-4FE8-A7F2-D6F04C2F7FC3	12	TCGA	2016	Not Available				TCGA-28-5216	c2f7f72f-13ae-4efc-9cda-69ca037b4498	22	-19239		0	415			TCGA-28-5216-D14978;TCGA-28-5216-D28903;TCGA-28-5216-D45770	9586497c-daab-45b2-bdb6-1289fb48e2df;677fdeab-e273-4253-8ecf-c4033574dbe7;F8BE08BA-5F55-40D6-B6F1-0C0F4D20FFD9	Not Available;Not Available;Not Available	14;22;24	70;70;70	29;29;29	Temodar;Temodar;Temodar	Not Available;Not Available;Unknown	7;7;7	10;10;Not Available	140;140;Not Available	mg;mg;Not Available	ADJUVANT;ADJUVANT;Not Available	Not Applicable;Not Applicable;Not Applicable	01;Not Available;Not Available	PO;PO;Not Available	NO;NO;NO	Chemotherapy;Chemotherapy;Not Available	Not Available;Not Available;Not Available	5880;5880;Not Available	mg;mg;Not Available	Not Available;Not Available;Not Available	2011;2011;2013
TCGA-28-5218-01A-01R-1850-01	Tumor	Yes	Yes	No	TCGA-28-5218	79.66.0	Nationwide Children's Hospital	22	GBM	5A21005F-27F4-437E-94F5-F4B1BB3AD6E2	12	TCGA	2016	Not Available				TCGA-28-5218	d558203d-3f70-42d4-accb-008ace280f48	22	-23096	157	0	128			TCGA-28-5218-D14973;TCGA-28-5218-D28907	73ec135b-0979-40c6-a70e-a0cb22a0f163;3dbbcdd2-8034-488a-94ae-b6061850d23c	Not Available;Not Available	14;22	Not Available;Not Available	68;68	Temodar;Temodar	Not Available;Not Available	7;7	Not Available;Not Available	100;100	mg;mg	ADJUVANT;ADJUVANT	Not Applicable;Not Applicable	01;Not Available	PO;PO	NO;NO	Chemotherapy;Chemotherapy	Not Available;Not Available	Not Available;Not Available	Not Available;mg	Not Available;Not Available	2011;2011
TCGA-28-5220-01A-01R-1850-01	Tumor	Yes	Yes	No	TCGA-28-5220	79.66.0	Nationwide Children's Hospital	22	GBM	A2E7F9E1-F626-4A31-8D7E-84D437CEB56E	12	TCGA	2016	Not Available				TCGA-28-5220	8e6b9705-e9d2-4fbc-ac03-35c1a5115eef	22	-24622		0	319			TCGA-28-5220-D14968;TCGA-28-5220-D28915;TCGA-28-5220-D45778	754176da-6696-40ea-9c22-c9af774b78c7;b6ac74e6-7590-4cbb-9045-5dfb55c86cca;45D35AC4-6410-4D35-856A-6BD660552781	Not Available;Not Available;Not Available	14;22;24	Not Available;Not Available;Not Available	Not Available;Not Available;138	Temodar;Temodar;Temodar	Not Available;Not Available;Unknown	7;7;7	Not Available;Not Available;Not Available	Not Available;Not Available;Not Available	Not Available;Not Available;Not Available	ADJUVANT;ADJUVANT;Not Available	Not Applicable;Not Applicable;Not Applicable	Not Available;Not Available;Not Available	Not Available;Not Available;Not Available	Not Available;Not Available;NO	Chemotherapy;Chemotherapy;Not Available	Not Available;Not Available;Not Available	Not Available;Not Available;Not Available	Not Available;Not Available;Not Available	Not Available;Not Available;Not Available	2011;2011;2013
TCGA-32-1970-01A-01R-1850-01	Tumor	Yes	Yes	No	TCGA-32-1970	26.75.0	Nationwide Children's Hospital	22	GBM	D1412CEB-9F55-4F5F-97D5-372B2FAC2FD2	12	TCGA	2016	Not Available				TCGA-32-1970	6c5154d2-af36-492f-b520-d925528824e4	15	-21613	468	0	468			TCGA-32-1970-D27720;TCGA-32-1970-D27721	5a56bde4-e248-481d-949d-2a2081c5e84a;22a1e898-e102-4e88-a0da-a1e31d13a020	Not Available;Not Available	15;6	67;Not Available	28;Not Available	Temodar;Temodar	Not Available;Not Available	3;7	Not Available;Not Available	170;200	mg;mg	ADJUVANT;ADJUVANT	Not Applicable;Not Applicable	Not Available;Not Available	PO;PO	NO;Not Available	Chemotherapy;Chemotherapy	Not Available;Not Available	6800;Not Available	mg;mg	Not Available;Not Available	2010;2010
TCGA-32-1980-01A-01R-1850-01	Tumor	Yes	Yes	No	TCGA-32-1980	111.64.0	Nationwide Children's Hospital	22	GBM	F82582FF-0A90-4820-9080-D7F64520039B	12	TCGA	2016	Not Available				TCGA-32-1980	d59ffef5-f39b-4627-a7c7-6920b99c2408	13	-26467	36	0	36
TCGA-32-1982-01A-01R-1850-01	Tumor	Yes	Yes	No	TCGA-32-1982	26.75.0	Nationwide Children's Hospital	22	GBM	5FE8FEC4-44B3-4EEA-807F-72C9D715B51F	12	TCGA	2016	Not Available				TCGA-32-1982	c34760a2-f70e-48c4-a7c2-eb359f8aeb71	8	-27764	142	0	142			TCGA-32-1982-D27740	4a36d971-b0df-4fd6-9ace-da9a1a671b69	Not Available	7	Not Available	Not Available	Gliadel Wafer	Not Available	4	Not Available	Not Available	{Wafer}	OTHER, SPECIFY IN NOTES	Peri-operative Placement	Not Available	Not Available	Not Available	Chemotherapy	Not Available	Not Available	{Wafer}	Not Available	2010
TCGA-32-2615-01A-01R-1850-01	Tumor	Yes	Yes	No	TCGA-32-2615	38.74.0	Nationwide Children's Hospital	22	GBM	C14F9ABA-40C6-4441-B8C6-459B0600419E	12	TCGA	2016	Not Available				TCGA-32-2615	30011f30-2926-47f2-a8f3-4f1b58ffa227	1	-22916	485	0	485			TCGA-32-2615-D27793;TCGA-32-2615-D27796;TCGA-32-2615-D27791;TCGA-32-2615-D27790;TCGA-32-2615-D27792;TCGA-32-2615-D27795;TCGA-32-2615-D27789;TCGA-32-2615-D27794	b9b1765a-c2af-43cd-beff-0fc69aaec23f;d9e68353-6b88-4800-8754-296aea6c596e;582aa494-34c7-47ca-ba58-f426d71a2953;007d3e5a-507e-4dfa-81eb-439bc7a6dd02;dc873395-2359-4e2c-99fe-9d44278518b5;ff336389-7288-40cd-8dca-6e3e471eb4d3;9d0f512f-7989-4862-b7ba-d4a3408cd70a;3b19be5f-2bc7-421a-8614-ede3652c5f26	Not Available;Not Available;Not Available;Not Available;Not Available;Not Available;Not Available;Not Available	1;1;1;1;1;1;1;14	285;Not Available;100;0;273;Not Available;65;285	285;301;96;0;161;301;26;285	Gliadel Wafers;Bevacizumab Avastin;Temodar;Gliadel Wafer;Metronomic Temodar;Avastin;Temodar;Gliadel Wafer	Not Available;Not Available;Not Available;Not Available;Not Available;Not Available;Not Available;Not Available	6;6;6;6;6;6;6;10	Not Available;Not Available;1;Not Available;4;Not Available;Not Available;Not Available	Not Available;Not Available;Not Available;Not Available;Not Available;Not Available;160;Not Available	{Wafer};mg/kg;mg/day;{Wafer};mg/day;mg/kg;mg/day;Not Available	Not Available;RECURRENCE;ADJUVANT;ADJUVANT;ADJUVANT;RECURRENCE;ADJUVANT;RECURRENCE	Not Applicable;Not Applicable;Not Applicable;Not Applicable;Not Applicable;Not Applicable;Not Applicable;Not Applicable	Not Available;Not Available;Not Available;Not Available;Not Available;Not Available;Not Available;Not Available	Other (specify below);IP;IV;PO;Other (specify below);Other (specify below);IP;IV;PO;Other (specify below)	NO;YES;NO;NO;NO;YES;NO;NO	Chemotherapy;Targeted Molecular therapy;Chemotherapy;Chemotherapy;Chemotherapy;Targeted Molecular therapy;Chemotherapy;Chemotherapy	Not Available;Not Available;Not Available;Not Available;Not Available;Not Available;Not Available;Not Available	Not Available;10;300;Not Available;155;10;160;Not Available	{Wafer};mg/kg;mg/day;{Wafer};mg/day;mg/kg;mg/day;Not Available	Not Available;Not Available;Not Available;Not Available;Not Available;Not Available;Not Available;Not Available	2010;2010;2010;2010;2010;2010;2010;2010
TCGA-32-2616-01A-01R-1850-01	Tumor	Yes	Yes	No	TCGA-32-2616	38.74.0	Nationwide Children's Hospital	22	GBM	1A7647B2-29D2-400E-93E3-3810F16D2937	12	TCGA	2016	Not Available				TCGA-32-2616	52408d9f-2637-4952-9b90-cb607a860f23	6	-17781	224	0	224			TCGA-32-2616-D30227;TCGA-32-2616-D30225;TCGA-32-2616-D30228;TCGA-32-2616-D30226	94ef4eb7-70aa-4d22-83ab-e192b3504fb8;b36e4390-7f11-45a9-a266-b7e3135a7730;c8b4b9a7-cea5-4d49-98a7-8916039fc5fd;0d32cb36-431d-4b6d-b6e8-3973fdc53252	Not Available;Not Available;Not Available;Not Available	6;6;6;6	161;71;51;105	129;29;30;101	Temodar;Temodar;Motexatin Gadoinium;Temodar	Not Available;Not Available;Not Available;Not Available	7;7;7;7	2;Not Available;Not Available;1	200;75;Not Available;270	mg;mg;mg;mg	ADJUVANT;ADJUVANT;ADJUVANT;ADJUVANT	Not Applicable;Not Applicable;Not Applicable;Not Applicable	Not Available;Not Available;Not Available;Not Available	PO;PO;IV;PO	NO;NO;NO;NO	Chemotherapy;Chemotherapy;Targeted Molecular therapy;Chemotherapy	Not Available;Not Available;Not Available;Not Available	360;5590;50167;1350	mg;mg;mg;mg	Not Available;Not Available;Not Available;Not Available	2010;2010;2010;2010
TCGA-32-2632-01A-01R-1850-01	Tumor	Yes	Yes	No	TCGA-32-2632	38.74.0	Nationwide Children's Hospital	22	GBM	DB847679-0C47-4BF7-A4C5-00A3FEF1809A	12	TCGA	2016	Not Available				TCGA-32-2632	50603cc6-42e6-412f-ab07-4805f728e6b6	30	-29281	269	0
TCGA-32-2634-01A-01R-1850-01	Tumor	Yes	Yes	No	TCGA-32-2634	38.74.0	Nationwide Children's Hospital	22	GBM	1B415102-900A-436C-B270-2323EF2BD06D	12	TCGA	2016	Not Available				TCGA-32-2634	1030a6b9-0df8-4d60-b69f-2a36e630a6ad	30	-29964		0	270			TCGA-32-2634-D27802;TCGA-32-2634-D27801;TCGA-32-2634-D27803	1b38b4c7-7cc1-4d36-8d39-ab4e7d546337;add3771c-2c0e-4ab7-84bc-df8f62747058;490e02e6-76ed-4669-a268-f1f558371b0d	Not Available;Not Available;Not Available	30;30;16	0;59;Not Available	0;17;108	Gliadel Wafer;Temodar;Temodar	Not Available;Not Available;Not Available	7;7;9	Not Available;Not Available;11	Not Available;200;200	{Wafer};mg;mg	Not Available;ADJUVANT;OTHER, SPECIFY IN NOTES	Not Applicable;Not Applicable;Maintainence	Not Available;Not Available;Not Available	Other (specify below);PO;PO	NO;YES;YES	Chemotherapy;Chemotherapy;Chemotherapy	Not Available;Not Available;Not Available	Not Available;160;Not Available	{Wafer};mg;mg	Not Available;Not Available;Not Available	2010;2010;2010
TCGA-32-2638-01A-01R-1850-01	Tumor	Yes	Yes	No	TCGA-32-2638	38.74.0	Nationwide Children's Hospital	22	GBM	355C681F-84C1-4792-82D8-1C37ACCC8A74	12	TCGA	2016	Not Available				TCGA-32-2638	1b25795e-69ad-47fd-bb2f-94ff0910fae1	31	-24658		0	224			TCGA-32-2638-D27809;TCGA-32-2638-D27807;TCGA-32-2638-D27808	90bfcd5e-eea7-40b7-bf20-e78b8b99204f;ec5d9310-7853-4497-9be0-12860c642cae;34681eed-1319-4185-93b7-7ddea7bfdc42	Not Available;Not Available;Not Available	31;31;6	133;68;114	49;26;110	Bevacizumab or placebo RTOG 0825;Temozolomide;Temozolomide	Not Available;Not Available;Not Available	8;8;10	Not Available;Not Available;Not Available	10;Not Available;Not Available	mg/kg;mg/day;mg/day	ADJUVANT;ADJUVANT;ADJUVANT	Not Applicable;Not Applicable;Not Applicable	Not Available;Not Available;Not Available	IV;PO;PO	NO;NO;NO	Targeted Molecular therapy;Chemotherapy;Chemotherapy	Not Available;Not Available;Not Available	Not Available;190;380	mg/kg;mg/day;mg/day	Not Available;Not Available;Not Available	2010;2010;2010
TCGA-32-4213-01A-01R-1850-01	Tumor	Yes	Yes	No	TCGA-32-4213	62.74.0	Nationwide Children's Hospital	22	GBM	5C950186-95E9-4969-8D4E-B9F79325ED2C	12	TCGA	2016	Not Available				TCGA-32-4213	22e0c3ea-9f6d-4d73-9282-17ee4553f436	14	-17237		0	357			TCGA-32-4213-D27832;TCGA-32-4213-D27831;TCGA-32-4213-D27833;TCGA-32-4213-D15679	39690c3e-a90a-4837-ad5b-b507484a97d3;865a82af-3fc7-43e0-917d-4d944cfcc0f3;cde26995-85fe-4eed-8de5-d6bdd50d364b;20a88f18-2146-46f0-8db1-6211fedf59f2	Not Available;Not Available;Not Available;Not Available	14;14;14;15	135;107;289;Not Available	130;24;155;561	Temodar;Temodar;Temodar;Avastin	Not Available;Not Available;Not Available;Not Available	12;12;12;8	Not Available;Not Available;5;04	Not Available;Not Available;Not Available;944	mg/day;mg/day;mg/day;mg	ADJUVANT;ADJUVANT;ADJUVANT;PROGRESSION	Not Applicable;Not Applicable;Not Applicable;Not Applicable	Not Available;Not Available;Not Available;04	PO;PO;PO;IV	NO;NO;NO;YES	Chemotherapy;Chemotherapy;Chemotherapy;Targeted Molecular therapy	Not Available;Not Available;Not Available;Not Available	390;130;400;3776	mg/day;mg/day;mg/day;mg	Not Available;Not Available;Not Available;Not Available	2010;2010;2010;2011
TCGA-32-5222-01A-01R-1850-01	Tumor	Yes	Yes	No	TCGA-32-5222	79.66.0	Nationwide Children's Hospital	22	GBM	401BE0D9-6229-41BC-BFE7-03CBF936E993	12	TCGA	2016	Not Available				TCGA-32-5222	e876dd29-68b0-4bf1-83d1-488c40068a35	4	-24134		0	165			TCGA-32-5222-D27843	c6cbe0c0-a19b-45c9-bd7e-87d3fe7c6780	Not Available	4	77	33	Temodar	Not Available	1	4	140	mg	ADJUVANT	Not Applicable	Not Available	PO	NO	Chemotherapy	Not Available	5880	mg	Not Available	2011
TCGA-41-2571-01A-01R-1850-01	Tumor	Yes	Yes	No	TCGA-41-2571	38.74.0	Nationwide Children's Hospital	22	GBM	5B27762C-C4F1-4BE3-AAE8-8AA8A3E879DF	12	TCGA	2016	Not Available				TCGA-41-2571	722f462d-f939-4bc1-aae4-8f78b1335a87	3	-32612	26	0	26			TCGA-41-2571-D27981	859dbe3d-138e-4209-b273-439380cfcf98	Not Available	3	25	22	Temodar	Not Available	6	1	160	mg	PALLIATIVE	Not Applicable	Not Available	PO	NO	Chemotherapy	Not Available	640	mg	Not Available	2010
TCGA-41-2572-01A-01R-1850-01	Tumor	Yes	Yes	No	TCGA-41-2572	62.74.0	Nationwide Children's Hospital	22	GBM	348AAAE5-3CB1-43B1-92FF-589C12C339D6	12	TCGA	2016	Not Available				TCGA-41-2572	1e80ccf6-ef81-4662-bf5e-392f092c1e67	26	-24505	406	0	406			TCGA-41-2572-D27984;TCGA-41-2572-D27985	007ce491-6d9c-4f0e-9caa-cd5995906d1e;bf068f08-f341-47c3-b512-53c5700e4ff5	Not Available;Not Available	18;18	351;76	133;34	Bevacizumab;Temodar	Not Available;Not Available	11;11	13;Not Available	1200;180	mg;mg	PROGRESSION;OTHER, SPECIFY IN NOTES	Not Applicable;Concurrent chemoradiation	Not Available;Not Available	IV;PO	NO;NO	Chemotherapy;Targeted Molecular therapy	Not Available;Not Available	15600;7740	mg;mg	Not Available;Not Available	2010;2010
TCGA-41-3915-01A-01R-1850-01	Tumor	Yes	Yes	No	TCGA-41-3915	62.74.0	Nationwide Children's Hospital	22	GBM	BA9770C6-39DF-49C7-99C9-380557FAA918	12	TCGA	2016	Not Available				TCGA-41-3915	43d98306-8b1f-4840-a1a0-146ba0c36400	26	-17880		0	184			TCGA-41-3915-D28010;TCGA-41-3915-D28009;TCGA-41-3915-D15059	0d531287-7767-4564-be4c-99ee0c56afa0;52655b5c-d821-4647-a51a-45e34ed7383b;e5656f8e-19c3-436b-817c-50a2641c993c	Not Available;Not Available;Not Available	26;26;5	Not Available;71;289	115;27;202	Temodar;Temodar;temodar	Not Available;Not Available;Not Available	10;10;5	3;1;04	320;160;400	mg;mg;mg	ADJUVANT;OTHER, SPECIFY IN NOTES;ADJUVANT	Not Applicable;Concurrent Chemoradiation;Not Applicable	Not Available;Not Available;02	PO;PO;PO	YES;NO;NO	Chemotherapy;Chemotherapy;Chemotherapy	Not Available;Not Available;Not Available	5200;6880;8000	mg;mg;mg	Not Available;Not Available;Not Available	2010;2010;2011
TCGA-41-4097-01A-01R-1850-01	Tumor	Yes	Yes	No	TCGA-41-4097	62.74.0	Nationwide Children's Hospital	22	GBM	53C95D48-35CA-43CF-947F-F77902717CF4	12	TCGA	2016	Not Available				TCGA-41-4097	66afd908-0c76-469e-abc3-89563de338c6	26	-23107	6	0	6
TCGA-41-5651-01A-01R-1850-01	Tumor	Yes	Yes	No	TCGA-41-5651	111.64.0	Nationwide Children's Hospital	22	GBM	7BE52CFE-B66F-4652-BC20-A3288553E3B6	12	TCGA	2016	Not Available				TCGA-41-5651	c184c3ca-7ad3-4202-b108-cb9fd5f5d947	21	-21698		0	351			TCGA-41-5651-D28018;TCGA-41-5651-D28017;TCGA-41-5651-D28016;TCGA-41-5651-D28019;TCGA-41-5651-D19527	4de58769-cb3c-4929-8f4f-7517a228ce43;cc7a3d94-37a3-453a-bd42-14500a5d8f30;60baa3a3-2134-4002-ad3b-3c0204da5b42;9c394e26-2496-4a2a-beae-f115e84937d8;f335ba4c-5253-4b79-aafa-a55277c8bda3	Not Available;Not Available;Not Available;Not Available;Not Available	21;21;21;21;6	Not Available;195;77;Not Available;387	231;105;31;345;359	Gliadel wafer carmustine;Temozolomide;Temozolomide;Avastin;Avastin	Not Available;Not Available;Not Available;Not Available;Not Available	7;7;7;7;12	01;04;01;Not Available;03	Not Available;350;140;800;850	{Wafer};mg;mg;mg;mg	RECURRENCE;ADJUVANT;ADJUVANT;RECURRENCE;RECURRENCE	Not Applicable;Not Applicable;Not Applicable;Not Applicable;Not Applicable	Not Available;Not Available;Not Available;Not Available;04	Other (specify below);PO;PO;IV;IV	NO;NO;NO;YES;NO	Chemotherapy;Chemotherapy;Chemotherapy;Targeted Molecular therapy;Targeted Molecular therapy	Not Available;Not Available;Not Available;Not Available;Not Available	Not Available;6600;6580;800;2550	{Wafer};mg;mg;mg;mg	Not Available;Not Available;Not Available;Not Available;Not Available	2011;2011;2011;2011;2011
TCGA-76-4925-01A-01R-1850-01	Tumor	Yes	Yes	No	TCGA-76-4925	79.66.0	Nationwide Children's Hospital	22	GBM	AF781BB9-3F35-49A2-9825-2429FD40FAFA	12	TCGA	2016	Not Available				TCGA-76-4925	872abc8a-6c1f-4114-b993-7d0327fb38bd	6	-28011	146	0	146			TCGA-76-4925-D28520	8cef6f46-6be3-416a-bc83-e7749f78ff25	Not Available	6	145	Not Available	Temodar	Not Available	4	01	Not Available	Not Available	ADJUVANT	Not Applicable	Not Available	PO	NO	Chemotherapy	Not Available	Not Available	Not Available	Not Available	2011
TCGA-76-4926-01B-01R-1850-01	Tumor	Yes	Yes	No	TCGA-76-4926	79.66.0	Nationwide Children's Hospital	22	GBM	56EE266F-E0BD-449C-8ECB-A0A3672C46B3	12	TCGA	2016	Not Available				TCGA-76-4926	8df94420-c736-4a36-b001-5dbe3dff17f0	6	-25085	138	0	138			TCGA-76-4926-D28524	35e4183f-a4ff-47ba-affa-3b4b7adf2edd	Not Available	6	115	83	Temodar	Not Available	4	02	Not Available	Not Available	ADJUVANT	Not Applicable	Not Available	Not Available	NO	Chemotherapy	Not Available	Not Available	Not Available	Not Available	2011
TCGA-76-4927-01A-01R-1850-01	Tumor	Yes	Yes	No	TCGA-76-4927	79.66.0	Nationwide Children's Hospital	22	GBM	8996FF94-17FE-4F9E-B513-E251259222D6	12	TCGA	2016	Not Available				TCGA-76-4927	9d1d9ae5-4640-4060-a207-c9c5b0e905e1	6	-21193	535	0	535
TCGA-76-4928-01B-01R-1850-01	Tumor	Yes	Yes	No	TCGA-76-4928	79.66.0	Nationwide Children's Hospital	22	GBM	A89C1F6E-6536-419E-B81E-2EF6FB2269C5	12	TCGA	2016	Not Available				TCGA-76-4928	dfa3ef71-7006-4c6d-81c4-e0c0c7b75c26	6	-31267	94	0	94			TCGA-76-4928-D28530	dea4b05c-6e7c-46a3-a0f7-fed8446cef13	Not Available	6	70	Not Available	Temodar	Not Available	4	01	Not Available	Not Available	ADJUVANT	Not Applicable	Not Available	PO	NO	Chemotherapy	Not Available	Not Available	Not Available	Not Available	2011
TCGA-76-4929-01A-01R-1850-01	Tumor	Yes	Yes	No	TCGA-76-4929	79.66.0	Nationwide Children's Hospital	22	GBM	D0098B7A-D1B1-4CD3-891B-0FFE5FAA14C7	12	TCGA	2016	Not Available				TCGA-76-4929	c04657d2-b71b-4402-82fa-02747cce331d	6	-27831	111	0	111
TCGA-76-4931-01A-01R-1850-01	Tumor	Yes	Yes	No	TCGA-76-4931	79.66.0	Nationwide Children's Hospital	22	GBM	1E65AEBF-9F46-4CA4-B59D-B260637E471A	12	TCGA	2016	Not Available				TCGA-76-4931	752a6e21-9a91-417f-beba-bfdf331d5cac	6	-25812	279	0	279			TCGA-76-4931-D28536	e85bb422-6797-4491-9a76-ff92f29ccdf2	Not Available	6	Not Available	Not Available	Temodar	Not Available	4	Not Available	Not Available	mg	RECURRENCE	Not Applicable	Not Available	PO	Not Available	Chemotherapy	Not Available	Not Available	mg	Not Available	2011
TCGA-76-4932-01A-01R-1850-01	Tumor	Yes	Yes	No	TCGA-76-4932	79.66.0	Nationwide Children's Hospital	22	GBM	009A9994-785D-4CF8-8B37-57D60E93A642	12	TCGA	2016	Not Available				TCGA-76-4932	d6de8d1c-e5ff-45cd-b53e-f943d2578713	6	-18433	1458	0	1458			TCGA-76-4932-D28540	c51de629-6d65-44b7-8650-b637d6eaa342	Not Available	6	Not Available	Not Available	Temodar (escalation)	Not Available	4	Not Available	Not Available	mg	Not Available	Not Applicable	Not Available	PO	Not Available	Chemotherapy	Not Available	Not Available	mg	Not Available	2011
TCGA-CS-4938-01B-11R-1896-07	Tumor	Yes	Yes	No	TCGA-CS-4938	146.82.0	Nationwide Children's Hospital	22	LGG	41B4EDEA-05C6-424A-9F29-53385F456B81	12	TCGA	2016		YES	Dog, Cat	NO	TCGA-CS-4938	334f715e-08dc-4a29-b8e4-b010b829c478	15	-11509		0	143	Not Available	-1
TCGA-CS-4941-01A-01R-1470-07	Tumor	Yes	Yes	No	TCGA-CS-4941	78.87.0	Nationwide Children's Hospital	22	LGG	5F4EF0F7-A1A3-48C0-B9FA-5E081918E6A1	12	TCGA	2016		NO	Not Available	NO	TCGA-CS-4941	fc222f23-b3b2-4ac0-bc61-e8e8fa5cc160	5	-24578	234	0		Not Available	77	TCGA-CS-4941-D19325	5fa9ba75-3196-4fba-a773-77e500473c2f	Not Available	8	Not Available	Not Available	Temodar	Not Available	12	Not Available	Not Available	mg	ADJUVANT	Not Applicable	1	PO	NO	Chemotherapy	Not Available	Not Available	mg	Not Available	2011
TCGA-CS-4942-01A-01R-1470-07	Tumor	Yes	Yes	No	TCGA-CS-4942	78.87.0	Nationwide Children's Hospital	22	LGG	8058F226-CC6E-43FB-9E6A-AA6B75313B2D	12	TCGA	2016		NO	Not Available	NO	TCGA-CS-4942	230f5fa7-aa36-41ea-b40b-08f520767bd5	15	-16297	1335	0		Not Available	-21	TCGA-CS-4942-D17619	c4d4f444-f628-43f4-8983-ff68f99b4bb0	Not Available	19	1260	1241	Avastin	Not Available	10	6	800	mg	PROGRESSION	Not Applicable	Not Available	IV	NO	Chemotherapy	Not Available	4800	mg	Not Available	2011
TCGA-CS-4943-01A-01R-1470-07	Tumor	Yes	Yes	No	TCGA-CS-4943	78.87.0	Nationwide Children's Hospital	22	LGG	397024CD-32EB-4600-8F53-47418205D7A3	12	TCGA	2016		Not Available	Not Available	Not Available	TCGA-CS-4943	952dfd5d-e65a-4307-b6a9-2ed2b0d2d9ce	16	-13565		0	481	Not Available	9	TCGA-CS-4943-D10215	442c5dd3-d3e9-4c63-8979-b2db1ad4b768	Not Available	12	Not Available	408	Temodar	Not Available	4	Not Available	Not Available	Not Available	ADJUVANT	Not Applicable	Not Available	PO	YES	Chemotherapy	Not Available	Not Available	Not Available	Not Available	2011
TCGA-CS-4944-01A-01R-1470-07	Tumor	Yes	Yes	No	TCGA-CS-4944	78.87.0	Nationwide Children's Hospital	22	LGG	4F9CEDAD-A8CD-4A8D-8131-A505CB6CA0D3	12	TCGA	2016		Not Available	Not Available	Not Available	TCGA-CS-4944	64cd17eb-c778-45e9-b994-02b68182e51b	6	-18494		0	323	Not Available	-2
TCGA-CS-5390-01A-02R-1470-07	Tumor	Yes	Yes	No	TCGA-CS-5390	78.87.0	Nationwide Children's Hospital	22	LGG	FB627CE6-86FE-46F5-9E18-E1B405ACC0CD	12	TCGA	2016		Not Available	Not Available	NO	TCGA-CS-5390	c6cf2b8e-40ed-4c9f-8419-d868bd5afe11	16	-17460		0		Not Available	1848	TCGA-CS-5390-D15570	db6ba6a3-3a44-4ecb-919e-282d78f1412a	Not Available	25	Not Available	886	Temodar	Not Available	8	Not Available	300	mg	ADJUVANT	Not Applicable	1	PO	Not Available	Chemotherapy	Not Available	Not Available	Not Available	Not Available	2011
TCGA-CS-5393-01A-01R-1470-07	Tumor	Yes	Yes	No	TCGA-CS-5393	78.87.0	Nationwide Children's Hospital	22	LGG	75DE3AE1-6C66-4238-89AF-0D565F7E2475	12	TCGA	2016		Not Available	Not Available	NO	TCGA-CS-5393	e8d3d888-e5fc-4469-ad0b-2c1df6e04790	16	-14418		0	857	Not Available	-3	TCGA-CS-5393-D15814	a037675e-cddc-4cdd-ab75-9221e715ca61	Not Available	18	Not Available	Not Available	Temodar	Not Available	8	5	140	mg	ADJUVANT	Not Applicable	Not Available	PO	NO	Chemotherapy	Not Available	Not Available	mg	Not Available	2011
TCGA-CS-5394-01A-01R-1470-07	Tumor	Yes	Yes	No	TCGA-CS-5394	78.87.0	Nationwide Children's Hospital	22	LGG	AB3DA37A-B712-4A04-AECD-2AB3C9F9AD10	12	TCGA	2016		NO	Not Available	NO	TCGA-CS-5394	97bf8065-3e7d-4702-a426-24908f4d66a4	13	-14920		0	3	Not Available	-1
TCGA-CS-5395-01A-01R-1470-07	Tumor	Yes	Yes	No	TCGA-CS-5395	78.87.0	Nationwide Children's Hospital	22	LGG	82E8AA3A-155B-4DE9-A839-DBCD75F4D98B	12	TCGA	2016		Not Available	Not Available	Not Available	TCGA-CS-5395	f86fa219-34e9-4812-8edf-2b66d7219779	13	-15848	639	0		Not Available	-1	TCGA-CS-5395-D10076;TCGA-CS-5395-D19845	f6605382-bfa1-4648-bbe1-4da6295aa7a8;135a69bd-6cdb-45f9-b1d7-f698b8fea52a	Not Available;Not Available	13;29	579;Not Available	411;259	Bevacizumab;Temodar	Not Available;Not Available	3;12	11;Not Available	980;100	mg;mg	PROGRESSION;ADJUVANT	Not Applicable;Not Applicable	Not Available;1	IV;PO	NO;NO	Chemotherapy;Chemotherapy	Not Available;Not Available	10780;Not Available	mg;mg	Not Available;Not Available	2011;2011
TCGA-CS-5396-01A-02R-1470-07	Tumor	Yes	Yes	No	TCGA-CS-5396	78.87.0	Nationwide Children's Hospital	22	LGG	1BF81276-E1DA-4F3F-8F36-4470BD2E6963	12	TCGA	2016		Not Available	Not Available	NO	TCGA-CS-5396	b6c2c9bd-625b-4a98-830c-49c344f6cb5f	17	-19399		0	303	Not Available	20	TCGA-CS-5396-D15818	7b80fb67-5c9f-4889-bab8-a973e53717f1	Not Available	1	Not Available	39	Temodar	Not Available	9	Not Available	360	mg	ADJUVANT	Not Applicable	1	PO	YES	Chemotherapy	Not Available	Not Available	mg	Not Available	2011
TCGA-CS-5397-01A-01R-1896-07	Tumor	Yes	Yes	No	TCGA-CS-5397	146.82.0	Nationwide Children's Hospital	22	LGG	1D454749-0572-43BB-AC08-E07A690CEA8A	12	TCGA	2016		NO	Not Available	NO	TCGA-CS-5397	bdfade49-9059-4665-beea-c55117ba6564	23	-19866	194	0		Not Available	-1	TCGA-CS-5397-D17569	884d36f1-3c32-4867-8f9f-9f0421d6362b	Not Available	23	Not Available	8	Temodar	Not Available	9	Not Available	Not Available	mg	ADJUVANT	Not Applicable	1	PO	NO	Chemotherapy	Not Available	Not Available	mg	Not Available	2011
TCGA-CS-6186-01A-12R-2027-07	Tumor	Yes	Yes	No	TCGA-CS-6186	163.82.0	Nationwide Children's Hospital	22	LGG	37CCCD08-7040-40A2-8932-AEF23DDDD519	12	TCGA	2016		NO	Not Available	NO	TCGA-CS-6186	9ee6e821-3af2-42d7-9d14-f0ca455f338c	18	-21321	538	0		Not Available	-1	TCGA-CS-6186-D18645;TCGA-CS-6186-D18648	0799781a-105d-437e-afb2-6381b42c5e39;dd8b100d-1cdd-436e-af4e-d2b268c97f3c	Not Available;Not Available	18;18	188;512	146;444	Temodar;Avastin	Not Available;Not Available	11;11	Not Available;8	100;840	mg;mg	ADJUVANT;RECURRENCE	Not Applicable;Not Applicable	1;2	PO;IV	NO;NO	Chemotherapy;Chemotherapy	Not Available;Not Available	Not Available;6720	mg;mg	Not Available;Not Available	2011;2011
TCGA-CS-6188-01A-11R-1896-07	Tumor	Yes	Yes	No	TCGA-CS-6188	146.82.0	Nationwide Children's Hospital	22	LGG	C8E8984D-232D-4082-BA36-69979D779C3D	12	TCGA	2016		NO	Not Available	NO	TCGA-CS-6188	3f70c3e3-0131-466f-92aa-0a63ab3d4258	23	-17729		0	725	Not Available	-1	TCGA-CS-6188-D17678	0d299bff-323c-4529-b028-86571ff11176	Not Available	23	716	71	Temodar	Not Available	9	Not Available	400	mg	ADJUVANT	Not Applicable	1	PO	NO	Chemotherapy	Not Available	Not Available	mg	Not Available	2011
TCGA-CS-6290-01A-11R-1708-07	Tumor	Yes	Yes	No	TCGA-CS-6290	112.86.0	Nationwide Children's Hospital	22	LGG	0B4390C8-9F16-4CCB-9D86-4158DFA913D1	12	TCGA	2016		NO	Not Available	NO	TCGA-CS-6290	42fe260f-520b-4fac-8c09-d2b31aed59fb	7	-11666		0	546	Not Available	-1	TCGA-CS-6290-D17566	4b47d8fe-0c26-4476-9676-c2bcc77004ec	Not Available	13	504	Not Available	Temodar	Not Available	10	12	400	mg	ADJUVANT	Not Applicable	1	PO	NO	Chemotherapy	Not Available	Not Available	mg	Not Available	2011
TCGA-CS-6666-01A-11R-1896-07	Tumor	Yes	Yes	No	TCGA-CS-6666	146.82.0	Nationwide Children's Hospital	22	LGG	5F3CF470-1535-40D1-9CDE-76DB66B589CA	12	TCGA	2016		NO	Not Available	NO	TCGA-CS-6666	8cba230b-46db-4d35-8123-3879eba32402	24	-8340		0	258	Not Available	-1	TCGA-CS-6666-D17578	e4bada7d-4627-43bb-9c13-8188395833ad	Not Available	24	Not Available	32	Temodar	Not Available	9	Not Available	Not Available	mg	ADJUVANT	Not Applicable	1	PO	YES	Chemotherapy	Not Available	Not Available	mg	Not Available	2011
TCGA-CS-6667-01A-12R-2027-07	Tumor	Yes	Yes	No	TCGA-CS-6667	163.82.0	Nationwide Children's Hospital	22	LGG	98DA43F2-4852-42C7-B9D6-543CE7C3A4E6	12	TCGA	2016		NO	Not Available	NO	TCGA-CS-6667	ae081e4a-efa9-4b52-b15e-29085c0612d3	24	-14375		0	230	Not Available	-1
TCGA-CS-6668-01A-11R-1896-07	Tumor	Yes	Yes	No	TCGA-CS-6668	146.82.0	Nationwide Children's Hospital	22	LGG	E733B13D-176A-4DB5-AC87-ECC66E93D40D	12	TCGA	2016		NO	Not Available	NO	TCGA-CS-6668	a5d3f3fb-6541-419d-b47e-720d438f1bff	24	-20836		0	244	Not Available	-1	TCGA-CS-6668-D17586	ae31a013-3c31-42fe-9b59-da0d0280a6fc	Not Available	24	Not Available	27	Temodar	Not Available	9	Not Available	Not Available	mg	ADJUVANT	Not Applicable	1	PO	YES	Chemotherapy	Not Available	Not Available	mg	Not Available	2011
TCGA-CS-6669-01A-11R-1896-07	Tumor	Yes	Yes	No	TCGA-CS-6669	146.82.0	Nationwide Children's Hospital	22	LGG	C8F2F516-0AF9-4037-A245-44C67F58E753	12	TCGA	2016		NO	Not Available	NO	TCGA-CS-6669	dc5bdd21-b23f-400e-bbe2-4c98a517fc9e	24	-9809		0	225	Not Available	0	TCGA-CS-6669-D17590	3f8e0599-a4ec-47cd-8894-5db97c17437c	Not Available	24	Not Available	30	Temodar	Not Available	9	Not Available	Not Available	mg	ADJUVANT	Not Applicable	1	PO	YES	Chemotherapy	Not Available	Not Available	mg	Not Available	2011
TCGA-CS-6670-01A-11R-1896-07	Tumor	Yes	Yes	No	TCGA-CS-6670	146.82.0	Nationwide Children's Hospital	22	LGG	F15B1A8E-1E65-4DC9-82E5-255E6A202B63	12	TCGA	2016		NO	Not Available	NO	TCGA-CS-6670	60b30a95-3e4c-413a-9de6-16a5bca163c4	5	-16066		0	201	Not Available	Not Available	TCGA-CS-6670-D19946;TCGA-CS-6670-D19945;TCGA-CS-6670-D19944	99349bbe-c046-49b0-a59f-b228a4426aae;ac52a959-5315-4264-9d65-a69cafb15e1a;25b4ae45-fb44-43d8-8cf3-95b10f64f46c	Not Available;Not Available;Not Available	5;5;5	201;-30;-227	68;-49;-325	Temodar;Vinblastine;Avastin	Not Available;Not Available;Not Available	1;1;1	Not Available;2;5	160;2;1000	mg;mg;mg	ADJUVANT;OTHER, SPECIFY IN NOTES;OTHER, SPECIFY IN NOTES	Not Applicable;Neo-Adjuvant;Neo-Adjuvant	4;3;2	PO;IV;IV	NO;NO;NO	Chemotherapy;Chemotherapy;Chemotherapy	Not Available;Not Available;Not Available	Not Available;4;5000	mg;mg;mg	Not Available;Not Available;Not Available	2012;2012;2012
TCGA-DB-5270-01A-02R-1470-07	Tumor	Yes	Yes	No	TCGA-DB-5270	78.87.0	Nationwide Children's Hospital	22	LGG	F1709293-955B-4A62-B425-5587A5063DA4	12	TCGA	2016		YES	Bee/Wasp	NO	TCGA-DB-5270	b7cd3b44-ef6a-4207-a44f-14f5b3b56ed4	3	-13904		0	2977	Not Available	Not Available	TCGA-DB-5270-D14213	8ec0b3e1-0428-4a80-97a0-39638ce7d944	Not Available	22	917	761	BCNU	Not Available	7	3	200	mg/m2	RECURRENCE	Not Applicable	1	IV	NO	Chemotherapy	Not Available	1080	mg	Not Available	2011
TCGA-DB-5273-01A-01R-1470-07	Tumor	Yes	Yes	No	TCGA-DB-5273	78.87.0	Nationwide Children's Hospital	22	LGG	5E8B66C7-2889-419A-86BD-CE66A3E9483D	12	TCGA	2016		NO	Not Available	NO	TCGA-DB-5273	ae2db022-eb4f-4b65-89b6-9fd4439ddeef	3	-12152		0	1809	Not Available	Not Available	TCGA-DB-5273-D14441;TCGA-DB-5273-D14250	550b69bc-23b1-44c5-be57-7ecb3c5808a7;0639f52e-b0e8-4d1f-b84f-1f89647234c7	Not Available;Not Available	Not Available;22	302;74	74;17	Temodar;Temodar	Not Available;Not Available	7;7	6;6	200;75	mg/m2;mg/m2	ADJUVANT;ADJUVANT	Not Applicable;Not Applicable	1;1	PO;PO	NO;NO	Chemotherapy;Chemotherapy	Not Available;Not Available	12450;6720	mg;mg	Not Available;Not Available	2011;2011
TCGA-DB-5274-01A-01R-1470-07	Tumor	Yes	Yes	No	TCGA-DB-5274	78.87.0	Nationwide Children's Hospital	22	LGG	7C456CC0-4A5F-43E4-A017-D9E3E69AE677	12	TCGA	2016		Not Available	Not Available	NO	TCGA-DB-5274	0b54cda4-7568-481e-b0c6-2c5c6de0026c	30	-13680		0	1726	Not Available	12	TCGA-DB-5274-D14422;TCGA-DB-5274-D14421	9f32c049-4894-4377-a066-ae609c40a0ef;c7e43fb6-4054-47f5-b360-9c8c0357383e	Not Available;Not Available	22;22	270;98	98;52	Temodar;Temodar	Not Available;Not Available	7;7	6;6	200;75	mg/m2;mg/m2	ADJUVANT;ADJUVANT	Not Applicable;Not Applicable	1;1	PO;PO	NO;NO	Chemotherapy;Chemotherapy	Not Available;Not Available	10800;5670	mg;mg	Not Available;Not Available	2011;2011
TCGA-DB-5275-01A-01R-1470-07	Tumor	Yes	Yes	No	TCGA-DB-5275	78.87.0	Nationwide Children's Hospital	22	LGG	F307D1D6-4E44-4549-AA5A-6ED850BC8961	12	TCGA	2016		NO	Not Available	NO	TCGA-DB-5275	bbfb5399-8d43-4b75-bf90-23ec142697d7	30	-13371		0	1458	Not Available	Not Available	TCGA-DB-5275-D14426;TCGA-DB-5275-D14430	e91c5836-1333-44d8-960e-24db52d231d9;cb6f0480-725d-4ef7-979e-e0f5799383bd	Not Available;Not Available	22;22	129;359	72;129	Temodar;Temodar	Not Available;Not Available	7;7	6;7	75;200	mg/m2;mg/m2	ADJUVANT;ADJUVANT	Not Applicable;Not Applicable	1;1	PO;PO	NO;NO	Chemotherapy;Chemotherapy	Not Available;Not Available	6300;14000	mg;mg	Not Available;Not Available	2011;2011
TCGA-DB-5277-01A-01R-1470-07	Tumor	Yes	Yes	No	TCGA-DB-5277	78.87.0	Nationwide Children's Hospital	22	LGG	CB879FDB-7F70-40B8-8711-80C0A7715A91	12	TCGA	2016		Not Available	Not Available	NO	TCGA-DB-5277	d05079f2-9883-46e6-ad06-9e561f08d819	22	-12725		0	1419	Not Available	Not Available	TCGA-DB-5277-D14420;TCGA-DB-5277-D14419;TCGA-DB-5277-D15524	cbc335aa-955f-443f-b8db-b8466075d2e3;b8d13d9f-90f4-43c2-b5fc-2f55941c5b20;9adc1973-ccc6-446b-a88e-66582277fa98	Not Available;Not Available;Not Available	22;22;22	361;61;1239	91;27;1117	Temodar;Temodar;Temozolamide	Not Available;Not Available;Not Available	7;7;8	9;5;Not Available	110;75;Not Available	mg/m2;mg/m2/day;mg	ADJUVANT;ADJUVANT;PROGRESSION	Not Applicable;Not Applicable;Not Applicable	1;1;2	PO;PO;PO	NO;NO;NO	Chemotherapy;Chemotherapy;Chemotherapy	Not Available;Not Available;Not Available	9900;5250;Not Available	mg;mg;Not Available	Not Available;Not Available;Not Available	2011;2011;2011
TCGA-DB-5278-01A-01R-1470-07	Tumor	Yes	Yes	No	TCGA-DB-5278	78.87.0	Nationwide Children's Hospital	22	LGG	65821F65-57F6-4128-809E-BCAD85A9DCC6	12	TCGA	2016		NO	Not Available	NO	TCGA-DB-5278	010aac75-3bfe-4bf2-b866-af0f2d92f125	22	-6480		0	1526	Not Available	Not Available
TCGA-DB-5279-01A-03R-2347-07	Tumor	Yes	Yes	No	TCGA-DB-5279	78.87.0	Nationwide Children's Hospital	22	LGG	18DCA0F5-E36A-41DB-8350-7764844E6967	12	TCGA	2016		NO	Not Available	NO	TCGA-DB-5279	85f77526-791e-47cd-904d-d1dbb49eaeab	22	-21908		0	1354	Not Available	Not Available
TCGA-DB-5280-01A-01R-1470-07	Tumor	Yes	Yes	No	TCGA-DB-5280	78.87.0	Nationwide Children's Hospital	22	LGG	C0F9C1ED-53C5-4388-81DC-009814AB6E04	12	TCGA	2016		NO	Not Available	NO	TCGA-DB-5280	4797c600-f024-42fe-b287-d919b24dcb79	23	-15836		0	404	Not Available	Not Available
TCGA-DB-5281-01A-01R-1470-07	Tumor	Yes	Yes	No	TCGA-DB-5281	78.87.0	Nationwide Children's Hospital	22	LGG	29CDA78C-0A7E-441A-8CC2-F7331070EC31	12	TCGA	2016		NO	Not Available	NO	TCGA-DB-5281	15a6ad18-a81c-4f5b-80ae-ef56ccf722f9	24	-22342		0	1614	Not Available	Not Available	TCGA-DB-5281-D14439;TCGA-DB-5281-D14437	e7a75c37-6dc9-4fce-8b89-f4421fbc89c1;dbd42c32-58ee-4ce6-a5fa-26fabdb20c19	Not Available;Not Available	Not Available;22	276;95	95;25	Temodar;Temodar	Not Available;Not Available	7;7	6;6	200;75	mg/m2;mg/m2	ADJUVANT;ADJUVANT	Not Applicable;Not Applicable	1;1	PO;PO	NO;NO	Chemotherapy;Chemotherapy	Not Available;Not Available	12000;6300	mg;mg	Not Available;Not Available	2011;2011
TCGA-DB-A4X9-01A-11R-A26U-07	Tumor	Yes	Yes	No	TCGA-DB-A4X9	282.68.0	Nationwide Children's Hospital	22	LGG	D79D581C-44E5-4705-ADFB-D2DD0BA49ED2	12	TCGA	2016		Unknown	Not Available	NO	TCGA-DB-A4X9	5E0748F1-990B-43A9-9FF1-6A667CC228A8	21	-12131		0	915	Not Available	Not Available
TCGA-DB-A4XA-01A-11R-A26U-07	Tumor	Yes	Yes	No	TCGA-DB-A4XA	282.68.0	Nationwide Children's Hospital	22	LGG	47AA48EF-75A2-434D-83FD-A6AC148FC611	12	TCGA	2016		NO	Not Available	NO	TCGA-DB-A4XA	AE61A71E-53A1-4884-A4A6-729744D1C309	21	-11195		0	313	Not Available	Not Available
TCGA-DB-A4XB-01A-11R-A26U-07	Tumor	Yes	Yes	No	TCGA-DB-A4XB	282.68.0	Nationwide Children's Hospital	22	LGG	8F996869-CB90-4F8E-8219-C486D7FD4A67	12	TCGA	2016		Unknown	Not Available	NO	TCGA-DB-A4XB	FB6437F9-ADE8-4C33-A0D0-CEACB2BF784D	21	-13990		0	387	Not Available	Not Available	TCGA-DB-A4XB-D40508	49B0E615-ABFF-4D27-B8E9-50F9544D9EAA	Not Available	21	57	28	Temodar	Stable Disease	2	Not Available	Not Available	Not Available	Not Available	Not Applicable	Not Available	Not Available	NO	Chemotherapy	Not Available	Not Available	Not Available	NO	2013
TCGA-DB-A4XC-01A-11R-A26U-07	Tumor	Yes	Yes	No	TCGA-DB-A4XC	282.68.0	Nationwide Children's Hospital	22	LGG	8E160768-8000-422E-8A66-B607F365D43F	12	TCGA	2016		Unknown	Not Available	NO	TCGA-DB-A4XC	33615113-791B-4286-A23A-AD3D1F8D4B09	21	-9705		0	840	Not Available	Not Available
TCGA-DB-A4XD-01A-11R-A27Q-07	Tumor	Yes	Yes	No	TCGA-DB-A4XD	292.66.0	Nationwide Children's Hospital	22	LGG	0E90BEBF-397D-4514-99E9-1EB91FEDC3F3	12	TCGA	2016		Unknown	Not Available	NO	TCGA-DB-A4XD	1BFF1E07-4923-43D5-B2D3-CB46B6568EED	21	-11741		0	822	Not Available	Not Available	TCGA-DB-A4XD-D40472	031BBEB5-469C-4856-AB64-13746690D8E2	Not Available	21	291	24	Temodar	Complete Response	2	Not Available	Not Available	Not Available	Not Available	Not Applicable	Not Available	Not Available	NO	Chemotherapy	Not Available	Not Available	Not Available	NO	2013
TCGA-DB-A4XE-01A-11R-A27Q-07	Tumor	Yes	Yes	No	TCGA-DB-A4XE	292.66.0	Nationwide Children's Hospital	22	LGG	6B63223E-B961-4B35-9834-E2F6E780E0AE	12	TCGA	2016		NO	Not Available	NO	TCGA-DB-A4XE	1701F4AD-58C5-40D8-90C4-99E3ACAC0104	21	-10150		0	573	Not Available	294
TCGA-DB-A4XF-01A-11R-A27Q-07	Tumor	Yes	Yes	No	TCGA-DB-A4XF	292.66.0	Nationwide Children's Hospital	22	LGG	51A50126-68EE-47E1-88D3-1046BD85715F	12	TCGA	2016		Unknown	Not Available	NO	TCGA-DB-A4XF	40587B69-0F62-4A2A-88CB-1BD711377F19	21	-15066		0	559	Not Available	Not Available	TCGA-DB-A4XF-D40479	C06C881C-FE44-474B-84FC-132007A2C22A	Not Available	21	264	34	Temodar	Stable Disease	2	Not Available	Not Available	Not Available	Not Available	Not Applicable	Not Available	Not Available	NO	Chemotherapy	Not Available	Not Available	Not Available	NO	2013
TCGA-DB-A4XG-01A-11R-A27Q-07	Tumor	Yes	Yes	No	TCGA-DB-A4XG	292.66.0	Nationwide Children's Hospital	22	LGG	26BEAAAB-56CC-42B8-9ABD-CEC2625D07B6	12	TCGA	2016		NO	Not Available	NO	TCGA-DB-A4XG	7704E4A8-C7AA-4288-B1ED-68C23ABBE924	21	-12550		0	2219	Not Available	Not Available	TCGA-DB-A4XG-D40491	4D136088-CEE6-415F-B6C4-EE9883EF46A0	Not Available	21	2067	1732	Temodar	Stable Disease	2	Not Available	Not Available	Not Available	Not Available	Not Applicable	Not Available	Not Available	NO	Chemotherapy	Not Available	Not Available	Not Available	NO	2013
TCGA-DB-A4XH-01A-11R-A27Q-07	Tumor	Yes	Yes	No	TCGA-DB-A4XH	292.66.0	Nationwide Children's Hospital	22	LGG	2410DA80-1A78-4470-94D4-EE5D36E008C3	12	TCGA	2016		Unknown	Not Available	NO	TCGA-DB-A4XH	5CCD86AB-2587-4F35-B96A-4F4320B10FB9	21	-19710		0	383	Not Available	Not Available
TCGA-DB-A64L-01A-11R-A29R-07	Tumor	Yes	Yes	No	TCGA-DB-A64L	306.60.0	Nationwide Children's Hospital	22	LGG	77B166EF-4DB1-428D-BB45-8DE076080B64	12	TCGA	2016		NO	Not Available	NO	TCGA-DB-A64L	DA735A88-D811-49F1-9091-A097C59ED68E	7	-24690		0	335	Not Available	8
TCGA-DB-A64O-01A-11R-A29R-07	Tumor	Yes	Yes	No	TCGA-DB-A64O	306.60.0	Nationwide Children's Hospital	22	LGG	625E8840-84D9-4525-9FEB-81E042BF5383	12	TCGA	2016		Unknown	Not Available	NO	TCGA-DB-A64O	0536F465-1650-4411-823C-C660BC7F3ADC	7	-21811		0	573	Not Available	Not Available	TCGA-DB-A64O-D46423	D1E2E600-66EC-46FA-8AFB-930AD71BBE58	Not Available	7	551	461	Temodar	Stable Disease	8	Not Available	Not Available	Not Available	Not Available	Not Applicable	Not Available	Not Available	NO	Chemotherapy	Not Available	Not Available	Not Available	NO	2013
TCGA-DB-A64P-01A-11R-A29R-07	Tumor	Yes	Yes	No	TCGA-DB-A64P	306.60.0	Nationwide Children's Hospital	22	LGG	25D12CB7-9C0B-4A76-A1AA-963283C21E75	12	TCGA	2016		Unknown	Not Available	NO	TCGA-DB-A64P	12F02422-585D-4068-BBDE-BC279C6A89AB	7	-14936		0	511	Not Available	Not Available	TCGA-DB-A64P-D46428	E56A1559-9641-454E-9F14-ED00F645D89E	Not Available	7	430	36	Temodar	Stable Disease	8	Not Available	Not Available	Not Available	Not Available	Not Applicable	Not Available	Not Available	NO	Chemotherapy	Not Available	Not Available	Not Available	NO	2013
TCGA-DB-A64Q-01A-11R-A29R-07	Tumor	Yes	Yes	No	TCGA-DB-A64Q	306.60.0	Nationwide Children's Hospital	22	LGG	8098CD67-602A-441F-8E43-03E2FE41240A	12	TCGA	2016		Unknown	Not Available	NO	TCGA-DB-A64Q	887DEF39-E212-490D-8849-2BC932FCEFF0	7	-11637		0	182	Not Available	-3	TCGA-DB-A64Q-D46483	016B428B-6EFC-4316-AE5C-9575AB2885A2	Not Available	7	Not Available	57	Temodar	Not Applicable	8	Not Available	Not Available	Not Available	Not Available	Not Applicable	Not Available	Not Available	YES	Chemotherapy	Not Available	Not Available	Not Available	NO	2013
TCGA-DB-A64R-01A-11R-A29R-07	Tumor	Yes	Yes	No	TCGA-DB-A64R	306.60.0	Nationwide Children's Hospital	22	LGG	80ACE8AB-C5D1-4D63-A6A2-13A2EC39B0BA	12	TCGA	2016		YES	Unknown	NO	TCGA-DB-A64R	67E9B426-72EB-4475-9689-EB75B22C4FD5	7	-8947		0	489	Not Available	-6
TCGA-DB-A64S-01A-11R-A29R-07	Tumor	Yes	Yes	No	TCGA-DB-A64S	306.60.0	Nationwide Children's Hospital	22	LGG	88AA85B1-6181-4866-A182-9E3821A6342A	12	TCGA	2016		NO	Not Available	NO	TCGA-DB-A64S	66990A9D-8C40-4C56-B931-5C3826C3BC27	7	-7389		0	469	Not Available	-29
TCGA-DB-A64U-01A-11R-A29R-07	Tumor	Yes	Yes	No	TCGA-DB-A64U	306.60.0	Nationwide Children's Hospital	22	LGG	CAB054B4-6AE2-46EF-9293-2BEC9CE8BECB	12	TCGA	2016		YES	ant stings	NO	TCGA-DB-A64U	99D396BB-5F51-4EE4-A149-244E8FCAF522	7	-14019		0	846	Not Available	118
TCGA-DB-A64V-01A-11R-A29R-07	Tumor	Yes	Yes	No	TCGA-DB-A64V	306.60.0	Nationwide Children's Hospital	22	LGG	67EA8945-4CD6-4862-9AC7-7F6A5A0B451F	12	TCGA	2016		Unknown	Not Available	NO	TCGA-DB-A64V	176D89D7-F8F1-4A72-B45A-31CBE1632A30	7	-19950		0	448	Not Available	-17	TCGA-DB-A64V-D46511	DACF8EBF-D304-4805-901B-8D708EBB040A	Not Available	7	330	20	Temodar	Stable Disease	8	Not Available	Not Available	Not Available	Not Available	Not Applicable	Not Available	Not Available	NO	Chemotherapy	Not Available	Not Available	Not Available	NO	2013
TCGA-DB-A64W-01A-11R-A29R-07	Tumor	Yes	Yes	No	TCGA-DB-A64W	306.60.0	Nationwide Children's Hospital	22	LGG	3A34FB25-169F-4147-B1F2-55F5002ADEDC	12	TCGA	2016		Unknown	Not Available	NO	TCGA-DB-A64W	DF22BC30-96E2-42DE-9A39-2954DB49841D	7	-23936		0	415	Not Available	-20	TCGA-DB-A64W-D46509	07E285BC-D322-4AB9-8083-F1F3F64A2814	Not Available	7	274	34	Temodar	Stable Disease	8	Not Available	Not Available	Not Available	Not Available	Not Applicable	Not Available	Not Available	NO	Chemotherapy	Not Available	Not Available	Not Available	NO	2013
TCGA-DB-A64X-01A-11R-A29R-07	Tumor	Yes	Yes	No	TCGA-DB-A64X	306.60.0	Nationwide Children's Hospital	22	LGG	768F2B38-72C6-4BF7-9DD7-6371C0128A24	12	TCGA	2016		Unknown	Not Available	NO	TCGA-DB-A64X	9922DE10-9280-44C0-B86F-6D1CA7E55BF2	7	-20625		0	332	Not Available	-19	TCGA-DB-A64X-D46516	640A29D8-5081-47AA-93FE-06A3B488486E	Not Available	7	265	53	Temodar	Stable Disease	8	Not Available	Not Available	Not Available	Not Available	Not Applicable	Not Available	Not Available	NO	Chemotherapy	Not Available	Not Available	Not Available	NO	2013
TCGA-DB-A75K-01A-11R-A32Q-07	Tumor	Yes	Yes	No	TCGA-DB-A75K	329.54.0	Nationwide Children's Hospital	22	LGG	089D0C2E-0C76-41EE-8A74-C3CDD0054123	12	TCGA	2016		NO	Not Available	NO	TCGA-DB-A75K	5F853A88-811D-4EB4-914E-D90862C5D2A2	30	-20241		0	225	Not Available	Not Available	TCGA-DB-A75K-D56207	9F88DDF4-2335-4239-AD47-2B1C42645364	Not Available	30	64	28	Temozolomide	Complete Response	1	Not Available	Not Available	Not Available	Not Available	Not Applicable	Not Available	Not Available	NO	Chemotherapy	Not Available	Not Available	Not Available	NO	2014
TCGA-DB-A75L-01A-11R-A32Q-07	Tumor	Yes	Yes	No	TCGA-DB-A75L	329.54.0	Nationwide Children's Hospital	22	LGG	561709C6-E537-4D69-BF09-59DE8E3CC0AA	12	TCGA	2016		NO	Not Available	NO	TCGA-DB-A75L	BA62B5EB-E169-4B41-B949-E004D66E98A1	30	-13338		0	196	Not Available	Not Available	TCGA-DB-A75L-D56226	4A9963F5-D17C-456A-8750-B7246AC188A0	Not Available	30	Not Available	25	Temozolomide	Not Applicable	1	Not Available	Not Available	Not Available	Not Available	Not Applicable	Not Available	Not Available	YES	Chemotherapy	Not Available	Not Available	Not Available	NO	2014
TCGA-DB-A75M-01A-11R-A32Q-07	Tumor	Yes	Yes	No	TCGA-DB-A75M	329.54.0	Nationwide Children's Hospital	22	LGG	DF910BF2-0184-474E-B2BF-6838AA3671F8	12	TCGA	2016		NO	Not Available	NO	TCGA-DB-A75M	0709DBCC-0828-4066-AA01-96F059E5FA97	30	-17289		0	313	Not Available	Not Available	TCGA-DB-A75M-D56231	18A2D014-E215-4CAC-BA38-A9A84289DF04	E3FO5	30	Not Available	47	CDR0000654697	Not Applicable	1	Not Available	Not Available	Not Available	Not Available	Not Applicable	Not Available	Not Available	YES	Chemotherapy	Not Available	Not Available	Not Available	YES	2014
TCGA-DB-A75O-01A-11R-A32Q-07	Tumor	Yes	Yes	No	TCGA-DB-A75O	329.54.0	Nationwide Children's Hospital	22	LGG	20E2D952-AA57-4D11-B3E4-A5855ABC212B	12	TCGA	2016		NO	Not Available	NO	TCGA-DB-A75O	0C52A842-C220-486E-88DE-8A4FEC5D6A58	3	-10812		0	935	Not Available	Not Available
TCGA-DB-A75P-01A-11R-A32Q-07	Tumor	Yes	Yes	No	TCGA-DB-A75P	329.54.0	Nationwide Children's Hospital	22	LGG	AF774184-5092-4660-AB6B-57DD349415C2	12	TCGA	2016		NO	Not Available	NO	TCGA-DB-A75P	904371B0-1E2C-4CD7-A69D-29AE8C5FEC8B	3	-9413		0	116	Not Available	Not Available
TCGA-DH-5140-01A-01R-1470-07	Tumor	Yes	Yes	No	TCGA-DH-5140	78.87.0	Nationwide Children's Hospital	22	LGG	21697F39-ADD9-4BAE-A066-E04868EF5F84	12	TCGA	2016		NO	Not Available	NO	TCGA-DH-5140	2c03e8b9-8856-43a7-853d-5ec51a6e5330	8	-13943	607	0		Not Available	259	TCGA-DH-5140-D6486;TCGA-DH-5140-D6489;TCGA-DH-5140-D6487;TCGA-DH-5140-D6488	ee3a53f2-38a0-413a-bede-f2536de84d7e;8e430c37-8406-47f8-a618-2744c8b542a1;2528c43a-9af2-43f6-8c9d-e3e5749fdf41;fb9a572a-d724-4ef3-9bc4-857e31e85406	Not Available;Not Available;Not Available;Not Available	17;17;17;17	98;Not Available;250;342	54;385;136;Not Available	Temozolomide;AT 101;Temozolomide;BCNU (carmustine)	Not Available;Not Available;Not Available;Not Available	12;12;12;12	1;2;1;2	75;Not Available;200;Not Available	mg/m2/day;Not Available;mg/m2/day;Not Available	ADJUVANT;PROGRESSION;ADJUVANT;PROGRESSION	Not Applicable;Not Applicable;Not Applicable;Not Applicable	1;5;2;3	PO;PO;PO;IV	NO;NO;NO;NO	Chemotherapy;Targeted Molecular therapy;Chemotherapy;Chemotherapy	Not Available;Not Available;Not Available;Not Available	3375;Not Available;1000;Not Available	mg/m2;Not Available;mg/kg;Not Available	Not Available;Not Available;Not Available;Not Available	2010;2010;2010;2010
TCGA-DH-5141-01A-01R-1470-07	Tumor	Yes	Yes	No	TCGA-DH-5141	78.87.0	Nationwide Children's Hospital	22	LGG	A551C292-9D89-45F8-A84F-DBBD664E9653	12	TCGA	2016		NO	Not Available	NO	TCGA-DH-5141	2cf49bac-dea1-45ff-9e1d-09f5a2ac5215	17	-11846		0	968	Not Available	Not Available	TCGA-DH-5141-D6519;TCGA-DH-5141-D6516	b304c8a9-f632-4a44-8e84-83cc51ce5600;d266f15b-21b0-4d1a-9585-36f36703aead	Not Available;Not Available	17;17	Not Available;936	Not Available;890	Temozolomide;Temozolomide	Not Available;Not Available	12;12	Not Available;1	Not Available;Not Available	Not Available;Not Available	ADJUVANT;ADJUVANT	Not Applicable;Not Applicable	2;1	PO;PO	Not Available;NO	Chemotherapy;Chemotherapy	Not Available;Not Available	Not Available;Not Available	Not Available;Not Available	Not Available;Not Available	2010;2010
TCGA-DH-5142-01A-01R-1470-07	Tumor	Yes	Yes	No	TCGA-DH-5142	78.87.0	Nationwide Children's Hospital	22	LGG	0ACE7738-1F1B-475B-822B-0D475E268B11	12	TCGA	2016		NO	Not Available	YES	TCGA-DH-5142	5b744051-7355-4e15-b035-0621e709a5d7	8	-10678		0	922	Not Available	10	TCGA-DH-5142-D6544;TCGA-DH-5142-D6543;TCGA-DH-5142-D6545	91998a7d-11c1-427d-b99b-db9ef95ed478;b983b0e5-76b1-4c94-90ec-c9f65f430202;9111add0-24dc-4c01-9713-7daf44bd49a3	Not Available;Not Available;Not Available	20;20;20	93;52;400	89;21;117	Temozolomide;Temozolomide;Temozolomide	Not Available;Not Available;Not Available	12;12;12	1;1;11	360;75;480	mg/day;mg/m2/day;mg/day	ADJUVANT;ADJUVANT;ADJUVANT	Not Applicable;Not Applicable;Not Applicable	2;1;3	PO;PO;PO	NO;NO;NO	Chemotherapy;Chemotherapy;Chemotherapy	Not Available;Not Available;Not Available	1800;2400;5280	mg;mg/m2;mg	Not Available;Not Available;Not Available	2010;2010;2010
TCGA-DH-5143-01A-01R-1470-07	Tumor	Yes	Yes	No	TCGA-DH-5143	78.87.0	Nationwide Children's Hospital	22	LGG	B630629D-AA30-4C37-AC8A-BEC588CCC74E	12	TCGA	2016		Not Available	Not Available	Not Available	TCGA-DH-5143	dcd0856d-423a-40d7-8070-4c0988d61416	8	-11291		0	438	Not Available	13	TCGA-DH-5143-D6557;TCGA-DH-5143-D6555;TCGA-DH-5143-D6554	61b753cb-378d-471f-a6fa-1d534eeaa3d3;aea492a1-1963-4067-9bee-cd18fbd03c79;e0609dd7-caf7-4d71-8d16-a6c8fc349c69	Not Available;Not Available;Not Available	17;17;17	Not Available;99;64	123;95;25	Temozolomide;Temozolomide;Temozolomide	Not Available;Not Available;Not Available	12;12;12	12;1;1	200;300;75	mg/m2/day;mg/day;mg/m2/day	ADJUVANT;ADJUVANT;ADJUVANT	Not Applicable;Not Applicable;Not Applicable	3;2;1	PO;PO;PO	YES;NO;NO	Chemotherapy;Chemotherapy;Chemotherapy	Not Available;Not Available;Not Available	Not Available;1500;3000	mg/m2;mg;mg/m2	Not Available;Not Available;Not Available	2010;2010;2010
TCGA-DH-5144-01A-01R-1470-07	Tumor	Yes	Yes	No	TCGA-DH-5144	78.87.0	Nationwide Children's Hospital	22	LGG	BB2ABB13-25DC-4FC6-8DC7-5B2A6B24325C	12	TCGA	2016		NO	Not Available	NO	TCGA-DH-5144	083c0b78-88c2-4ec1-8a81-a0792b16e2cc	8	-20558		0	244	Not Available	19
TCGA-DH-A669-01A-12R-A31N-07	Tumor	Yes	Yes	No	TCGA-DH-A669	319.55.0	Nationwide Children's Hospital	22	LGG	56575959-3F5E-42E9-8DD8-572E94150004	12	TCGA	2016		Unknown	Not Available	NO	TCGA-DH-A669	76E54EF6-1799-4FD9-BEC3-0EA960E8461E	25	-25809	919	0		Not Available	Not Available
TCGA-DH-A669-02A-11R-A31N-07	Tumor	Yes	Yes	Yes	TCGA-DH-A669	319.55.0	Nationwide Children's Hospital	22	LGG	56575959-3F5E-42E9-8DD8-572E94150004	12	TCGA	2016		Unknown	Not Available	NO	TCGA-DH-A669	76E54EF6-1799-4FD9-BEC3-0EA960E8461E	25	-25809	919	0		Not Available	Not Available
TCGA-DH-A66B-01A-11R-A29R-07	Tumor	Yes	Yes	No	TCGA-DH-A66B	306.60.0	Nationwide Children's Hospital	22	LGG	FD0276FB-72D6-44CB-A357-FAC26E538208	12	TCGA	2016		Unknown	Not Available	NO	TCGA-DH-A66B	CB1E9916-C03F-405A-A797-15823DF09C8E	25	-19156		0	901	Not Available	901	TCGA-DH-A66B-D46562	9A60312E-9D6E-4C6A-A773-1DD195DBA56E	Not Available	9	432	25	Temozolomide	Stable Disease	8	Not Available	Not Available	Not Available	Not Available	Not Applicable	Not Available	Not Available	NO	Chemotherapy	Not Available	Not Available	Not Available	NO	2013
TCGA-DH-A66D-01A-11R-A31N-07	Tumor	Yes	Yes	No	TCGA-DH-A66D	319.55.0	Nationwide Children's Hospital	22	LGG	D5445C02-058C-41E5-9BFE-F14167C1F3FD	12	TCGA	2016		Unknown	Not Available	NO	TCGA-DH-A66D	F005FA99-7E4E-4308-B11C-83B25683B1FD	25	-15866		0	479	Not Available	404	TCGA-DH-A66D-D46564	DEF7727B-93B0-4931-BF66-027EB013CC90	Not Available	9	73	31	Temozolomide	Stable Disease	8	Not Available	Not Available	Not Available	Not Available	Not Applicable	Not Available	Not Available	NO	Chemotherapy	Not Available	Not Available	Not Available	NO	2013
TCGA-DH-A66F-01A-11R-A29R-07	Tumor	Yes	Yes	No	TCGA-DH-A66F	306.60.0	Nationwide Children's Hospital	22	LGG	F525AE3D-1AE3-445F-B41B-77ED0E40B4F0	12	TCGA	2016		Unknown	Not Available	NO	TCGA-DH-A66F	CFCD3835-BB09-400E-B7EB-55AC139D01F8	25	-18193		0	237	Not Available	18
TCGA-DH-A66G-01A-21R-A31N-07	Tumor	Yes	Yes	No	TCGA-DH-A66G	319.55.0	Nationwide Children's Hospital	22	LGG	8B93CF06-150B-44C2-A91B-86F1554322C7	12	TCGA	2016		Unknown	Not Available	NO	TCGA-DH-A66G	DA40E6D3-A2A9-4517-AAA2-AEF6C3892EBF	25	-18199		0	117	Not Available	19	TCGA-DH-A66G-D64430	E9553E2D-EAF0-48AD-979F-23ECA9666C61	Not Available	2	211	41	Temodar	Partial Response	9	Not Available	Not Available	Not Available	Not Available	Not Applicable	Not Available	Not Available	NO	Chemotherapy	Not Available	Not Available	Not Available	NO	2014
TCGA-DH-A7UR-01A-11R-A33Z-07	Tumor	Yes	Yes	No	TCGA-DH-A7UR	347.51.0	Nationwide Children's Hospital	22	LGG	BF683C0D-4218-4CD7-9565-3D27843BAE83	12	TCGA	2016		Unknown	Not Available	NO	TCGA-DH-A7UR	B37ABDC8-B9E3-4F1A-B16D-2E59442DB335	10	-21803		0	1650	Not Available	1174	TCGA-DH-A7UR-D60282	7500051C-55B3-465A-8FFA-30EED95ABD8B	Not Available	5	1076	33	Temodar	Complete Response	6	Not Available	Not Available	Not Available	Not Available	Not Applicable	Not Available	Not Available	NO	Chemotherapy	Not Available	Not Available	Not Available	NO	2014
TCGA-DH-A7US-01A-11R-A33Z-07	Tumor	Yes	Yes	No	TCGA-DH-A7US	347.51.0	Nationwide Children's Hospital	22	LGG	217FCA6E-76AE-4710-ABFB-2F94F85666C8	12	TCGA	2016		Unknown	Not Available	NO	TCGA-DH-A7US	82FD02AB-D628-469F-8853-4C603CF04964	29	-18429		0	311	Not Available	Not Available
TCGA-DH-A7UT-01A-12R-A34F-07	Tumor	Yes	Yes	No	TCGA-DH-A7UT	352.49.0	Nationwide Children's Hospital	22	LGG	14E3D6EF-6D8E-4269-89C3-82810BB30D26	12	TCGA	2016		Unknown	Not Available	NO	TCGA-DH-A7UT	B2B57E93-2722-4546-9A0B-20155B86EDEF	10	-11014		0	200	Not Available	Not Available	TCGA-DH-A7UT-D60292	AF34A876-4053-4F16-AFEF-058D051E29BA	Not Available	6	97	55	Temodar	Stable Disease	6	Not Available	Not Available	Not Available	Not Available	Not Applicable	Not Available	Not Available	NO	Chemotherapy	Not Available	Not Available	Not Available	NO	2014
TCGA-DH-A7UU-01A-12R-A34F-07	Tumor	Yes	Yes	No	TCGA-DH-A7UU	352.49.0	Nationwide Children's Hospital	22	LGG	74970E81-F7FF-4829-8641-E0ACCADC2680	12	TCGA	2016		Unknown	Not Available	NO	TCGA-DH-A7UU	977118C8-B446-4696-AA6E-9F1A1055E241	10	-16037		0	105	Not Available	18	TCGA-DH-A7UU-D60354	6B976447-B1E6-4CC4-A0A5-D25E373C2671	Not Available	6	88	41	Temodar	Stable Disease	6	Not Available	Not Available	Not Available	Not Available	Not Applicable	Not Available	Not Available	NO	Chemotherapy	Not Available	Not Available	Not Available	NO	2014
TCGA-DH-A7UV-01A-12R-A34F-07	Tumor	Yes	Yes	No	TCGA-DH-A7UV	352.49.0	Nationwide Children's Hospital	22	LGG	FFD03136-F713-414E-804F-B56ACE4C059E	12	TCGA	2016		Unknown	Not Available	Unknown	TCGA-DH-A7UV	3B19B5D1-13AF-4669-A082-1BD546048185	10	-18161		0	189	Not Available	19	TCGA-DH-A7UV-D60356	23F803F1-9471-463E-B2A5-74C49E3A765A	Not Available	6	463	20	Temodar	Stable Disease	6	Not Available	Not Available	Not Available	Not Available	Not Applicable	Not Available	Not Available	NO	Chemotherapy	Not Available	Not Available	Not Available	NO	2014
TCGA-DU-5847-01A-11R-1708-07	Tumor	Yes	Yes	No	TCGA-DU-5847	112.86.0	Nationwide Children's Hospital	22	LGG	54E7FB71-A9D3-4BFE-90C9-D968C7B709C1	12	TCGA	2016		NO	Not Available	NO	TCGA-DU-5847	92a7c445-2217-400a-bdcd-df41502416b6	21	-12606		0	548	Not Available	Not Available	TCGA-DU-5847-D14830;TCGA-DU-5847-D14827;TCGA-DU-5847-D14829	55c779f0-e61a-473c-8a89-935f50562c9a;3af6c9cd-f9b6-4671-a6fd-6ebfc1699b25;a3b7d452-71cd-4e89-a6ef-48dd6d15b804	Not Available;Not Available;Not Available	21;21;21	265;265;89	84;84;27	Bevacizumab;Temozolomide;Temozolomide	Not Available;Not Available;Not Available	6;6;6	06;06;01	Not Available;Not Available;Not Available	mg;mg/m2;mg/m2	ADJUVANT;ADJUVANT;ADJUVANT	Not Applicable;Not Applicable;Not Applicable	01;01;01	IV;PO;PO	NO;NO;NO	Targeted Molecular therapy;Chemotherapy;Chemotherapy	Not Available;Not Available;Not Available	Not Available;Not Available;Not Available	Not Available;Not Available;Not Available	Not Available;Not Available;Not Available	2011;2011;2011
TCGA-DU-5849-01A-11R-1708-07	Tumor	Yes	Yes	No	TCGA-DU-5849	112.86.0	Nationwide Children's Hospital	22	LGG	3EECA472-1852-47CB-BD24-931E9304A4D8	12	TCGA	2016		Not Available	Not Available	Not Available	TCGA-DU-5849	5af8ada5-86b5-4832-8a8e-e975ecca5515	21	-17663		0	443	Not Available	Not Available	TCGA-DU-5849-D14890	265ff908-1f73-4a94-9166-64c735e61e58	Not Available	25	226	42	Temozolomide	Not Available	5	06	Not Available	mg/m2	ADJUVANT	Not Applicable	01	PO	NO	Chemotherapy	Not Available	Not Available	mg	Not Available	2011
TCGA-DU-5852-01A-11R-1708-07	Tumor	Yes	Yes	No	TCGA-DU-5852	112.86.0	Nationwide Children's Hospital	22	LGG	FF21C389-2F66-4EAA-8BE4-40ED1004BAAA	12	TCGA	2016		Not Available	Not Available	Not Available	TCGA-DU-5852	9ed5af0e-c87f-46ff-81e7-9d3041b4034e	26	-22348	205	0		Not Available	11	TCGA-DU-5852-D17046	37497c94-f7b5-4748-9413-bd374ef59b97	Not Available	26	52	26	Temozolomide	Not Available	9	1	Not Available	mg/m2	PROGRESSION	Not Applicable	1	PO	NO	Chemotherapy	Not Available	Not Available	mg	Not Available	2011
TCGA-DU-5853-01A-11R-1896-07	Tumor	Yes	Yes	No	TCGA-DU-5853	146.82.0	Nationwide Children's Hospital	22	LGG	F66E2586-4685-44C0-9E2B-88F15D7FD1DD	12	TCGA	2016		Not Available	Not Available	Not Available	TCGA-DU-5853	2d42dd0e-be3a-46ae-a635-c6f9c52f9fa2	20	-10624		0	407	Not Available	18	TCGA-DU-5853-D16883	dda7fbcd-163a-4afe-b64b-e6d76c7c3552	Not Available	20	65	28	Temozolomide	Not Available	9	1	75	mg/m2	ADJUVANT	Not Applicable	1	PO	NO	Chemotherapy	Not Available	165	mg	Not Available	2011
TCGA-DU-5854-01A-11R-1708-07	Tumor	Yes	Yes	No	TCGA-DU-5854	112.86.0	Nationwide Children's Hospital	22	LGG	0502C5AE-B4FB-49C5-AE31-3C2C86FEEA08	12	TCGA	2016		Not Available	Not Available	Not Available	TCGA-DU-5854	b95afb1a-a1df-4d85-ad34-191928e28a77	22	-21106		0	257	Not Available	19	TCGA-DU-5854-D14895;TCGA-DU-5854-D14896;TCGA-DU-5854-D14897	3457f389-62db-4528-b1fb-9a1470be12f7;ae61433b-1ffa-476f-9a1e-4c4301ae7c53;3f5bab65-4c76-47ee-9c6e-ba279e02acc9	Not Available;Not Available;Not Available	25;25;22	90;193;Not Available	45;134;292	Temozolomide;Temozolomide;Bevacizumab	Not Available;Not Available;Not Available	5;5;6	1;3;Not Available	75;150;10	mg/m2;mg/m2;mg/kg	ADJUVANT;ADJUVANT;PROGRESSION	Not Applicable;Not Applicable;Not Applicable	1;1;2	PO;PO;IV	NO;NO;YES	Chemotherapy;Chemotherapy;Targeted Molecular therapy	Not Available;Not Available;Not Available	200;400;850	mg;mg;mg	Not Available;Not Available;Not Available	2011;2011;2011
TCGA-DU-5855-01A-11R-1708-07	Tumor	Yes	Yes	No	TCGA-DU-5855	112.86.0	Nationwide Children's Hospital	22	LGG	1AB7E604-7E20-4B68-BBD1-D8FBE6EC8FCB	12	TCGA	2016		Not Available	Not Available	Not Available	TCGA-DU-5855	e326c1dd-2ef8-431b-a657-440aa3f35ff3	13	-18234		0	207	Not Available	19	TCGA-DU-5855-D14805;TCGA-DU-5855-D14806	0917cb19-d74a-4fb8-8750-5709eec75033;8fda500e-bf37-490b-816b-b3bac86f6197	Not Available;Not Available	25;25	70;Not Available	41;118	Temozolomide;Temozolomide	Not Available;Not Available	5;5	1;4	75;200	mg/m2;mg/m2	ADJUVANT;ADJUVANT	Not Applicable;Not Applicable	1;1	PO;PO	NO;YES	Chemotherapy;Chemotherapy	Not Available;Not Available	140;270	mg;mg	Not Available;Not Available	2011;2011
TCGA-DU-5870-01A-11R-1708-07	Tumor	Yes	Yes	No	TCGA-DU-5870	112.86.0	Nationwide Children's Hospital	22	LGG	2E54DC89-DCE2-4FEA-B9DD-40A4B47C849F	12	TCGA	2016		Not Available	Not Available	Not Available	TCGA-DU-5870	eb42625e-fbbb-4bee-bbe9-315b3ca2138a	27	-12764		0	5546	Not Available	4445	TCGA-DU-5870-D14733;TCGA-DU-5870-D14723	ea48cccb-3567-41ba-868f-0f3ffa507732;d81e218d-faf8-4926-9cbb-bc8f97033156	Not Available;Not Available	27;27	4901;4543	4536;4500	Temozolomide;Temozolomide	Not Available;Not Available	7;7	12;1	150;75	mg/m2;mg/m2	PROGRESSION;PROGRESSION	Not Applicable;Not Applicable	1;1	PO;PO	NO;NO	Chemotherapy;Chemotherapy	Not Available;Not Available	230;Not Available	mg;mg	Not Available;Not Available	2011;2011
TCGA-DU-5870-02A-12R-A36H-07	Tumor	Yes	Yes	Yes	TCGA-DU-5870	112.86.0	Nationwide Children's Hospital	22	LGG	2E54DC89-DCE2-4FEA-B9DD-40A4B47C849F	12	TCGA	2016		Not Available	Not Available	Not Available	TCGA-DU-5870	eb42625e-fbbb-4bee-bbe9-315b3ca2138a	27	-12764		0	5546	Not Available	4445	TCGA-DU-5870-D14733;TCGA-DU-5870-D14723	ea48cccb-3567-41ba-868f-0f3ffa507732;d81e218d-faf8-4926-9cbb-bc8f97033156	Not Available;Not Available	27;27	4901;4543	4536;4500	Temozolomide;Temozolomide	Not Available;Not Available	7;7	12;1	150;75	mg/m2;mg/m2	PROGRESSION;PROGRESSION	Not Applicable;Not Applicable	1;1	PO;PO	NO;NO	Chemotherapy;Chemotherapy	Not Available;Not Available	230;Not Available	mg;mg	Not Available;Not Available	2011;2011
TCGA-DU-5871-01A-12R-1708-07	Tumor	Yes	Yes	No	TCGA-DU-5871	112.86.0	Nationwide Children's Hospital	22	LGG	A20E69E8-91EE-4773-B521-C2FB96970362	12	TCGA	2016		Not Available	Not Available	Not Available	TCGA-DU-5871	ddfd76dc-15d6-4efc-85ea-31674161ebf3	21	-13673		0	576	Not Available	-6	TCGA-DU-5871-D14695;TCGA-DU-5871-D14696	23026c9a-3af3-475a-a74f-4a6ca91d1c66;9ea9bdb9-1ae6-4eb4-8b30-74581a481d49	Not Available;Not Available	21;21	57;222	14;71	Temozolomide;Temozolomide	Not Available;Not Available	6;6	1;6	75;200	mg/m2;mg/m2	ADJUVANT;ADJUVANT	Not Applicable;Not Applicable	1;1	PO;PO	NO;NO	Chemotherapy;Chemotherapy	Not Available;Not Available	160;450	mg;mg	Not Available;Not Available	2011;2011
TCGA-DU-5872-01A-11R-1708-07	Tumor	Yes	Yes	No	TCGA-DU-5872	112.86.0	Nationwide Children's Hospital	22	LGG	1F88B61D-F956-4DB9-A9DB-5279CC96B9D2	12	TCGA	2016		Not Available	Not Available	Not Available	TCGA-DU-5872	48607130-c09a-491d-882f-7d2591d13182	26	-15986		0	532	Not Available	Not Available	TCGA-DU-5872-D14773;TCGA-DU-5872-D14776;TCGA-DU-5872-D14774;TCGA-DU-5872-D14775	2e3322bc-a7d1-49c4-89f3-507124d59aac;b3d8b5ea-bd0b-4738-ab53-d7aa88304b35;1772ca68-1a45-4fb5-a6f7-b5708225d9f3;212f0ee4-683e-426b-99f3-2ae9beadf05d	Not Available;Not Available;Not Available;Not Available	20;20;20;20	73;Not Available;267;370	34;540;83;328	Temozolomide;Temozolomide;Temozolomide;Bevacizumab	Not Available;Not Available;Not Available;Not Available	6;6;6;6	1;1;6;2	75;Not Available;150;10	mg/m2;mg/m2;mg/m2;mg/kg	ADJUVANT;PROGRESSION;ADJUVANT;PROGRESSION	Not Applicable;Not Applicable;Not Applicable;Not Applicable	1;3;1;2	PO;PO;PO;IV	NO;YES;NO;NO	Chemotherapy;Chemotherapy;Chemotherapy;Targeted Molecular therapy	Not Available;Not Available;Not Available;Not Available	155;150;310;959	mg;mg;mg;mg	Not Available;Not Available;Not Available;Not Available	2011;2011;2011;2011
TCGA-DU-5872-02A-21R-A36H-07	Tumor	Yes	Yes	Yes	TCGA-DU-5872	112.86.0	Nationwide Children's Hospital	22	LGG	1F88B61D-F956-4DB9-A9DB-5279CC96B9D2	12	TCGA	2016		Not Available	Not Available	Not Available	TCGA-DU-5872	48607130-c09a-491d-882f-7d2591d13182	26	-15986		0	532	Not Available	Not Available	TCGA-DU-5872-D14773;TCGA-DU-5872-D14776;TCGA-DU-5872-D14774;TCGA-DU-5872-D14775	2e3322bc-a7d1-49c4-89f3-507124d59aac;b3d8b5ea-bd0b-4738-ab53-d7aa88304b35;1772ca68-1a45-4fb5-a6f7-b5708225d9f3;212f0ee4-683e-426b-99f3-2ae9beadf05d	Not Available;Not Available;Not Available;Not Available	20;20;20;20	73;Not Available;267;370	34;540;83;328	Temozolomide;Temozolomide;Temozolomide;Bevacizumab	Not Available;Not Available;Not Available;Not Available	6;6;6;6	1;1;6;2	75;Not Available;150;10	mg/m2;mg/m2;mg/m2;mg/kg	ADJUVANT;PROGRESSION;ADJUVANT;PROGRESSION	Not Applicable;Not Applicable;Not Applicable;Not Applicable	1;3;1;2	PO;PO;PO;IV	NO;YES;NO;NO	Chemotherapy;Chemotherapy;Chemotherapy;Targeted Molecular therapy	Not Available;Not Available;Not Available;Not Available	155;150;310;959	mg;mg;mg;mg	Not Available;Not Available;Not Available;Not Available	2011;2011;2011;2011
TCGA-DU-5874-01A-11R-1708-07	Tumor	Yes	Yes	No	TCGA-DU-5874	112.86.0	Nationwide Children's Hospital	22	LGG	3F4D930C-791F-404F-90BE-99315A151A33	12	TCGA	2016		Not Available	Not Available	Not Available	TCGA-DU-5874	1cc53ade-73c0-492b-a7dc-328269fd0e66	25	-22847		0	461	Not Available	380	TCGA-DU-5874-D14707	93cbb4cb-db7b-465a-a69d-69dbdf14397f	Not Available	17	160	7	Temozolomide	Not Available	6	6	150	mg/m2	ADJUVANT	Not Applicable	1	PO	NO	Chemotherapy	Not Available	300	mg/m2	Not Available	2011
TCGA-DU-6392-01A-11R-1708-07	Tumor	Yes	Yes	No	TCGA-DU-6392	112.86.0	Nationwide Children's Hospital	22	LGG	D4321C2E-575B-4F39-AF5F-A76C6F6F43C1	12	TCGA	2016		Not Available	Not Available	Not Available	TCGA-DU-6392	fcd9e1c4-bddb-4856-844c-03df48fba499	21	-12836		0	6423	Not Available	Not Available	TCGA-DU-6392-D14730;TCGA-DU-6392-D14731	7ad5cb6c-01dc-4d48-bb9c-8745bb0f8a5b;6eddaf70-0f2e-433f-b5cd-36b4d14a8b6b	Not Available;Not Available	27;27	78;443	17;109	Hydroxyurea;PCV	Not Available;Not Available	5;5	1;6	Not Available;Not Available	Not Available;Not Available	ADJUVANT;ADJUVANT	Not Applicable;Not Applicable	1;1	PO;PO	NO;NO	Chemotherapy;Chemotherapy	Not Available;Not Available	300;Not Available	mg;Not Available	Not Available;Not Available	2011;2011
TCGA-DU-6393-01A-11R-1708-07	Tumor	Yes	Yes	No	TCGA-DU-6393	112.86.0	Nationwide Children's Hospital	22	LGG	11F771DE-E59F-4BEA-834A-3722B45AFFB3	12	TCGA	2016		Not Available	Not Available	Not Available	TCGA-DU-6393	1937318f-a1bb-4f48-b8ec-4aadd406e52a	21	-24282	1585	0		Not Available	Not Available	TCGA-DU-6393-D14738	9b11fdd3-35d1-4fd6-a51e-567c2ebb9f45	Not Available	27	431	97	Carmustine BCNU	Not Available	5	8	60	mg/m2	ADJUVANT	Not Applicable	1	IV	NO	Chemotherapy	Not Available	Not Available	Not Available	Not Available	2011
TCGA-DU-6394-01A-11R-1708-07	Tumor	Yes	Yes	No	TCGA-DU-6394	112.86.0	Nationwide Children's Hospital	22	LGG	5FBF61AB-A718-41ED-8AE2-D59B94AEE7A1	12	TCGA	2016		Not Available	Not Available	Not Available	TCGA-DU-6394	42cc9620-98fb-4164-a3b2-28d084ca5a03	21	-19541	682	0		Not Available	Not Available	TCGA-DU-6394-D14777;TCGA-DU-6394-D14766;TCGA-DU-6394-D14778	1d863f0f-4a4c-4b5b-b142-3679d22bd91c;da2a97a2-bcd0-47dd-bd02-2f76d3e2fd75;42abc1ed-a79a-4973-843d-f35f70b1343e	Not Available;Not Available;Not Available	27;27;27	459;278;Not Available	459;94;Not Available	PCV;PCV;Hydroxyurea	Not Available;Not Available;Not Available	5;5;5	1;6;1	Not Available;Not Available;500	Not Available;Not Available;mg/day	PROGRESSION;ADJUVANT;ADJUVANT	Not Applicable;Not Applicable;Not Applicable	2;1;1	PO;PO;PO	NO;NO;NO	Chemotherapy;Chemotherapy;Chemotherapy	Not Available;Not Available;Not Available	Not Available;Not Available;500	Not Available;Not Available;mg/day	Not Available;Not Available;Not Available	2011;2011;2011
TCGA-DU-6395-01A-13R-1708-07	Tumor	Yes	Yes	No	TCGA-DU-6395	112.86.0	Nationwide Children's Hospital	22	LGG	5124F312-5748-4D83-AFFA-95FDC2A29212	12	TCGA	2016		Not Available	Not Available	Not Available	TCGA-DU-6395	6355cade-7b3a-43a8-9f1f-8e7bc45755a8	15	-11584	1491	0		Not Available	Not Available	TCGA-DU-6395-D14947;TCGA-DU-6395-D14944;TCGA-DU-6395-D14946	a3b4d4ea-fc08-47a3-80d6-c96e3f4a6cd1;564bb929-f3d9-49eb-b544-286ac7cf8686;a6ce591e-8346-45ee-abee-715500c534e3	Not Available;Not Available;Not Available	26;26;26	Not Available;1266;1386	1425;870;1266	Tamoxifen;PCV;PCV	Not Available;Not Available;Not Available	1;5;5	Not Available;1;4	10;Not Available;Not Available	mg;Not Available;Not Available	PROGRESSION;PROGRESSION;PROGRESSION	Not Applicable;Not Applicable;Not Applicable	3;1;2	PO;IV;IV	NO;NO;NO	Chemotherapy;Chemotherapy;Chemotherapy	Not Available;Not Available;Not Available	20;Not Available;Not Available	mg;Not Available;Not Available	Not Available;Not Available;Not Available	2011;2011;2011
TCGA-DU-6396-01A-11R-1708-07	Tumor	Yes	Yes	No	TCGA-DU-6396	112.86.0	Nationwide Children's Hospital	22	LGG	63F6F6A5-FD03-49D6-B870-AD72A5E46A32	12	TCGA	2016		Not Available	Not Available	Not Available	TCGA-DU-6396	152eaa99-05f5-4d30-bfb1-494a9a900e49	27	-11427	2286	0		Not Available	19	TCGA-DU-6396-D14935;TCGA-DU-6396-D14933;TCGA-DU-6396-D14932;TCGA-DU-6396-D14936;TCGA-DU-6396-D14939;TCGA-DU-6396-D14930;TCGA-DU-6396-D14931;TCGA-DU-6396-D14934	1084ba3c-b0c8-4f60-ab84-83956e33cb8d;4cd94d5c-66be-4c9b-93ff-f46de4f44b15;9a014511-a6fa-415d-94b6-e1b66bd06118;406e2b57-e5a0-44cc-b65e-881ee8287f0f;fa3ee205-f1c2-449a-bb8d-c7be90bb81a2;cd5425bf-34a2-4a3d-9fe1-dcf4c872d12a;94427195-4e76-4498-8d14-caa0f65bd8f1;27e77493-3706-4477-8dde-0f13bb5c3d05	Not Available;Not Available;Not Available;Not Available;Not Available;Not Available;Not Available;Not Available	27;27;27;27;27;27;27;27	1946;1062;636;2250;2250;59;89;2188	1823;915;240;2127;2250;28;82;1762	Isotretinoin;Irinotecan;9 Aminocamptothecin;Tamoxifen;Capecitabine;Bromo deoxyuridine;PCV;Temozolomide	Not Available;Not Available;Not Available;Not Available;Not Available;Not Available;Not Available;Not Available	7;7;7;7;7;7;7;7	4;4;18;4;1;1;1;7	Not Available;125;1611;Not Available;Not Available;Not Available;Not Available;150	mg;mg/m2;mg/m2;mg;mg/day;Not Available;Not Available;mg/m2	PROGRESSION;PROGRESSION;PROGRESSION;PROGRESSION;PROGRESSION;ADJUVANT;ADJUVANT;PROGRESSION	Not Applicable;Not Applicable;Not Applicable;Not Applicable;Not Applicable;Not Applicable;Not Applicable;Not Applicable	5;4;3;6;7;1;2;5	PO;IV;IV;PO;PO;IV;IV;PO;PO	NO;NO;NO;NO;NO;NO;NO;NO	Targeted Molecular therapy;Chemotherapy;Chemotherapy;Hormone Therapy;Chemotherapy;Other, specify in notes;Chemotherapy;Chemotherapy	Not Available;Not Available;Not Available;Not Available;Not Available;Radiosensitizer;Not Available;Not Available	Not Available;Not Available;1611;160;3500;Not Available;Not Available;225	mg;Not Available;mg/m2;mg;mg;Not Available;Not Available;mg	Not Available;Not Available;Not Available;Not Available;Not Available;Not Available;Not Available;Not Available	2011;2011;2011;2011;2011;2011;2011;2011
TCGA-DU-6397-01A-11R-1708-07	Tumor	Yes	Yes	No	TCGA-DU-6397	112.86.0	Nationwide Children's Hospital	22	LGG	8F4B40FB-FF96-4B46-BB6F-89853FF8F5D3	12	TCGA	2016		Not Available	Not Available	Not Available	TCGA-DU-6397	e695b780-17f4-4e71-9120-7c6bcafaa3a7	19	-16695	1401	0		Not Available	Not Available	TCGA-DU-6397-D14797	92151a5e-0c57-4433-a49a-a714f5aa1cd7	Not Available	26	1219	884	Temozolomide	Not Available	5	12	150	mg/m2	PROGRESSION	Not Applicable	01	PO	NO	Chemotherapy	Not Available	325	mg	Not Available	2011
TCGA-DU-6397-02A-12R-A36H-07	Tumor	Yes	Yes	Yes	TCGA-DU-6397	112.86.0	Nationwide Children's Hospital	22	LGG	8F4B40FB-FF96-4B46-BB6F-89853FF8F5D3	12	TCGA	2016		Not Available	Not Available	Not Available	TCGA-DU-6397	e695b780-17f4-4e71-9120-7c6bcafaa3a7	19	-16695	1401	0		Not Available	Not Available	TCGA-DU-6397-D14797	92151a5e-0c57-4433-a49a-a714f5aa1cd7	Not Available	26	1219	884	Temozolomide	Not Available	5	12	150	mg/m2	PROGRESSION	Not Applicable	01	PO	NO	Chemotherapy	Not Available	325	mg	Not Available	2011
TCGA-DU-6399-01A-12R-1708-07	Tumor	Yes	Yes	No	TCGA-DU-6399	112.86.0	Nationwide Children's Hospital	22	LGG	B400BE97-C3E3-44EA-A11E-BBD6E08FC8BD	12	TCGA	2016		Not Available	Not Available	Not Available	TCGA-DU-6399	4ef429be-c345-4258-9b42-b56e215e1a2c	19	-19906	2000	0		Not Available	Not Available
TCGA-DU-6400-01A-12R-1708-07	Tumor	Yes	Yes	No	TCGA-DU-6400	112.86.0	Nationwide Children's Hospital	22	LGG	5D87AAE9-F413-48F2-910F-A51B1D38ACB8	12	TCGA	2016		Not Available	Not Available	Not Available	TCGA-DU-6400	178ab87c-0582-4b02-bf6b-3a4c59a5ee1b	22	-24122	37	0		Not Available	Not Available
TCGA-DU-6401-01A-11R-1708-07	Tumor	Yes	Yes	No	TCGA-DU-6401	112.86.0	Nationwide Children's Hospital	22	LGG	7674EE1C-12E4-4019-B9E3-A40A6B780CB0	12	TCGA	2016		Not Available	Not Available	Not Available	TCGA-DU-6401	97cb8701-7d63-4142-b404-006fbb3ecb0b	21	-11595	2660	0		Not Available	Not Available	TCGA-DU-6401-D14755;TCGA-DU-6401-D14757;TCGA-DU-6401-D14754	15e13b5e-7bc1-4492-9706-544b77b7d03c;455a61e4-9acc-4709-9dad-491b3c3bcc80;d9b9efc4-14cf-4394-a70b-1117bea8d4d8	Not Available;Not Available;Not Available	31;31;31	2512;2542;2451	2512;2542;1903	Sorafenib (Bay 43-9006);Procarbazine;Temozolomide	Not Available;Not Available;Not Available	5;5;5	02;01;16	400;Not Available;Not Available	mg;mg/m2;mg/m2	PROGRESSION;PROGRESSION;PROGRESSION	Not Applicable;Not Applicable;Not Applicable	02;03;01	PO;PO;PO	NO;NO;NO	Chemotherapy;Chemotherapy;Chemotherapy	Not Available;Not Available;Not Available	400;Not Available;Not Available	mg;mg;mg	Not Available;Not Available;Not Available	2011;2011;2011
TCGA-DU-6402-01A-11R-1708-07	Tumor	Yes	Yes	No	TCGA-DU-6402	112.86.0	Nationwide Children's Hospital	22	LGG	9DF78302-48C7-42C4-983C-FDFA5BB6E199	12	TCGA	2016		Not Available	Not Available	Not Available	TCGA-DU-6402	152f028e-ee29-40e0-8e75-5cafffacbd45	21	-19207	214	0		Not Available	Not Available	TCGA-DU-6402-D14716	3ae81b40-a276-4005-9c64-97ceaaedc041	Not Available	31	122	117	Temozolomide	Not Available	5	01	100	mg/m2	PROGRESSION	Not Applicable	01	PO	NO	Chemotherapy	Not Available	200	mg	Not Available	2011
TCGA-DU-6403-01A-11R-1708-07	Tumor	Yes	Yes	No	TCGA-DU-6403	112.86.0	Nationwide Children's Hospital	22	LGG	213F38EC-AC69-4C28-9CF7-157EF0E16E27	12	TCGA	2016		Not Available	Not Available	Not Available	TCGA-DU-6403	8daa29c0-f652-4130-a004-5183bbe30c63	21	-22031	354	0		Not Available	207	TCGA-DU-6403-D14748;TCGA-DU-6403-D14746;TCGA-DU-6403-D14747	24ea3712-f7e6-417c-a7e2-777e6d70e4f7;988b4562-6b54-445c-a85a-778d1d4a43a1;7ac56d66-1bea-479f-bce7-8039d1d1eb5c	Not Available;Not Available;Not Available	31;31;31	196;74;10	104;43;10	BCNU (Carmustine);Hydroxyurea;Gliadel Wafer	Not Available;Not Available;Not Available	5;5;5	2;1;1	Not Available;Not Available;1	Not Available;mg;{Wafer}	ADJUVANT;ADJUVANT;ADJUVANT	Not Applicable;Not Applicable;Not Applicable	2;1;1	IV;PO;INTUM	NO;NO;NO	Chemotherapy;Chemotherapy;Chemotherapy	Not Available;Not Available;Not Available	Not Available;Not Available;Not Available	Not Available;mg;Not Available	Not Available;Not Available;Not Available	2011;2011;2011
TCGA-DU-6404-01A-11R-1708-07	Tumor	Yes	Yes	No	TCGA-DU-6404	112.86.0	Nationwide Children's Hospital	22	LGG	59F3860F-6B7A-4624-9EB2-C08CBECC9AD6	12	TCGA	2016		NO	Not Available	NO	TCGA-DU-6404	c0d47e0f-4918-4e06-9db6-201671b1259c	21	-9021	4068	0		Not Available	126	TCGA-DU-6404-D14798;TCGA-DU-6404-D14789;TCGA-DU-6404-D14786;TCGA-DU-6404-D14790;TCGA-DU-6404-D14791;TCGA-DU-6404-D14787;TCGA-DU-6404-D14784;TCGA-DU-6404-D14785;TCGA-DU-6404-D14799;TCGA-DU-6404-D14788;TCGA-DU-6404-D14804	2128710b-2bfd-4200-a650-deb72ee4278c;b3ee688e-79eb-4dd1-a3ee-e73f99ebf877;c45c5914-3f1a-44ef-8d3d-20ef29f2e583;83dc3af5-58c5-423c-b1d7-7d9cdaf28df4;8f2f4cd2-4301-4be8-bdf3-ae8741ec4bc5;8290859f-c748-4d89-8312-4d66fb7a347b;16a48912-089b-46f1-a756-6ee83dfce1a8;4b18ce80-40f5-4f5e-99c8-9949a8689e9f;18e4081d-6f45-4245-899d-7df6394f7000;7e05a613-6102-4584-a478-8610ff8936d5;4784091c-7545-4001-bb2f-b2d99…	Not Available;Not Available;Not Available;Not Available;Not Available;Not Available;Not Available;Not Available;Not Available;Not Available;Not Available	31;31;31;31;31;31;31;31;31;31;21	3884;3060;1967;3185;3185;2714;506;1632;3581;2714;4066	3227;2731;1762;3154;3154;2360;171;1602;3227;2360;4066	Carboplatin;Bevacizumab;Irinotecan;Temozolomide;Bevacizumab;Irinotecan;Temozolomide;Temozolomide;Bevacizumab;Bevacizumab;Bevacizumab	Not Available;Not Available;Not Available;Not Available;Not Available;Not Available;Not Available;Not Available;Not Available;Not Available;Not Available	5;5;5;5;5;5;5;5;5;5;6	10;26;6;2;2;12;12;12;14;12;1	5;10;325;100;10;125;200;200;15;10;10	AUC;mg/kg;mg/m2;mg/m2;mg/kg;mg/m2;mg/m2;mg/m2;mg/kg;mg/kg;mg/kg	PROGRESSION;PROGRESSION;PROGRESSION;PROGRESSION;PROGRESSION;PROGRESSION;ADJUVANT;PROGRESSION;PROGRESSION;PROGRESSION;PROGRESSION	Not Applicable;Not Applicable;Not Applicable;Not Applicable;Not Applicable;Not Applicable;Not Applicable;Not Applicable;Not Applicable;Not Applicable;Not Applicable	8;5;3;6;6;4;1;2;8;4;10	IV;IV;IV;PO;IV;IV;PO;PO;IV;IV;IV	NO;NO;NO;NO;NO;NO;NO;NO;NO;NO;NO	Chemotherapy;Targeted Molecular therapy;Chemotherapy;Chemotherapy;Targeted Molecular therapy;Chemotherapy;Chemotherapy;Chemotherapy;Targeted Molecular therapy;Targeted Molecular therapy;Targeted Molecular therapy	Not Available;Not Available;Not Available;Not Available;Not Available;Not Available;Not Available;Not Available;Not Available;Not Available;Not Available	870;745;600;140;745;231;385;370;1172;134;635	mg;mg;mg;mg;mg;mg;mg;mg;mg;mg;mg	Not Available;Not Available;Not Available;Not Available;Not Available;Not Available;Not Available;Not Available;Not Available;Not Available;Not Available	2011;2011;2011;2011;2011;2011;2011;2011;2011;2011;2011
TCGA-DU-6404-02A-21R-A36H-07	Tumor	Yes	Yes	Yes	TCGA-DU-6404	112.86.0	Nationwide Children's Hospital	22	LGG	59F3860F-6B7A-4624-9EB2-C08CBECC9AD6	12	TCGA	2016		NO	Not Available	NO	TCGA-DU-6404	c0d47e0f-4918-4e06-9db6-201671b1259c	21	-9021	4068	0		Not Available	126	TCGA-DU-6404-D14798;TCGA-DU-6404-D14789;TCGA-DU-6404-D14786;TCGA-DU-6404-D14790;TCGA-DU-6404-D14791;TCGA-DU-6404-D14787;TCGA-DU-6404-D14784;TCGA-DU-6404-D14785;TCGA-DU-6404-D14799;TCGA-DU-6404-D14788;TCGA-DU-6404-D14804	2128710b-2bfd-4200-a650-deb72ee4278c;b3ee688e-79eb-4dd1-a3ee-e73f99ebf877;c45c5914-3f1a-44ef-8d3d-20ef29f2e583;83dc3af5-58c5-423c-b1d7-7d9cdaf28df4;8f2f4cd2-4301-4be8-bdf3-ae8741ec4bc5;8290859f-c748-4d89-8312-4d66fb7a347b;16a48912-089b-46f1-a756-6ee83dfce1a8;4b18ce80-40f5-4f5e-99c8-9949a8689e9f;18e4081d-6f45-4245-899d-7df6394f7000;7e05a613-6102-4584-a478-8610ff8936d5;4784091c-7545-4001-bb2f-b2d99…	Not Available;Not Available;Not Available;Not Available;Not Available;Not Available;Not Available;Not Available;Not Available;Not Available;Not Available	31;31;31;31;31;31;31;31;31;31;21	3884;3060;1967;3185;3185;2714;506;1632;3581;2714;4066	3227;2731;1762;3154;3154;2360;171;1602;3227;2360;4066	Carboplatin;Bevacizumab;Irinotecan;Temozolomide;Bevacizumab;Irinotecan;Temozolomide;Temozolomide;Bevacizumab;Bevacizumab;Bevacizumab	Not Available;Not Available;Not Available;Not Available;Not Available;Not Available;Not Available;Not Available;Not Available;Not Available;Not Available	5;5;5;5;5;5;5;5;5;5;6	10;26;6;2;2;12;12;12;14;12;1	5;10;325;100;10;125;200;200;15;10;10	AUC;mg/kg;mg/m2;mg/m2;mg/kg;mg/m2;mg/m2;mg/m2;mg/kg;mg/kg;mg/kg	PROGRESSION;PROGRESSION;PROGRESSION;PROGRESSION;PROGRESSION;PROGRESSION;ADJUVANT;PROGRESSION;PROGRESSION;PROGRESSION;PROGRESSION	Not Applicable;Not Applicable;Not Applicable;Not Applicable;Not Applicable;Not Applicable;Not Applicable;Not Applicable;Not Applicable;Not Applicable;Not Applicable	8;5;3;6;6;4;1;2;8;4;10	IV;IV;IV;PO;IV;IV;PO;PO;IV;IV;IV	NO;NO;NO;NO;NO;NO;NO;NO;NO;NO;NO	Chemotherapy;Targeted Molecular therapy;Chemotherapy;Chemotherapy;Targeted Molecular therapy;Chemotherapy;Chemotherapy;Chemotherapy;Targeted Molecular therapy;Targeted Molecular therapy;Targeted Molecular therapy	Not Available;Not Available;Not Available;Not Available;Not Available;Not Available;Not Available;Not Available;Not Available;Not Available;Not Available	870;745;600;140;745;231;385;370;1172;134;635	mg;mg;mg;mg;mg;mg;mg;mg;mg;mg;mg	Not Available;Not Available;Not Available;Not Available;Not Available;Not Available;Not Available;Not Available;Not Available;Not Available;Not Available	2011;2011;2011;2011;2011;2011;2011;2011;2011;2011;2011
TCGA-DU-6404-02B-11R-A36H-07	Tumor	Yes	Yes	Yes	TCGA-DU-6404	112.86.0	Nationwide Children's Hospital	22	LGG	59F3860F-6B7A-4624-9EB2-C08CBECC9AD6	12	TCGA	2016		NO	Not Available	NO	TCGA-DU-6404	c0d47e0f-4918-4e06-9db6-201671b1259c	21	-9021	4068	0		Not Available	126	TCGA-DU-6404-D14798;TCGA-DU-6404-D14789;TCGA-DU-6404-D14786;TCGA-DU-6404-D14790;TCGA-DU-6404-D14791;TCGA-DU-6404-D14787;TCGA-DU-6404-D14784;TCGA-DU-6404-D14785;TCGA-DU-6404-D14799;TCGA-DU-6404-D14788;TCGA-DU-6404-D14804	2128710b-2bfd-4200-a650-deb72ee4278c;b3ee688e-79eb-4dd1-a3ee-e73f99ebf877;c45c5914-3f1a-44ef-8d3d-20ef29f2e583;83dc3af5-58c5-423c-b1d7-7d9cdaf28df4;8f2f4cd2-4301-4be8-bdf3-ae8741ec4bc5;8290859f-c748-4d89-8312-4d66fb7a347b;16a48912-089b-46f1-a756-6ee83dfce1a8;4b18ce80-40f5-4f5e-99c8-9949a8689e9f;18e4081d-6f45-4245-899d-7df6394f7000;7e05a613-6102-4584-a478-8610ff8936d5;4784091c-7545-4001-bb2f-b2d99…	Not Available;Not Available;Not Available;Not Available;Not Available;Not Available;Not Available;Not Available;Not Available;Not Available;Not Available	31;31;31;31;31;31;31;31;31;31;21	3884;3060;1967;3185;3185;2714;506;1632;3581;2714;4066	3227;2731;1762;3154;3154;2360;171;1602;3227;2360;4066	Carboplatin;Bevacizumab;Irinotecan;Temozolomide;Bevacizumab;Irinotecan;Temozolomide;Temozolomide;Bevacizumab;Bevacizumab;Bevacizumab	Not Available;Not Available;Not Available;Not Available;Not Available;Not Available;Not Available;Not Available;Not Available;Not Available;Not Available	5;5;5;5;5;5;5;5;5;5;6	10;26;6;2;2;12;12;12;14;12;1	5;10;325;100;10;125;200;200;15;10;10	AUC;mg/kg;mg/m2;mg/m2;mg/kg;mg/m2;mg/m2;mg/m2;mg/kg;mg/kg;mg/kg	PROGRESSION;PROGRESSION;PROGRESSION;PROGRESSION;PROGRESSION;PROGRESSION;ADJUVANT;PROGRESSION;PROGRESSION;PROGRESSION;PROGRESSION	Not Applicable;Not Applicable;Not Applicable;Not Applicable;Not Applicable;Not Applicable;Not Applicable;Not Applicable;Not Applicable;Not Applicable;Not Applicable	8;5;3;6;6;4;1;2;8;4;10	IV;IV;IV;PO;IV;IV;PO;PO;IV;IV;IV	NO;NO;NO;NO;NO;NO;NO;NO;NO;NO;NO	Chemotherapy;Targeted Molecular therapy;Chemotherapy;Chemotherapy;Targeted Molecular therapy;Chemotherapy;Chemotherapy;Chemotherapy;Targeted Molecular therapy;Targeted Molecular therapy;Targeted Molecular therapy	Not Available;Not Available;Not Available;Not Available;Not Available;Not Available;Not Available;Not Available;Not Available;Not Available;Not Available	870;745;600;140;745;231;385;370;1172;134;635	mg;mg;mg;mg;mg;mg;mg;mg;mg;mg;mg	Not Available;Not Available;Not Available;Not Available;Not Available;Not Available;Not Available;Not Available;Not Available;Not Available;Not Available	2011;2011;2011;2011;2011;2011;2011;2011;2011;2011;2011
TCGA-DU-6405-01A-11R-1708-07	Tumor	Yes	Yes	No	TCGA-DU-6405	112.86.0	Nationwide Children's Hospital	22	LGG	9B782AB8-73DA-40ED-8E69-6A9D229632BD	12	TCGA	2016		Not Available	Not Available	Not Available	TCGA-DU-6405	9239a22e-80b1-49a2-b0d5-cbab7e415254	21	-18686	605	0		Not Available	515	TCGA-DU-6405-D14687;TCGA-DU-6405-D14686;TCGA-DU-6405-D14688;TCGA-DU-6405-D14690	27ec47b6-4503-4cfb-938a-0d32d623545e;b07896a6-e8ed-435f-9d49-ba2acf9186f9;ef4f3748-8fcf-402a-ac1c-21d617d6ca73;d5d78110-5704-4e12-81e1-1d959f123460	Not Available;Not Available;Not Available;Not Available	21;21;21;21	499;77;561;561	165;34;530;561	Temozolomide;Temozolomide;PS-341 Bortrezomib;Cilengitide	Not Available;Not Available;Not Available;Not Available	6;6;6;6	11;01;01;01	150;75;1.25;600	mg/m2;mg/m2;mg/m2;mg/m2	ADJUVANT;ADJUVANT;PROGRESSION;PROGRESSION	Not Applicable;Not Applicable;Not Applicable;Not Applicable	01;01;02;03	PO;PO;IV;IV	NO;NO;NO;NO	Chemotherapy;Chemotherapy;Chemotherapy;Chemotherapy	Not Available;Not Available;Not Available;Not Available	300;140;203;1086	mg;mg;mg;mg	Not Available;Not Available;Not Available;Not Available	2011;2011;2011;2011
TCGA-DU-6406-01A-11R-1708-07	Tumor	Yes	Yes	No	TCGA-DU-6406	112.86.0	Nationwide Children's Hospital	22	LGG	4C847A96-4999-4353-8E7B-B276B1902B13	12	TCGA	2016		Not Available	Not Available	Not Available	TCGA-DU-6406	c13a429c-99ea-478c-ae95-fa499b9ea9fa	21	-21634	512	0		Not Available	Not Available	TCGA-DU-6406-D14902;TCGA-DU-6406-D14901;TCGA-DU-6406-D14903	2edd84a0-4c13-456b-8485-48de001ab22e;0bfe64d1-8cc5-44fc-8cda-42dd1458a08f;101eea12-9909-41a3-906e-ee2fcc94ba4f	Not Available;Not Available;Not Available	1;1;1	280;66;280	97;38;158	Temozolomide;Temozolomide;Isotrectinoin (acccutane)	Not Available;Not Available;Not Available	6;6;6	7;1;5	200;75;Not Available	mg/m2;mg/m2;Not Available	ADJUVANT;ADJUVANT;ADJUVANT	Not Applicable;Not Applicable;Not Applicable	1;1;1	PO;PO;PO	NO;NO;NO	Chemotherapy;Chemotherapy;Other, specify in notes	Not Available;Not Available;retinoid	Not Available;Not Available;Not Available	mg/m2;Not Available;Not Available	Not Available;Not Available;Not Available	2011;2011;2011
TCGA-DU-6407-01A-13R-1708-07	Tumor	Yes	Yes	No	TCGA-DU-6407	112.86.0	Nationwide Children's Hospital	22	LGG	5CBA743D-8826-46B8-95AF-55751EE843F1	12	TCGA	2016		Not Available	Not Available	Not Available	TCGA-DU-6407	70939245-41e0-4845-a473-5fef719b9828	19	-13021	2875	0		Not Available	2451	TCGA-DU-6407-D14953;TCGA-DU-6407-D14954;TCGA-DU-6407-D14955;TCGA-DU-6407-D14956	68261acf-ff6e-43d0-988b-57cd040ec0be;b946be0f-487d-4707-9e9c-c8564ed98487;51323f8f-090f-40a1-b44e-7cb7117bd90f;d0c4833a-a750-4848-84b9-24bb8743c492	Not Available;Not Available;Not Available;Not Available	20;20;20;20	2516;2774;2853;2853	2473;2531;2835;2836	Temozolomide;Temozolomide;Temozolomide;Afatinib	Not Available;Not Available;Not Available;Not Available	6;6;6;6	1;8;1;1	75;150;150;50	mg/m2;mg/m2;mg/m2;mg/day	PROGRESSION;PROGRESSION;PROGRESSION;PROGRESSION	Not Applicable;Not Applicable;Not Applicable;Not Applicable	1;2;3;3	PO;PO;PO;PO	NO;NO;NO;NO	Chemotherapy;Chemotherapy;Chemotherapy;Chemotherapy	Not Available;Not Available;Not Available;Not Available	140;280;135;50	mg;mg;mg;mg	Not Available;Not Available;Not Available;Not Available	2011;2011;2011;2011
TCGA-DU-6407-02A-12R-A36H-07	Tumor	Yes	Yes	Yes	TCGA-DU-6407	112.86.0	Nationwide Children's Hospital	22	LGG	5CBA743D-8826-46B8-95AF-55751EE843F1	12	TCGA	2016		Not Available	Not Available	Not Available	TCGA-DU-6407	70939245-41e0-4845-a473-5fef719b9828	19	-13021	2875	0		Not Available	2451	TCGA-DU-6407-D14953;TCGA-DU-6407-D14954;TCGA-DU-6407-D14955;TCGA-DU-6407-D14956	68261acf-ff6e-43d0-988b-57cd040ec0be;b946be0f-487d-4707-9e9c-c8564ed98487;51323f8f-090f-40a1-b44e-7cb7117bd90f;d0c4833a-a750-4848-84b9-24bb8743c492	Not Available;Not Available;Not Available;Not Available	20;20;20;20	2516;2774;2853;2853	2473;2531;2835;2836	Temozolomide;Temozolomide;Temozolomide;Afatinib	Not Available;Not Available;Not Available;Not Available	6;6;6;6	1;8;1;1	75;150;150;50	mg/m2;mg/m2;mg/m2;mg/day	PROGRESSION;PROGRESSION;PROGRESSION;PROGRESSION	Not Applicable;Not Applicable;Not Applicable;Not Applicable	1;2;3;3	PO;PO;PO;PO	NO;NO;NO;NO	Chemotherapy;Chemotherapy;Chemotherapy;Chemotherapy	Not Available;Not Available;Not Available;Not Available	140;280;135;50	mg;mg;mg;mg	Not Available;Not Available;Not Available;Not Available	2011;2011;2011;2011
TCGA-DU-6407-02B-11R-A36H-07	Tumor	Yes	Yes	Yes	TCGA-DU-6407	112.86.0	Nationwide Children's Hospital	22	LGG	5CBA743D-8826-46B8-95AF-55751EE843F1	12	TCGA	2016		Not Available	Not Available	Not Available	TCGA-DU-6407	70939245-41e0-4845-a473-5fef719b9828	19	-13021	2875	0		Not Available	2451	TCGA-DU-6407-D14953;TCGA-DU-6407-D14954;TCGA-DU-6407-D14955;TCGA-DU-6407-D14956	68261acf-ff6e-43d0-988b-57cd040ec0be;b946be0f-487d-4707-9e9c-c8564ed98487;51323f8f-090f-40a1-b44e-7cb7117bd90f;d0c4833a-a750-4848-84b9-24bb8743c492	Not Available;Not Available;Not Available;Not Available	20;20;20;20	2516;2774;2853;2853	2473;2531;2835;2836	Temozolomide;Temozolomide;Temozolomide;Afatinib	Not Available;Not Available;Not Available;Not Available	6;6;6;6	1;8;1;1	75;150;150;50	mg/m2;mg/m2;mg/m2;mg/day	PROGRESSION;PROGRESSION;PROGRESSION;PROGRESSION	Not Applicable;Not Applicable;Not Applicable;Not Applicable	1;2;3;3	PO;PO;PO;PO	NO;NO;NO;NO	Chemotherapy;Chemotherapy;Chemotherapy;Chemotherapy	Not Available;Not Available;Not Available;Not Available	140;280;135;50	mg;mg;mg;mg	Not Available;Not Available;Not Available;Not Available	2011;2011;2011;2011
TCGA-DU-6408-01A-11R-1708-07	Tumor	Yes	Yes	No	TCGA-DU-6408	112.86.0	Nationwide Children's Hospital	22	LGG	50171A06-C275-468B-948F-5705E34A2EE3	12	TCGA	2016		Not Available	Not Available	Not Available	TCGA-DU-6408	14375753-a69f-41e0-b910-2bb8e84cc43a	21	-8752	3470	0		Not Available	Not Available	TCGA-DU-6408-D14914;TCGA-DU-6408-D14910;TCGA-DU-6408-D14913;TCGA-DU-6408-D14911	4e0b69f2-a12d-42b1-8d9e-118a8d889a24;37c7aca8-52b5-4421-9922-52ea6ab89b0a;bf35364e-fbff-4d21-b3fc-dff1ce09cb5d;8ac55ee4-7db3-4a31-817c-de2a0893a41c	Not Available;Not Available;Not Available;Not Available	20;20;20;20	Not Available;1226;Not Available;Not Available	2608;1175;2608;2608	Capecitabine;Temozolomide;Celebrex;Temozolomide	Not Available;Not Available;Not Available;Not Available	6;6;6;6	Not Available;02;Not Available;Not Available	Not Available;Not Available;Not Available;Not Available	mg/m2;mg/m2;mg;mg/m2	PROGRESSION;ADJUVANT;PROGRESSION;PROGRESSION	Not Applicable;Not Applicable;Not Applicable;Not Applicable	02;01;02;02	PO;PO;PO;PO	NO;NO;NO;NO	Chemotherapy;Chemotherapy;Other, specify in notes;Chemotherapy	Not Available;Not Available;Not Available;Not Available	Not Available;Not Available;Not Available;Not Available	mg;mg;mg;mg	Not Available;Not Available;Not Available;Not Available	2011;2011;2011;2011
TCGA-DU-6410-01A-11R-1896-07	Tumor	Yes	Yes	No	TCGA-DU-6410	146.82.0	Nationwide Children's Hospital	22	LGG	1082027A-28F4-44E2-BB22-3F0383A59107	12	TCGA	2016		Not Available	Not Available	Not Available	TCGA-DU-6410	467a7e6a-8cba-4ef1-8afd-6c8eaccbc3df	26	-20567		0	242	Not Available	35	TCGA-DU-6410-D15161	86f1b69a-ced9-4edf-9c4e-7b34d0dfbb85	Not Available	20	Not Available	56	Temozolomide	Not Available	6	07	200	mg/m2	ADJUVANT	Not Applicable	01	PO	YES	Chemotherapy	Not Available	400	mg	Not Available	2011
TCGA-DU-6542-01A-11R-1896-07	Tumor	Yes	Yes	No	TCGA-DU-6542	146.82.0	Nationwide Children's Hospital	22	LGG	949B5CB0-5516-4DF4-B86D-52315480E95E	12	TCGA	2016		Not Available	Not Available	Not Available	TCGA-DU-6542	cd69d509-a652-4257-a8d3-767296bbb4ec	8	-9380		0	73	Not Available	Not Available	TCGA-DU-6542-D18405;TCGA-DU-6542-D18403	cf893d09-aefc-4352-abba-97c4bfc43091;bd0dc956-293e-4f72-9177-31732a441d96	Not Available;Not Available	31;31	Not Available;95	97;56	Temozolomide;Temozolomide	Not Available;Not Available	5;5	6;1	200;75	mg/m2;mg/m2	ADJUVANT;ADJUVANT	Not Applicable;Not Applicable	1;1	PO;PO	YES;NO	Chemotherapy;Chemotherapy	Not Available;Not Available	400;145	mg;mg	Not Available;Not Available	2011;2011
TCGA-DU-7006-01A-11R-2027-07	Tumor	Yes	Yes	No	TCGA-DU-7006	163.82.0	Nationwide Children's Hospital	22	LGG	9D794E85-C9B4-4B5F-B2EF-CBFE2C686EBB	12	TCGA	2016		Not Available	Not Available	Not Available	TCGA-DU-7006	215e117c-4d76-463c-8f8a-fd6a28d23929	25	-21990	349	0		Not Available	Not Available	TCGA-DU-7006-D17929;TCGA-DU-7006-D17931;TCGA-DU-7006-D17930	723ff33b-8869-4952-80a3-3713520d5eae;316e5e4e-c0f9-4edb-bee5-f09f9f0d5766;5f4d4b63-37b9-491c-ad99-60cdde292713	Not Available;Not Available;Not Available	25;25;25	Not Available;Not Available;Not Available	90;90;90	Lomustine;Vincristine;Procarbazine	Not Available;Not Available;Not Available	10;10;10	1;1;1	200;2.0;100	mg/day;mg;mg/day	ADJUVANT;ADJUVANT;ADJUVANT	Not Applicable;Not Applicable;Not Applicable	1;1;1	PO;IV;PO	NO;NO;NO	Chemotherapy;Chemotherapy;Chemotherapy	Not Available;Not Available;Not Available	200;2.0;100	mg;mg;mg	Not Available;Not Available;Not Available	2011;2011;2011
TCGA-DU-7007-01A-11R-2027-07	Tumor	Yes	Yes	No	TCGA-DU-7007	163.82.0	Nationwide Children's Hospital	22	LGG	E8540924-BD35-48F0-B4AD-BEB774C91BE1	12	TCGA	2016		Not Available	Not Available	YES	TCGA-DU-7007	8e2dcc00-9f7e-4dee-b24d-43c8b30294c5	28	-12245	1915	0		Not Available	Not Available
TCGA-DU-7008-01A-11R-2027-07	Tumor	Yes	Yes	No	TCGA-DU-7008	163.82.0	Nationwide Children's Hospital	22	LGG	B2E69630-BA72-402A-8174-C7734377CC09	12	TCGA	2016		Not Available	Not Available	Not Available	TCGA-DU-7008	427c40f6-d1bd-49f2-b303-a975793b937e	28	-15289		0	4752	Not Available	Not Available	TCGA-DU-7008-D17224;TCGA-DU-7008-D17225;TCGA-DU-7008-D17223	34aab7aa-a5d6-4189-941a-00b031ba04c7;ca121445-5755-440b-976f-e7d670875074;0e7bb365-16bc-4962-a159-7fa3b7e6b776	Not Available;Not Available;Not Available	28;28;28	239;239;239	86;86;86	Lomustin;Vincristine;Procarbazine	Not Available;Not Available;Not Available	9;9;9	4;4;4	110;104;60	mg/m2;mg/m2;mg/m2	ADJUVANT;ADJUVANT;ADJUVANT	Not Applicable;Not Applicable;Not Applicable	1;1;1	PO;IV;PO	NO;NO;NO	Chemotherapy;Chemotherapy;Chemotherapy	Not Available;Not Available;Not Available	Not Available;Not Available;Not Available	mg;mg;mg	Not Available;Not Available;Not Available	2011;2011;2011
TCGA-DU-7009-01A-11R-2027-07	Tumor	Yes	Yes	No	TCGA-DU-7009	163.82.0	Nationwide Children's Hospital	22	LGG	847363A9-4F19-4BA6-A3C6-D4A9E69FB2BC	12	TCGA	2016		Not Available	Not Available	Not Available	TCGA-DU-7009	01c4ca12-ac08-41dd-9e4f-bfb0971688a2	28	-11854		0	4206	Not Available	Not Available	TCGA-DU-7009-D17081	44d75b94-99ef-4bf1-8457-05af11d6ea97	Not Available	28	3279	3095	Temozolomide	Not Available	9	6	Not Available	mg/m2	PROGRESSION	Not Applicable	1	PO	NO	Chemotherapy	Not Available	Not Available	mg	Not Available	2011
TCGA-DU-7010-01A-11R-2027-07	Tumor	Yes	Yes	No	TCGA-DU-7010	163.82.0	Nationwide Children's Hospital	22	LGG	3E834374-2D87-4CEA-B399-97588FF86AB4	12	TCGA	2016		Not Available	Not Available	Not Available	TCGA-DU-7010	834e560a-a506-456d-baf2-a206ca058153	28	-21199	456	0		Not Available	Not Available	TCGA-DU-7010-D17063;TCGA-DU-7010-D17061	caa0c4b5-9983-49d8-95a8-efe28a285e84;fd9d915c-a824-445d-999e-3173cc38d953	Not Available;Not Available	28;28	162;70	70;11	Temozolomide;Temozolomide	Not Available;Not Available	9;9	Not Available;1	Not Available;Not Available	mg/m2;mg/m2	ADJUVANT;ADJUVANT	Not Applicable;Not Applicable	1;1	PO;PO	NO;NO	Chemotherapy;Chemotherapy	Not Available;Not Available	Not Available;Not Available	mg;mg	Not Available;Not Available	2011;2011
TCGA-DU-7011-01A-11R-2027-07	Tumor	Yes	Yes	No	TCGA-DU-7011	163.82.0	Nationwide Children's Hospital	22	LGG	CF4F7593-8A06-4496-95EF-1F5FB850BDB4	12	TCGA	2016		Not Available	Not Available	Not Available	TCGA-DU-7011	cb598780-9e42-4167-b487-eec90ad4f36f	28	-9322	3200	0		Not Available	149
TCGA-DU-7012-01A-11R-2027-07	Tumor	Yes	Yes	No	TCGA-DU-7012	163.82.0	Nationwide Children's Hospital	22	LGG	6BE4346B-F751-40E5-A975-9D735BB45099	12	TCGA	2016		Not Available	Not Available	Not Available	TCGA-DU-7012	c50c984f-316a-4f24-968d-618691c54c3d	28	-27039	199	0		Not Available	Not Available
TCGA-DU-7013-01A-11R-2027-07	Tumor	Yes	Yes	No	TCGA-DU-7013	163.82.0	Nationwide Children's Hospital	22	LGG	D3CF5647-31B3-43F1-88DE-575B92AC9BD1	12	TCGA	2016		Not Available	Not Available	Not Available	TCGA-DU-7013	d61b5d20-4d6d-4fdc-afe8-4b100b686eda	26	-21824	269	0		Not Available	11	TCGA-DU-7013-D17094	909faac9-a567-4223-b445-653d75e77445	Not Available	26	163	101	Temozolomide	Not Available	9	03	Not Available	mg/m2	ADJUVANT	Not Applicable	01	PO	NO	Chemotherapy	Not Available	Not Available	mg	Not Available	2011
TCGA-DU-7014-01A-11R-2027-07	Tumor	Yes	Yes	No	TCGA-DU-7014	163.82.0	Nationwide Children's Hospital	22	LGG	DAFC60BF-302A-448C-8F37-F0525EAFD6CE	12	TCGA	2016		Not Available	Not Available	Not Available	TCGA-DU-7014	a776cfd0-db9f-450a-943c-5a9a80a75fb7	26	-21865	3571	0		Not Available	-13
TCGA-DU-7015-01A-11R-2027-07	Tumor	Yes	Yes	No	TCGA-DU-7015	163.82.0	Nationwide Children's Hospital	22	LGG	B8F3CA7A-B0FE-48FD-8E92-9C74FA995876	12	TCGA	2016		Not Available	Not Available	Not Available	TCGA-DU-7015	ec82a00f-3909-4781-8ae2-e54cbc1ac7ac	8	-15041		0	2761	Not Available	14	TCGA-DU-7015-D18637;TCGA-DU-7015-D18634;TCGA-DU-7015-D18635	6c6ae3a3-1841-4e11-abd9-db485469e117;6d0329fe-9b8c-4443-b156-60a52d35590c;8163fd2e-6bd9-4728-89fb-b7b1aaf8868d	Not Available;Not Available;Not Available	8;8;8	Not Available;884;1460	930;616;930	Bevacizumab;Temozolomide;Irinotecan	Not Available;Not Available;Not Available	11;11;11	Not Available;6;17	Not Available;200;Not Available	mg/kg;mg/m2;mg/kg	PROGRESSION;ADJUVANT;PROGRESSION	Not Applicable;Not Applicable;Not Applicable	2;1;2	IV;PO;IV	YES;NO;NO	Targeted Molecular therapy;Chemotherapy;Chemotherapy	Not Available;Not Available;Not Available	Not Available;440;Not Available	mg;mg;mg	Not Available;Not Available;Not Available	2011;2011;2011
TCGA-DU-7018-01A-11R-2027-07	Tumor	Yes	Yes	No	TCGA-DU-7018	163.82.0	Nationwide Children's Hospital	22	LGG	00460B44-9B21-45A6-B4BE-E8049094B0F5	12	TCGA	2016		Not Available	Not Available	Not Available	TCGA-DU-7018	f18dab99-26b0-4727-89a9-7f16bd382356	23	-21019	933	0		Not Available	12	TCGA-DU-7018-D17072;TCGA-DU-7018-D17071	0ff38e24-e65f-4420-b997-6be8f0cbe1f4;de8a8468-26f5-46ad-8a52-b62f67e846ea	Not Available;Not Available	23;23	697;605	635;56	Temozolomide;Temozolomide	Not Available;Not Available	9;9	2;17	100;150	mg/m2;mg/m2	PROGRESSION;ADJUVANT	Not Applicable;Not Applicable	2;1	PO;PO	NO;NO	Chemotherapy;Chemotherapy	Not Available;Not Available	150;330	mg;mg	Not Available;Not Available	2011;2011
TCGA-DU-7019-01A-11R-2027-07	Tumor	Yes	Yes	No	TCGA-DU-7019	163.82.0	Nationwide Children's Hospital	22	LGG	805ACFC4-A8DF-4BCF-99B3-769697FD76C4	12	TCGA	2016		Not Available	Not Available	Not Available	TCGA-DU-7019	1b43ff0c-cf13-4620-b5c7-7abd9129612f	26	-14279		0	800	Not Available	21	TCGA-DU-7019-D17099;TCGA-DU-7019-D17098	407c4659-4e06-40bf-ba0f-7f715113b34f;768a76e4-31d4-43bc-85d9-e205b2e3b937	Not Available;Not Available	26;26	436;71	101;28	Temozolomide;Temozolomide	Not Available;Not Available	9;9	12;01	150;75	mg/m2;mg/m2	ADJUVANT;ADJUVANT	Not Applicable;Not Applicable	01;01	PO;PO	NO;NO	Chemotherapy;Chemotherapy	Not Available;Not Available	320;160	mg;mg	Not Available;Not Available	2011;2011
TCGA-DU-7290-01A-11R-2027-07	Tumor	Yes	Yes	No	TCGA-DU-7290	163.82.0	Nationwide Children's Hospital	22	LGG	B3D079CC-28BE-4BA6-96BF-E7FB2AB53C62	12	TCGA	2016		Not Available	Not Available	Not Available	TCGA-DU-7290	e00a9855-c15e-46ef-988f-25ca64ec4717	11	-16667	315	0		Not Available	Not Available
TCGA-DU-7292-01A-11R-2027-07	Tumor	Yes	Yes	No	TCGA-DU-7292	163.82.0	Nationwide Children's Hospital	22	LGG	7D9BA9A7-A755-471E-ABF3-B2CAFA1DD648	12	TCGA	2016		Not Available	Not Available	YES	TCGA-DU-7292	145f87a3-5e86-4a87-8e49-b166a2271d02	5	-25266	242	0		Not Available	Not Available	TCGA-DU-7292-D17520;TCGA-DU-7292-D17519	849dca85-f3f7-4138-98cf-26f78f38d3d9;d5d225da-320e-4069-b6ac-2bb4744af8ae	Not Available;Not Available	5;5	206;206	176;176	Tomaxifen;Procarbazine	Not Available;Not Available	10;10	1;1	20;100	mg/day;mg/day	PROGRESSION;PROGRESSION	Not Applicable;Not Applicable	1;1	PO;PO	NO;NO	Chemotherapy;Chemotherapy	Not Available;Not Available	20;100	mg;mg	Not Available;Not Available	2011;2011
TCGA-DU-7294-01A-11R-2027-07	Tumor	Yes	Yes	No	TCGA-DU-7294	163.82.0	Nationwide Children's Hospital	22	LGG	425208C5-BF7F-4970-8A68-7F16BA8147F6	12	TCGA	2016		Not Available	Not Available	Not Available	TCGA-DU-7294	3f6ffb08-32a9-4555-bfd1-243b7f526105	5	-19616		0	2869	Not Available	793
TCGA-DU-7298-01A-11R-2027-07	Tumor	Yes	Yes	No	TCGA-DU-7298	163.82.0	Nationwide Children's Hospital	22	LGG	B301DCC3-9021-41C7-A8DD-CFF094048235	12	TCGA	2016		Not Available	Not Available	Not Available	TCGA-DU-7298	292cf158-dd47-44a1-912b-73626095a0f7	12	-14205	576	0		Not Available	-2	TCGA-DU-7298-D17500;TCGA-DU-7298-D17499	0ce65b73-52ed-4e3c-8c63-059390085216;cd4abb43-8f0d-4aae-ab32-ff00a06e3023	Not Available;Not Available	11;12	207;101	207;41	Temozolomide;Temozolomide	Not Available;Not Available	10;10	1;1	200;75	mg/m2;mg/m2	ADJUVANT;ADJUVANT	Not Applicable;Not Applicable	1;1	PO;PO	NO;NO	Chemotherapy;Chemotherapy	Not Available;Not Available	350;140	mg;mg	Not Available;Not Available	2011;2011
TCGA-DU-7299-01A-21R-2027-07	Tumor	Yes	Yes	No	TCGA-DU-7299	163.82.0	Nationwide Children's Hospital	22	LGG	ECAE4D23-6307-40B0-A890-5F263A8D3B5D	12	TCGA	2016		Not Available	Not Available	Not Available	TCGA-DU-7299	81622da8-9f36-4ea3-b223-d831d8c10f87	8	-12266	1339	0		Not Available	7	TCGA-DU-7299-D18396;TCGA-DU-7299-D18395;TCGA-DU-7299-D18393;TCGA-DU-7299-D18392;TCGA-DU-7299-D18391	162e312c-756b-489c-a377-99bb5708bd8a;6c6d5e51-9acf-4db8-9c19-b46d4f36c3c5;a82d62eb-3489-4687-a17a-a46edf04c965;b7f97f91-d3bd-48ce-a985-648ac665dee8;70d4e8a3-8e0d-4bed-9501-38f2a5cbef65	Not Available;Not Available;Not Available;Not Available;Not Available	8;8;8;8;8	1157;1016;945;456;70	945;721;721;91;28	Temozolomide;Bevacizumab;Irinotecan;Temozolomide;Temozolomide	Not Available;Not Available;Not Available;Not Available;Not Available	11;11;11;11;11	7;6;3;12;1	75;10;125;200;75	mg/m2;mg/kg;mg/m2;mg/m2;mg/m2	PROGRESSION;PROGRESSION;PROGRESSION;ADJUVANT;ADJUVANT	Not Applicable;Not Applicable;Not Applicable;Not Applicable;Not Applicable	3;2;2;1;1	PO;IV;IV;PO;PO	NO;NO;NO;NO;NO	Chemotherapy;Targeted Molecular therapy;Chemotherapy;Chemotherapy;Chemotherapy	Not Available;Not Available;Not Available;Not Available;Not Available	140;911;256;420;160	mg;mg;mg;mg;mg	Not Available;Not Available;Not Available;Not Available;Not Available	2011;2011;2011;2011;2011
TCGA-DU-7300-01A-21R-2090-07	Tumor	Yes	Yes	No	TCGA-DU-7300	189.83.0	Nationwide Children's Hospital	22	LGG	05209526-76B8-4FEB-914D-7C1BEBBE40A1	12	TCGA	2016		Not Available	Not Available	Not Available	TCGA-DU-7300	a144e4e4-2877-4340-a2bf-524adbde8bc8	9	-19610	1886	0		Not Available	15	TCGA-DU-7300-D17528;TCGA-DU-7300-D17529;TCGA-DU-7300-D17531;TCGA-DU-7300-D17530;TCGA-DU-7300-D17527	5431dd7a-6389-4069-92a3-6a0d5c8df2d2;c0738f83-af43-470c-b1f3-55d91ecb6c80;9fd1c5c0-311e-414e-af6d-45d54346b05f;d2d350cd-bef1-4114-ac7b-7ec3ab44b2f1;444b1400-212c-4f30-b57b-2d0b8e7b0db3	Not Available;Not Available;Not Available;Not Available;Not Available	5;5;5;5;5	368;764;Not Available;Not Available;307	337;Not Available;1086;1086;3	Temozolomide;Temozolomide;Bevacizumab;Irintotecan;Temozolomide	Not Available;Not Available;Not Available;Not Available;Not Available	10;10;10;10;10	1;Not Available;Not Available;Not Available;10	75;Not Available;Not Available;Not Available;200	mg/m2;mg/m2;mg/kg;mg/m2;mg/m2	PROGRESSION;PROGRESSION;PROGRESSION;PROGRESSION;ADJUVANT	Not Applicable;Not Applicable;Not Applicable;Not Applicable;Not Applicable	2;2;3;3;1	PO;PO;IV;IV;PO	NO;NO;NO;NO;NO	Chemotherapy;Chemotherapy;Targeted Molecular therapy;Chemotherapy;Chemotherapy	Not Available;Not Available;Not Available;Not Available;Not Available	Not Available;Not Available;Not Available;Not Available;280	mg;mg;mg;mg;mg	Not Available;Not Available;Not Available;Not Available;Not Available	2011;2011;2011;2011;2011
TCGA-DU-7301-01A-11R-2090-07	Tumor	Yes	Yes	No	TCGA-DU-7301	189.83.0	Nationwide Children's Hospital	22	LGG	B0203D89-CA53-4E3C-813D-39C0918BDF5E	12	TCGA	2016		Not Available	Not Available	Not Available	TCGA-DU-7301	84ae73e4-3b39-4444-9bfb-3fc6057eab32	12	-19644	788	0		Not Available	14	TCGA-DU-7301-D17535;TCGA-DU-7301-D17536;TCGA-DU-7301-D17537;TCGA-DU-7301-D17539;TCGA-DU-7301-D17538	da481593-0d3e-4440-bd59-c93ce95df640;0339bf1b-2b0f-4bff-9616-99a7c337c6d4;416f8414-2219-49f9-90fb-13a43fb6b5a2;ba652ae9-a162-43de-88df-d4fa7bade195;42dc258d-7ebc-4fb1-8523-b39d28369a1f	Not Available;Not Available;Not Available;Not Available;Not Available	12;12;12;12;12	66;369;534;643;629	28;65;379;626;379	Temozolomide;Temozlomide;Irinotecan;Temozolomide;Bevacizumab	Not Available;Not Available;Not Available;Not Available;Not Available	10;10;10;10;10	1;9;4;1;7	75;200;125;75;10	mg/m2;mg/m2;mg/m2;mg/m2;mg/kg	ADJUVANT;ADJUVANT;PROGRESSION;PROGRESSION;PROGRESSION	Not Applicable;Not Applicable;Not Applicable;Not Applicable;Not Applicable	1;1;2;3;2	PO;PO;IV;PO;IV	NO;NO;NO;NO;NO	Chemotherapy;Chemotherapy;Chemotherapy;Chemotherapy;Targeted Molecular therapy	Not Available;Not Available;Not Available;Not Available;Not Available	160;450;280;160;1058	mg;mg;mg;mg;mg	Not Available;Not Available;Not Available;Not Available;Not Available	2011;2011;2011;2011;2011
TCGA-DU-7302-01A-11R-2090-07	Tumor	Yes	Yes	No	TCGA-DU-7302	189.83.0	Nationwide Children's Hospital	22	LGG	226C85A2-0CDD-480A-AD4E-29B1E9378A85	12	TCGA	2016		Not Available	Not Available	Not Available	TCGA-DU-7302	5a769292-c3ce-4e18-b821-2bfe0e24978c	11	-17656		0	1834	Not Available	-4	TCGA-DU-7302-D17546;TCGA-DU-7302-D17545;TCGA-DU-7302-D17544	0cb7bafc-7b49-415e-9c8d-cd09c26933bc;a3fdb0ab-0826-4b2e-bc73-953b1b75392d;086ba121-af92-44a0-b136-f364d2d61ae8	Not Available;Not Available;Not Available	11;11;11	Not Available;1686;530	1691;1382;14	Bevacizumab;Temozolomide;Temozolomide	Not Available;Not Available;Not Available	10;10;10	7;10;12	10;75;200	mg/kg;mg/m2;mg/m2	PROGRESSION;PROGRESSION;ADJUVANT	Not Applicable;Not Applicable;Not Applicable	3;2;1	IV;PO;PO	YES;NO;NO	Targeted Molecular therapy;Chemotherapy;Chemotherapy	Not Available;Not Available;Not Available	1020;155;390	mg;mg;mg	Not Available;Not Available;Not Available	2011;2011;2011
TCGA-DU-7304-01A-12R-2090-07	Tumor	Yes	Yes	No	TCGA-DU-7304	189.83.0	Nationwide Children's Hospital	22	LGG	11A19E1A-00C1-479D-A19D-4D405D07FCCB	12	TCGA	2016		Not Available	Not Available	Not Available	TCGA-DU-7304	d61710c1-8ac3-44e3-b567-66288a6ab731	4	-15931	709	0		Not Available	8	TCGA-DU-7304-D17507;TCGA-DU-7304-D17506;TCGA-DU-7304-D17505;TCGA-DU-7304-D17504	492b5f3f-0776-4b74-85cf-ffa80d16869d;7670b1e3-d6e8-4f91-9f36-9fa51f2bd638;9152384e-f80f-405e-ab67-8634ae067452;87477a13-3bb0-4f08-baab-53f814a9501e	Not Available;Not Available;Not Available;Not Available	4;4;4;4	623;539;318;69	363;363;97;20	Bevacizumab;Irinotecan;Temozolomide;Temozolomide	Not Available;Not Available;Not Available;Not Available	10;10;10;10	10;7;8;1	10;125;150;75	mg/kg;mg/m2;mg/m2;mg/m2	PROGRESSION;PROGRESSION;ADJUVANT;ADJUVANT	Not Applicable;Not Applicable;Not Applicable;Not Applicable	2;2;1;1	IV;IV;PO;PO	NO;NO;NO;NO	Targeted Molecular therapy;Chemotherapy;Chemotherapy;Chemotherapy	Not Available;Not Available;Not Available;Not Available	759;241;280;150	mg;mg;mg;mg	Not Available;Not Available;Not Available;Not Available	2011;2011;2011;2011
TCGA-DU-7304-02A-12R-A36H-07	Tumor	Yes	Yes	Yes	TCGA-DU-7304	189.83.0	Nationwide Children's Hospital	22	LGG	11A19E1A-00C1-479D-A19D-4D405D07FCCB	12	TCGA	2016		Not Available	Not Available	Not Available	TCGA-DU-7304	d61710c1-8ac3-44e3-b567-66288a6ab731	4	-15931	709	0		Not Available	8	TCGA-DU-7304-D17507;TCGA-DU-7304-D17506;TCGA-DU-7304-D17505;TCGA-DU-7304-D17504	492b5f3f-0776-4b74-85cf-ffa80d16869d;7670b1e3-d6e8-4f91-9f36-9fa51f2bd638;9152384e-f80f-405e-ab67-8634ae067452;87477a13-3bb0-4f08-baab-53f814a9501e	Not Available;Not Available;Not Available;Not Available	4;4;4;4	623;539;318;69	363;363;97;20	Bevacizumab;Irinotecan;Temozolomide;Temozolomide	Not Available;Not Available;Not Available;Not Available	10;10;10;10	10;7;8;1	10;125;150;75	mg/kg;mg/m2;mg/m2;mg/m2	PROGRESSION;PROGRESSION;ADJUVANT;ADJUVANT	Not Applicable;Not Applicable;Not Applicable;Not Applicable	2;2;1;1	IV;IV;PO;PO	NO;NO;NO;NO	Targeted Molecular therapy;Chemotherapy;Chemotherapy;Chemotherapy	Not Available;Not Available;Not Available;Not Available	759;241;280;150	mg;mg;mg;mg	Not Available;Not Available;Not Available;Not Available	2011;2011;2011;2011
TCGA-DU-7306-01A-11R-2090-07	Tumor	Yes	Yes	No	TCGA-DU-7306	189.83.0	Nationwide Children's Hospital	22	LGG	AC786409-9175-4746-B05D-9B081C1EFE5F	12	TCGA	2016		Not Available	Not Available	Not Available	TCGA-DU-7306	c35f36b1-ba3d-4eea-bf5a-c95480202176	11	-24800		0	1277	Not Available	-11	TCGA-DU-7306-D17493;TCGA-DU-7306-D17494;TCGA-DU-7306-D17495	d7b62d39-291a-455c-bfa1-f56e105a9589;f5e5a76a-cc3a-45ee-b051-c45252fa2d95;c8f0a2bd-3046-41db-bcb7-3774577ca4ae	Not Available;Not Available;Not Available	11;11;12	59;250;Not Available	14;97;1283	temozolomide;Temozolomide;Temozolomide	Not Available;Not Available;Not Available	10;10;10	01;06;Not Available	75;150;75	mg/m2;mg/m2;mg/m2	ADJUVANT;ADJUVANT;PROGRESSION	Not Applicable;Not Applicable;Not Applicable	01;01;02	PO;PO;PO	NO;NO;YES	Chemotherapy;Chemotherapy;Chemotherapy	Not Available;Not Available;Not Available	160;310;165	mg;mg;mg	Not Available;Not Available;Not Available	2011;2011;2011
TCGA-DU-7309-01A-11R-2090-07	Tumor	Yes	Yes	No	TCGA-DU-7309	189.83.0	Nationwide Children's Hospital	22	LGG	180AE5B4-BBD4-47CD-9D70-337242E0664D	12	TCGA	2016		Not Available	Not Available	Not Available	TCGA-DU-7309	ca427acb-034e-42e2-961a-b9d5dc30b741	4	-15197		0	84	Not Available	11	TCGA-DU-7309-D17511	48a26f12-7ec5-410e-827f-8728eae7a1f5	Not Available	4	84	41	Temozolomide	Not Available	10	1	75	mg/m2	ADJUVANT	Not Applicable	1	PO	NO	Chemotherapy	Not Available	140	mg	Not Available	2011
TCGA-DU-8158-01A-11R-2256-07	Tumor	Yes	Yes	No	TCGA-DU-8158	219.75.0	Nationwide Children's Hospital	22	LGG	EAFDF3E6-166A-4731-B8D9-81700275FF16	12	TCGA	2016		Not Available	Not Available	Not Available	TCGA-DU-8158	b8df1577-2a75-4eb7-ab27-f2dd76160730	15	-21129	155	0		Not Available	8	TCGA-DU-8158-D33125	6009C075-F6A2-495D-929C-4154C2C079EA	Not Available	21	66	21	Temozolomide	Unknown	6	Not Available	Not Available	Not Available	Not Available	Not Applicable	Not Available	Not Available	NO	Chemotherapy	Not Available	Not Available	Not Available	NO	2012
TCGA-DU-8161-01A-11R-2256-07	Tumor	Yes	Yes	No	TCGA-DU-8161	219.75.0	Nationwide Children's Hospital	22	LGG	8A04130D-6015-4DAB-A730-9B6B85CB3E8F	12	TCGA	2016		Not Available	Not Available	Not Available	TCGA-DU-8161	b9a3b647-61b3-4d98-90ca-e307ab50984a	15	-23064	722	0		Not Available	14	TCGA-DU-8161-D33115;TCGA-DU-8161-D33116;TCGA-DU-8161-D33117;TCGA-DU-8161-D33118	6F53A1F5-D096-44F4-A3D5-58A2EB152E79;0576A374-F67E-4078-8448-105A7EC56073;0FC1D028-5E10-4C7E-B6FC-88DD0BA67079;9D020EFF-C8D2-4473-8610-F7D5053A97EE	Not Available;Not Available;Not Available;Not Available	21;21;21;21	78;92;575;638	39;92;134;162	Temozolomide;Temozolomide;Irinotecan;Bevacizumab	Stable Disease;Clinical Progressive Disease;Stable Disease;Clinical Progressive Disease	6;6;6;6	Not Available;Not Available;Not Available;Not Available	Not Available;Not Available;Not Available;Not Available	Not Available;Not Available;Not Available;Not Available	Not Available;Not Available;Not Available;Not Available	Not Applicable;Not Applicable;Not Applicable;Not Applicable	Not Available;Not Available;Not Available;Not Available	Not Available;Not Available;Not Available;Not Available	NO;NO;NO;NO	Chemotherapy;Chemotherapy;Chemotherapy;Targeted Molecular therapy	Not Available;Not Available;Not Available;Not Available	Not Available;Not Available;Not Available;Not Available	Not Available;Not Available;Not Available;Not Available	NO;NO;NO;NO	2012;2012;2012;2012
TCGA-DU-8162-01A-21R-2256-07	Tumor	Yes	Yes	No	TCGA-DU-8162	219.75.0	Nationwide Children's Hospital	22	LGG	CF2D4C4C-0425-4125-BDFD-8245194A945D	12	TCGA	2016		Not Available	Not Available	Not Available	TCGA-DU-8162	6fab9c30-354b-4f99-9b60-6823c12b9b0a	15	-22596		0	121	Not Available	21	TCGA-DU-8162-D33121;TCGA-DU-8162-D33122	FE9B8EF7-4418-4446-9780-E2ECF8FDB8A4;B2AD4B1D-3B7E-4C0E-A590-A2E7ACB3F597	Not Available;Not Available	21;21	70;Not Available	24;108	Temozolomide;Temozolomide	Stable Disease;Not Applicable	6;6	Not Available;Not Available	Not Available;Not Available	Not Available;Not Available	Not Available;Not Available	Not Applicable;Not Applicable	Not Available;Not Available	Not Available;Not Available	NO;YES	Chemotherapy;Chemotherapy	Not Available;Not Available	Not Available;Not Available	Not Available;Not Available	YES;NO	2012;2012
TCGA-DU-8163-01A-11R-2256-07	Tumor	Yes	Yes	No	TCGA-DU-8163	219.75.0	Nationwide Children's Hospital	22	LGG	0D210C71-5F9D-4E7C-A736-43FC3D695F30	12	TCGA	2016		Not Available	Not Available	Not Available	TCGA-DU-8163	c81d4681-c02f-4b33-abe0-b6ad7d61194d	15	-10824		0	197	Not Available	106	TCGA-DU-8163-D33105;TCGA-DU-8163-D33106;TCGA-DU-8163-D44372	0C5880BB-0FC8-4729-BBE3-71E46ED49684;6EAD861C-E1F5-40A4-AAD1-120B9DA21E15;62C7526F-002E-45DA-BD51-8D092A894B92	Not Available;Not Available;Not Available	21;21;19	81;Not Available;Not Available	35;87;525	Temozolomide;Temozolomide;Temozolomide	Stable Disease;Not Applicable;Not Applicable	6;6;6	Not Available;Not Available;Not Available	Not Available;Not Available;Not Available	Not Available;Not Available;Not Available	Not Available;Not Available;Not Available	Not Applicable;Not Applicable;Not Applicable	Not Available;Not Available;Not Available	Not Available;Not Available;Not Available	NO;YES;YES	Chemotherapy;Chemotherapy;Chemotherapy	Not Available;Not Available;Not Available	Not Available;Not Available;Not Available	Not Available;Not Available;Not Available	NO;NO;NO	2012;2012;2013
TCGA-DU-8164-01A-11R-2256-07	Tumor	Yes	Yes	No	TCGA-DU-8164	219.75.0	Nationwide Children's Hospital	22	LGG	5E8B159F-72D2-4D51-9086-DE646CD320C8	12	TCGA	2016		Not Available	Not Available	Not Available	TCGA-DU-8164	f97a9afe-e54a-4ef0-b458-0c77f938552e	15	-18735		0	202	Not Available	Not Available	TCGA-DU-8164-D33147	D44F7932-9A40-4D47-BBBB-AA99E873F87A	Not Available	21	Not Available	35	Temozolomide	Not Applicable	6	Not Available	Not Available	Not Available	Not Available	Not Applicable	Not Available	Not Available	YES	Chemotherapy	Not Available	Not Available	Not Available	NO	2012
TCGA-DU-8165-01A-11R-2256-07	Tumor	Yes	Yes	No	TCGA-DU-8165	219.75.0	Nationwide Children's Hospital	22	LGG	F9ED1C80-02AB-4FBD-B070-1383F49F38D0	12	TCGA	2016		Not Available	Not Available	Not Available	TCGA-DU-8165	11dffe71-b516-41e8-9987-e0ff5d2356d1	15	-21964		0	185	Not Available	11	TCGA-DU-8165-D33110;TCGA-DU-8165-D33111	145B8B1F-FD1F-4CF3-9540-94D864B5D265;4859BCE3-A8C5-4D00-BA7C-C4F62A10220E	Not Available;Not Available	21;21	71;Not Available	30;101	Temozolomide;temozolomide	Stable Disease;Not Applicable	6;6	Not Available;Not Available	Not Available;Not Available	Not Available;Not Available	Not Available;Not Available	Not Applicable;Not Applicable	Not Available;Not Available	Not Available;Not Available	NO;YES	Chemotherapy;Chemotherapy	Not Available;Not Available	Not Available;Not Available	Not Available;Not Available	NO;NO	2012;2012
TCGA-DU-8166-01A-11R-2256-07	Tumor	Yes	Yes	No	TCGA-DU-8166	219.75.0	Nationwide Children's Hospital	22	LGG	2C304E9F-444A-43A3-9B02-B500C904F76F	12	TCGA	2016		Not Available	Not Available	Not Available	TCGA-DU-8166	e488f613-f155-4e11-87d4-8c789ea81691	15	-10641		0	68	Not Available	Not Available	TCGA-DU-8166-D44354;TCGA-DU-8166-D44355;TCGA-DU-8166-D44356	03D4FB11-E295-4227-B12E-3021FB09BC50;2F9D24F7-6365-4143-90DF-EE052C74E6F0;A971AAD3-1AD3-494D-8945-35B91A1AF170	Not Available;Not Available;Not Available	19;19;19	143;433;433	62;237;237	Temozolomide;Lomustine;Procarbazine	Clinical Progressive Disease;Stable Disease;Stable Disease	6;6;6	Not Available;Not Available;Not Available	Not Available;Not Available;Not Available	Not Available;Not Available;Not Available	Not Available;Not Available;Not Available	Not Applicable;Not Applicable;Not Applicable	Not Available;Not Available;Not Available	Not Available;Not Available;Not Available	NO;NO;NO	Chemotherapy;Chemotherapy;Chemotherapy	Not Available;Not Available;Not Available	Not Available;Not Available;Not Available	Not Available;Not Available;Not Available	NO;NO;NO	2013;2013;2013
TCGA-DU-8167-01A-11R-2256-07	Tumor	Yes	Yes	No	TCGA-DU-8167	219.75.0	Nationwide Children's Hospital	22	LGG	C4EFEF90-D54F-4D2D-8E31-16553E347937	12	TCGA	2016		Not Available	Not Available	Not Available	TCGA-DU-8167	58c82c76-9198-4c95-80f8-c043d1cea5eb	15	-25262		0	98	Not Available	-69
TCGA-DU-8168-01A-11R-2256-07	Tumor	Yes	Yes	No	TCGA-DU-8168	219.75.0	Nationwide Children's Hospital	22	LGG	A6632042-A033-4B2F-81B6-928DB0B7CA9A	12	TCGA	2016		Not Available	Not Available	Not Available	TCGA-DU-8168	fc8828ae-484d-4fc8-a168-f8bc58ad65b9	15	-20136		0	108	Not Available	14	TCGA-DU-8168-D33151;TCGA-DU-8168-D33152	A4810C43-5747-4139-B975-76501A8399A3;FC39F971-D16D-40D7-84D1-EF3519EF014F	Not Available;Not Available	21;21	71;Not Available	25;106	Temozolomide;Temozolomide	Stable Disease;Not Applicable	6;6	Not Available;Not Available	Not Available;Not Available	Not Available;Not Available	Not Available;Not Available	Not Applicable;Not Applicable	Not Available;Not Available	Not Available;Not Available	NO;YES	Chemotherapy;Chemotherapy	Not Available;Not Available	Not Available;Not Available	Not Available;Not Available	NO;NO	2012;2012
TCGA-DU-A5TP-01A-11R-A28M-07	Tumor	Yes	Yes	No	TCGA-DU-A5TP	295.65.0	Nationwide Children's Hospital	22	LGG	EB80604E-2082-498D-9F3B-2001EB98A6BA	12	TCGA	2016		NO	Not Available	NO	TCGA-DU-A5TP	669605F6-39A1-4F8C-81DC-39430FF5F892	19	-12111		0	433	Not Available	6	TCGA-DU-A5TP-D44352;TCGA-DU-A5TP-D71613	8F23D860-77E3-48FD-B210-A6DD1AF2C924;812D527E-CB77-43FC-A1BB-DD6C70B06C24	Not Available;Not Available	19;27	Not Available;493	32;123	Temozolomide;Temozolomide	Not Applicable;Stable Disease	6;3	Not Available;Not Available	Not Available;Not Available	Not Available;Not Available	Not Available;Not Available	Not Applicable;Not Applicable	Not Available;Not Available	Not Available;Not Available	YES;NO	Chemotherapy;Chemotherapy	Not Available;Not Available	Not Available;Not Available	Not Available;Not Available	NO;NO	2013;2015
TCGA-DU-A5TR-01A-11R-A28M-07	Tumor	Yes	Yes	No	TCGA-DU-A5TR	295.65.0	Nationwide Children's Hospital	22	LGG	5B0166F6-C40A-4BC7-9556-FE73FA3FEF9E	12	TCGA	2016		NO	Not Available	NO	TCGA-DU-A5TR	4BD8EBC1-6F6E-44A2-8544-106901A7BAE5	18	-18791		0	383	Not Available	11	TCGA-DU-A5TR-D44292	62A543A1-22E3-4C0B-817B-2DF6FADDE48B	Not Available	18	Not Available	25	Temozolomide	Not Available	6	Not Available	Not Available	Not Available	Not Available	Not Applicable	Not Available	Not Available	YES	Chemotherapy	Not Available	Not Available	Not Available	NO	2013
TCGA-DU-A5TS-01A-11R-A28M-07	Tumor	Yes	Yes	No	TCGA-DU-A5TS	295.65.0	Nationwide Children's Hospital	22	LGG	D6440B7F-93FE-4E8B-91EC-1D58B636916B	12	TCGA	2016		Unknown	Not Available	Unknown	TCGA-DU-A5TS	DD163547-43AD-4FE4-873E-83C4C6BE4465	10	-15650		0	460	Not Available	13	TCGA-DU-A5TS-D48194	1CDA5AF0-27B3-4B75-AB14-AF4DECFDF770	Not Available	10	415	25	Temodar	Stable Disease	9	Not Available	Not Available	Not Available	Not Available	Not Applicable	Not Available	Not Available	NO	Chemotherapy	Not Available	Not Available	Not Available	NO	2013
TCGA-DU-A5TT-01A-11R-A28M-07	Tumor	Yes	Yes	No	TCGA-DU-A5TT	295.65.0	Nationwide Children's Hospital	22	LGG	5D1CDB0E-587D-4C07-9284-3920A27582DD	12	TCGA	2016		YES	cat	NO	TCGA-DU-A5TT	699D3BA1-94C8-409F-90C3-E7FE2F1CF825	18	-25726		0	151	Not Available	Not Available	TCGA-DU-A5TT-D44301	5D04902F-3DD4-47DB-9597-CCDBA403750E	Not Available	18	Not Available	16	Temozolomide	Not Applicable	6	Not Available	Not Available	Not Available	Not Available	Not Applicable	Not Available	Not Available	YES	Chemotherapy	Not Available	Not Available	Not Available	NO	2013
TCGA-DU-A5TU-01A-11R-A28M-07	Tumor	Yes	Yes	No	TCGA-DU-A5TU	295.65.0	Nationwide Children's Hospital	22	LGG	DDF4C205-0C48-474C-85D4-DCA464380EAF	12	TCGA	2016		NO	Not Available	NO	TCGA-DU-A5TU	1C095C4A-DF97-402E-902C-FC83BCF8EF88	14	-22811		0	111	Not Available	47	TCGA-DU-A5TU-D71324	EA6B1A2E-5E6D-4403-8482-A641A0E2C5B2	Not Available	24	Not Available	627	Temozolomide	Stable Disease	3	Not Available	Not Available	Not Available	Not Available	Not Applicable	Not Available	Not Available	YES	Chemotherapy	Not Available	Not Available	Not Available	NO	2015
TCGA-DU-A5TW-01A-11R-A28M-07	Tumor	Yes	Yes	No	TCGA-DU-A5TW	295.65.0	Nationwide Children's Hospital	22	LGG	B912EDD2-775F-45DB-957E-0E6BEE0EF7CC	12	TCGA	2016		Unknown	Not Available	Unknown	TCGA-DU-A5TW	4C167F09-D664-425F-BD84-6FF8C21B272B	18	-12107		0	172	Not Available	53
TCGA-DU-A5TY-01A-11R-A28M-07	Tumor	Yes	Yes	No	TCGA-DU-A5TY	295.65.0	Nationwide Children's Hospital	22	LGG	A503A55A-DC26-499E-BB0F-76416DDEDA3C	12	TCGA	2016		Not Available	Not Available	NO	TCGA-DU-A5TY	0167CF11-74BE-4701-AB9A-4E057D4BB545	14	-16945		0	371	Not Available	Not Available	TCGA-DU-A5TY-D43151;TCGA-DU-A5TY-D43152;TCGA-DU-A5TY-D71311;TCGA-DU-A5TY-D71314;TCGA-DU-A5TY-D71315;TCGA-DU-A5TY-D71316;TCGA-DU-A5TY-D71318	D513EE25-1F99-4AB0-B5E6-1DC3F9A89627;AEE678D7-9A1F-42D2-AC2A-2A69B93B504A;ACB8A855-B072-4C9B-8DAC-71E04B4E3D8F;16FD7E66-71DE-46C1-8137-8438D870707D;A53ACC9C-1221-4CF3-AAAC-458E728EEEF8;20EC2652-DBC9-4B60-91D0-72DF2238C13E;77E2D94A-C04E-4377-A483-E5F22FF9E830	Not Available;Not Available;Not Available;Not Available;Not Available;Not Available;Not Available	14;14;24;24;24;24;24	64;Not Available;812;812;855;855;914	17;79;553;553;814;814;872	Temozolomide;Temozolomide;Mibefradil;Temozolomide;Lomustine;Procarbazine;bevacizumab	Stable Disease;Stable Disease;Clinical Progressive Disease;Clinical Progressive Disease;Clinical Progressive Disease;Clinical Progressive Disease;Clinical Progressive Disease	5;5;3;3;3;3;3	Not Available;Not Available;Not Available;Not Available;Not Available;Not Available;Not Available	Not Available;Not Available;Not Available;Not Available;Not Available;Not Available;Not Available	Not Available;Not Available;Not Available;Not Available;Not Available;Not Available;Not Available	Not Available;Not Available;Not Available;Not Available;Not Available;Not Available;Not Available	Not Applicable;Not Applicable;Not Applicable;Not Applicable;Not Applicable;Not Applicable;Not Applicable	Not Available;Not Available;Not Available;Not Available;Not Available;Not Available;Not Available	Not Available;Not Available;Not Available;Not Available;Not Available;Not Available;Not Available	NO;YES;NO;NO;NO;NO;NO	Chemotherapy;Not Available;Chemotherapy;Chemotherapy;Chemotherapy;Chemotherapy;Targeted Molecular therapy	Not Available;Not Available;Not Available;Not Available;Not Available;Not Available;Not Available	Not Available;Not Available;Not Available;Not Available;Not Available;Not Available;Not Available	Not Available;Not Available;Not Available;Not Available;Not Available;Not Available;Not Available	NO;NO;YES;YES;NO;NO;NO	2013;2013;2015;2015;2015;2015;2015
TCGA-DU-A6S2-01A-21R-A32Q-07	Tumor	Yes	Yes	No	TCGA-DU-A6S2	329.54.0	Nationwide Children's Hospital	22	LGG	AE65145F-317D-4807-B31B-B4316DE6C3A9	12	TCGA	2016		YES	long hair cats	NO	TCGA-DU-A6S2	BAADDD76-277F-4C90-9CC2-0FECE30C9735	23	-13597		0	263	Not Available	11
TCGA-DU-A6S3-01A-12R-A32Q-07	Tumor	Yes	Yes	No	TCGA-DU-A6S3	329.54.0	Nationwide Children's Hospital	22	LGG	87D93827-92DB-49DF-934D-55CD71C85854	12	TCGA	2016		Unknown	Not Available	Unknown	TCGA-DU-A6S3	1E713E76-064D-46DC-A53C-20A17EB68341	20	-22038		0	82	Not Available	Not Available
TCGA-DU-A6S6-01A-21R-A32Q-07	Tumor	Yes	Yes	No	TCGA-DU-A6S6	329.54.0	Nationwide Children's Hospital	22	LGG	8400B048-3632-4CF0-B0D0-E7935C33DDA6	12	TCGA	2016		NO	Not Available	NO	TCGA-DU-A6S6	3BAA0015-885C-487A-9076-236F404FEB3E	22	-12809		0	2372	Not Available	184	TCGA-DU-A6S6-D50317;TCGA-DU-A6S6-D50318;TCGA-DU-A6S6-D71618	87C4496C-1A16-4364-910C-E394CEC958FA;2820AAAD-AA7B-470E-944B-24A751CB3616;92B51D0D-4FD1-40A7-84ED-BCAB8709BC97	Not Available;Not Available;Not Available	22;22;27	272;Not Available;2492	25;2283;2281	Temozolomide;Temozolomide;Temozolomide	Stable Disease;Not Applicable;Stable Disease	10;10;3	Not Available;Not Available;Not Available	Not Available;Not Available;Not Available	Not Available;Not Available;Not Available	Not Available;Not Available;Not Available	Not Applicable;Not Applicable;Not Applicable	Not Available;Not Available;Not Available	Not Available;Not Available;Not Available	NO;YES;NO	Chemotherapy;Chemotherapy;Chemotherapy	Not Available;Not Available;Not Available	Not Available;Not Available;Not Available	Not Available;Not Available;Not Available	NO;NO;NO	2013;2013;2015
TCGA-DU-A6S7-01A-21R-A32Q-07	Tumor	Yes	Yes	No	TCGA-DU-A6S7	329.54.0	Nationwide Children's Hospital	22	LGG	FD687387-A0D9-42C4-BE32-4FD984D24239	12	TCGA	2016		NO	Not Available	NO	TCGA-DU-A6S7	A56C2083-33D5-4C98-B85F-3B68A3D80ADD	22	-10170		0	220	Not Available	-14	TCGA-DU-A6S7-D50314;TCGA-DU-A6S7-D50315;TCGA-DU-A6S7-D71616	94B12D32-E713-4FE1-A354-7969289F8195;B5521E8F-701E-4DC4-B35D-A0B7C318DDD2;861014FE-D585-429C-8C4B-933CFB115738	Not Available;Not Available;Not Available	22;22;27	57;Not Available;464	23;129;129	Temozolomide;Temozolomide;Temozolomide	Stable Disease;Not Applicable;Stable Disease	10;10;3	Not Available;Not Available;Not Available	Not Available;Not Available;Not Available	Not Available;Not Available;Not Available	Not Available;Not Available;Not Available	Not Applicable;Not Applicable;Not Applicable	Not Available;Not Available;Not Available	Not Available;Not Available;Not Available	NO;YES;NO	Chemotherapy;Chemotherapy;Chemotherapy	Not Available;Not Available;Not Available	Not Available;Not Available;Not Available	Not Available;Not Available;Not Available	NO;NO;NO	2013;2013;2015
TCGA-DU-A6S8-01A-12R-A32Q-07	Tumor	Yes	Yes	No	TCGA-DU-A6S8	329.54.0	Nationwide Children's Hospital	22	LGG	2992723F-073D-424A-A1C2-E90414D0A598	12	TCGA	2016		NO	Not Available	NO	TCGA-DU-A6S8	9CD3B3C6-2268-4E43-964B-B7A4DAF6FC6F	18	-27084		0	182	Not Available	14	TCGA-DU-A6S8-D50231	05FB684B-BCF9-4C5F-9CF7-486F9A4EEA1A	Not Available	18	Not Available	57	Temozolomide	Not Applicable	10	Not Available	Not Available	Not Available	Not Available	Not Applicable	Not Available	Not Available	YES	Chemotherapy	Not Available	Not Available	Not Available	NO	2013
TCGA-DU-A76K-01A-11R-A33Z-07	Tumor	Yes	Yes	No	TCGA-DU-A76K	347.51.0	Nationwide Children's Hospital	22	LGG	24BDFC53-4CBC-49B2-AA01-6A9AC0AE68A4	12	TCGA	2016		Unknown	Not Available	Unknown	TCGA-DU-A76K	30BF5895-0671-4FB1-A96D-857847FCF7B0	22	-31776	347	0		Not Available	Not Available	TCGA-DU-A76K-D50343	67766C84-4517-44DE-BCA9-0A2EEA468543	Not Available	22	269	236	Temozolomide	Clinical Progressive Disease	10	Not Available	Not Available	Not Available	Not Available	Not Applicable	Not Available	Not Available	NO	Chemotherapy	Not Available	Not Available	Not Available	NO	2013
TCGA-DU-A76L-01A-11R-A32Q-07	Tumor	Yes	Yes	No	TCGA-DU-A76L	329.54.0	Nationwide Children's Hospital	22	LGG	22488A71-37A1-43DB-B584-880CEB56EFE7	12	TCGA	2016		Unknown	Not Available	Unknown	TCGA-DU-A76L	395798C5-3136-4A30-8557-A67A3ABDECAF	22	-19823	814	0		Not Available	Not Available	TCGA-DU-A76L-D50323;TCGA-DU-A76L-D50324;TCGA-DU-A76L-D50331;TCGA-DU-A76L-D50332	17E31019-21A1-48CA-8472-48CD1CEAD9B5;D3A914AA-DC46-4157-98C9-D4F975FFD86B;225CBF1C-33B0-428A-9718-F9F4236532BA;6ACA75BD-AD14-4501-9992-FF1E76A48199	Not Available;Not Available;Not Available;Not Available	22;22;22;22	57;406;617;732	16;54;588;651	Temozolomide;Temozolomide;Procarbazine;Cilengtide	Stable Disease;Clinical Progressive Disease;Clinical Progressive Disease;Clinical Progressive Disease	10;10;10;10	Not Available;Not Available;Not Available;Not Available	Not Available;Not Available;Not Available;Not Available	Not Available;Not Available;Not Available;Not Available	Not Available;Not Available;Not Available;Not Available	Not Applicable;Not Applicable;Not Applicable;Not Applicable	Not Available;Not Available;Not Available;Not Available	Not Available;Not Available;Not Available;Not Available	NO;NO;NO;NO	Chemotherapy;Chemotherapy;Chemotherapy;Targeted Molecular therapy	Not Available;Not Available;Not Available;Not Available	Not Available;Not Available;Not Available;Not Available	Not Available;Not Available;Not Available;Not Available	NO;NO;YES;YES	2013;2013;2013;2013
TCGA-DU-A76O-01A-11R-A32Q-07	Tumor	Yes	Yes	No	TCGA-DU-A76O	329.54.0	Nationwide Children's Hospital	22	LGG	C2CF41FC-2B8B-4F99-A8DD-F42F101CEC5D	12	TCGA	2016		NO	Not Available	NO	TCGA-DU-A76O	C56FA247-AD97-4DCE-A2D3-9BDFC5DC7B1B	18	-10960		0	217	Not Available	Not Available	TCGA-DU-A76O-D50234;TCGA-DU-A76O-D50235	1C804B86-2372-4F40-80DC-03362D801B79;4F9A0EDA-E68B-4E0F-AE64-C0A5AD4F12FD	Not Available;Not Available	18;18	94;Not Available	49;115	Temozolomide;Temozolomide	Stable Disease;Not Applicable	10;10	Not Available;Not Available	Not Available;Not Available	Not Available;Not Available	Not Available;Not Available	Not Applicable;Not Applicable	Not Available;Not Available	Not Available;Not Available	NO;YES	Chemotherapy;Chemotherapy	Not Available;Not Available	Not Available;Not Available	Not Available;Not Available	NO;NO	2013;2013
TCGA-DU-A76R-01A-11R-A32Q-07	Tumor	Yes	Yes	No	TCGA-DU-A76R	329.54.0	Nationwide Children's Hospital	22	LGG	64EE8CD2-4223-4AC4-9299-DDCE3FD6AA3F	12	TCGA	2016		Unknown	Not Available	Unknown	TCGA-DU-A76R	823F571A-3CFD-465D-95FD-187A398CCF6F	22	-18939	648	0		Not Available	60	TCGA-DU-A76R-D50337	2B58828D-44A4-445E-AB04-8F22AF55BEE5	Not Available	22	394	389	Temozolomide	Clinical Progressive Disease	10	Not Available	Not Available	Not Available	Not Available	Not Applicable	Not Available	Not Available	NO	Chemotherapy	Not Available	Not Available	Not Available	NO	2013
TCGA-DU-A7T6-01A-11R-A33Z-07	Tumor	Yes	Yes	No	TCGA-DU-A7T6	347.51.0	Nationwide Children's Hospital	22	LGG	098A4E57-F407-4096-929E-D4A13724768C	12	TCGA	2016		Unknown	Not Available	Unknown	TCGA-DU-A7T6	A0672F6F-6406-4D49-96D0-6AFD571BBD00	23	-26766	547	0		Not Available	53
TCGA-DU-A7T8-01A-21R-A34R-07	Tumor	Yes	Yes	No	TCGA-DU-A7T8	352.49.0	Nationwide Children's Hospital	22	LGG	A3FB5EC5-2294-4A51-956C-4077B55EB3EC	12	TCGA	2016		NO	Not Available	NO	TCGA-DU-A7T8	04E6E843-7F31-43DA-B111-280CE2BD1949	23	-13108		0	3787	Not Available	80	TCGA-DU-A7T8-D54838;TCGA-DU-A7T8-D54839;TCGA-DU-A7T8-D54840;TCGA-DU-A7T8-D71630;TCGA-DU-A7T8-D71631;TCGA-DU-A7T8-D71632	B31AF3E2-7AC3-4677-A9D2-FF5D4D0C368B;BB8C1762-3228-4014-88BF-A3056543F75F;76C09742-BA08-49FB-85A5-CBFA20A15108;D69B0F68-C3EC-47F6-B0DC-522C299B0887;BE695CC6-4636-4C29-BDB6-A048860C0217;60D3734B-23AB-40A3-9D2E-8A85A22BC4A0	Not Available;Not Available;Not Available;Not Available;Not Available;Not Available	23;23;23;27;27;27	193;407;3215;3901;4194;4194	147;211;3061;3865;4001;4001	Temozolomide;Temozolomide;Temozolomide;Temozolomide;Lomustine (CCNU);bevacizumab	Stable Disease;Stable Disease;Clinical Progressive Disease;Clinical Progressive Disease;Clinical Progressive Disease;Clinical Progressive Disease	12;12;12;3;3;3	Not Available;Not Available;Not Available;Not Available;Not Available;Not Available	Not Available;Not Available;Not Available;Not Available;Not Available;Not Available	Not Available;Not Available;Not Available;Not Available;Not Available;Not Available	Not Available;Not Available;Not Available;Not Available;Not Available;Not Available	Not Applicable;Not Applicable;Not Applicable;Not Applicable;Not Applicable;Not Applicable	Not Available;Not Available;Not Available;Not Available;Not Available;Not Available	Not Available;Not Available;Not Available;Not Available;Not Available;Not Available	NO;NO;NO;NO;NO;NO	Chemotherapy;Chemotherapy;Chemotherapy;Chemotherapy;Chemotherapy;Targeted Molecular therapy	Not Available;Not Available;Not Available;Not Available;Not Available;Not Available	Not Available;Not Available;Not Available;Not Available;Not Available;Not Available	Not Available;Not Available;Not Available;Not Available;Not Available;Not Available	NO;NO;NO;NO;NO;NO	2013;2013;2013;2015;2015;2015
TCGA-DU-A7TA-01A-11R-A33Z-07	Tumor	Yes	Yes	No	TCGA-DU-A7TA	347.51.0	Nationwide Children's Hospital	22	LGG	7E3496CC-73CD-4275-8C13-1A0A2A9FF2B1	12	TCGA	2016		NO	Not Available	NO	TCGA-DU-A7TA	EF12BFB7-4147-407F-84E9-586DBB10D583	23	-11764		0	2369	Not Available	17	TCGA-DU-A7TA-D54834;TCGA-DU-A7TA-D54835	DE394888-84AB-408B-9F41-E3BEE9D96E4C;34144EAA-92D6-45E8-A9A8-A1E143BB9761	Not Available;Not Available	23;23	70;413	33;77	Temozolomide;Temozolomide	Stable Disease;Stable Disease	12;12	Not Available;Not Available	Not Available;Not Available	Not Available;Not Available	Not Available;Not Available	Not Applicable;Not Applicable	Not Available;Not Available	Not Available;Not Available	NO;NO	Chemotherapy;Chemotherapy	Not Available;Not Available	Not Available;Not Available	Not Available;Not Available	NO;NO	2013;2013
TCGA-DU-A7TB-01A-11R-A33Z-07	Tumor	Yes	Yes	No	TCGA-DU-A7TB	347.51.0	Nationwide Children's Hospital	22	LGG	CE2CA92C-F437-46D8-AD0F-8094346769E1	12	TCGA	2016		Unknown	Not Available	Unknown	TCGA-DU-A7TB	D3D8987D-0A54-45F8-B9C9-17EC89FA864E	23	-20704		0	1287	Not Available	1111	TCGA-DU-A7TB-D56004;TCGA-DU-A7TB-D56005;TCGA-DU-A7TB-D56006	2310184D-B65B-4230-891C-E385DB08D9E4;ACA8EACC-BD7E-464E-9A01-A4C2BF5C9041;A8CF72D5-C8C6-4786-9DE9-9CCD9F0E687F	Not Available;Not Available;Not Available	23;23;23	57;127;518	20;88;153	Temozolomide;Temozolomide;Temozolomide	Clinical Progressive Disease;Stable Disease;Stable Disease	1;1;1	Not Available;Not Available;Not Available	Not Available;Not Available;Not Available	Not Available;Not Available;Not Available	Not Available;Not Available;Not Available	Not Applicable;Not Applicable;Not Applicable	Not Available;Not Available;Not Available	Not Available;Not Available;Not Available	NO;NO;NO	Chemotherapy;Chemotherapy;Chemotherapy	Not Available;Not Available;Not Available	Not Available;Not Available;Not Available	Not Available;Not Available;Not Available	NO;NO;NO	2014;2014;2014
TCGA-DU-A7TC-01A-21R-A34R-07	Tumor	Yes	Yes	No	TCGA-DU-A7TC	352.49.0	Nationwide Children's Hospital	22	LGG	4726F33C-E86A-40D3-B97D-EC4AA54078F0	12	TCGA	2016		Unknown	Not Available	NO	TCGA-DU-A7TC	5A3EF1CB-C98E-473A-B097-20307B04BC1B	23	-11884		0	715	Not Available	Discrepancy
TCGA-DU-A7TD-01A-12R-A34F-07	Tumor	Yes	Yes	No	TCGA-DU-A7TD	352.49.0	Nationwide Children's Hospital	22	LGG	3FA5D645-6182-4EFD-AD1D-76B6256A0601	12	TCGA	2016		Unknown	Not Available	Unknown	TCGA-DU-A7TD	E349D8AA-BB82-4CE8-B14C-61216289F25B	3	-19025	228	0		Not Available	170	TCGA-DU-A7TD-D56313;TCGA-DU-A7TD-D56314	D9622AE8-7E36-415A-A2B5-745803CEF0C4;300D4223-5E66-4FF5-9DAF-1B6E6E9A1870	Not Available;Not Available	3;3	63;151	22;77	Temozolomide;Temozolomide	Stable Disease;Clinical Progressive Disease	2;2	Not Available;Not Available	Not Available;Not Available	Not Available;Not Available	Not Available;Not Available	Not Applicable;Not Applicable	Not Available;Not Available	Not Available;Not Available	NO;NO	Chemotherapy;Immunotherapy	Not Available;Not Available	Not Available;Not Available	Not Available;Not Available	NO;NO	2014;2014
TCGA-DU-A7TG-01A-21R-A34R-07	Tumor	Yes	Yes	No	TCGA-DU-A7TG	352.49.0	Nationwide Children's Hospital	22	LGG	33833D38-6313-4158-9338-2B7A652181E2	12	TCGA	2016		Unknown	Not Available	Unknown	TCGA-DU-A7TG	62EC50E7-636E-46C6-AFED-66BF217B59C1	3	-14671	1351	0		Not Available	59	TCGA-DU-A7TG-D56330	861B5CB7-3DED-4E28-AED7-0360F4F277F3	Not Available	3	128	26	Temozolomide	Unknown	2	Not Available	Not Available	Not Available	Not Available	Not Applicable	Not Available	Not Available	NO	Chemotherapy	Not Available	Not Available	Not Available	NO	2014
TCGA-DU-A7TI-01A-11R-A33Z-07	Tumor	Yes	Yes	No	TCGA-DU-A7TI	347.51.0	Nationwide Children's Hospital	22	LGG	AA5A5895-BB7D-40B5-81F4-442AE99C4F21	12	TCGA	2016		Unknown	Not Available	Unknown	TCGA-DU-A7TI	0EFAF8F9-177C-4FFB-B03F-F0316ADF5DC1	5	-11906	1183	0		Not Available	Not Available	TCGA-DU-A7TI-D56400;TCGA-DU-A7TI-D56401;TCGA-DU-A7TI-D56402;TCGA-DU-A7TI-D56403;TCGA-DU-A7TI-D56404	3DBCD02E-18B5-4232-83A3-CBC38B81A66A;FBC93972-332A-4D0B-B1F9-36513FE8138C;0B8FDF31-EB56-4FB1-8911-0881FCD1E914;8D714D3D-DD1F-44B6-B734-026BF73E8416;F92A10E6-179B-4166-8B5F-6D6EA935DA87	Targeted Molecular Therapy;Targeted Molecular Therapy;Not Available;Not Available;Not Available	5;5;5;5;5	567;840;1085;1154;1154	232;840;932;1115;1115	SU101;ONYX-015;Temozolomide;cis-retinoic acid;Carmustine (BCNU)	Stable Disease;Stable Disease;Clinical Progressive Disease;Clinical Progressive Disease;Clinical Progressive Disease	2;2;2;2;2	Not Available;Not Available;Not Available;Not Available;Not Available	Not Available;Not Available;Not Available;Not Available;Not Available	Not Available;Not Available;Not Available;Not Available;Not Available	Not Available;Not Available;Not Available;Not Available;Not Available	Not Applicable;Not Applicable;Not Applicable;Not Applicable;Not Applicable	Not Available;Not Available;Not Available;Not Available;Not Available	Not Available;Not Available;Not Available;Not Available;Not Available	NO;NO;NO;NO;NO	Not Available;Not Available;Chemotherapy;Chemotherapy;Chemotherapy	Not Available;Not Available;Not Available;Not Available;Not Available	Not Available;Not Available;Not Available;Not Available;Not Available	Not Available;Not Available;Not Available;Not Available;Not Available	YES;YES;NO;NO;NO	2014;2014;2014;2014;2014
TCGA-DU-A7TJ-01A-11R-A34R-07	Tumor	Yes	Yes	No	TCGA-DU-A7TJ	352.49.0	Nationwide Children's Hospital	22	LGG	13B5280E-0180-4B2E-8B06-28350C7AA656	12	TCGA	2016		Unknown	Not Available	Unknown	TCGA-DU-A7TJ	BA910760-EBB5-41BA-81A1-C5355E3D3087	5	-20394		0	17	Not Available	Not Available
TCGA-E1-5302-01A-01R-1470-07	Tumor	Yes	Yes	No	TCGA-E1-5302	78.87.0	Nationwide Children's Hospital	22	LGG	774DFA94-9992-4439-8267-0F11080E2ABD	12	TCGA	2016		Not Available	Not Available	NO	TCGA-E1-5302	837b51d0-e6b7-431b-a5f3-7615bdf12b67	16	-15230	1525	0		Not Available	1254	TCGA-E1-5302-D7574;TCGA-E1-5302-D7584;TCGA-E1-5302-D7583;TCGA-E1-5302-D7575;TCGA-E1-5302-D7580;TCGA-E1-5302-D7582;TCGA-E1-5302-D7576;TCGA-E1-5302-D7581;TCGA-E1-5302-D7577;TCGA-E1-5302-D7579;TCGA-E1-5302-D7585;TCGA-E1-5302-D7586;TCGA-E1-5302-D7578	2dcf157b-be37-47b2-bf3c-7b00b52229a6;c5b80291-66ea-4e01-815c-852f2e3ca534;cbc81bae-7c74-4d4e-909e-78de7bec5416;2d204677-5bb2-41ec-bf6e-f4fa7598a8df;61f57525-7536-466e-baa5-6479ad79ba99;d51c21de-9ee1-4f03-9204-7c5eaf5f1647;45fdba35-ce60-4fd5-a286-d019d4420eca;f8ac81dc-e450-4733-8d88-27b575fb5e04;9a3dd9aa-87ee-4227-af43-6166975ee44b;89e69533-028b-448e-a26c-763557be3b07;675eb0bf-0fe1-4378-8402-07804…	Not Available;Not Available;Not Available;Not Available;Not Available;Not Available;Not Available;Not Available;Not Available;Not Available;Not Available;Not Available;Not Available	16;16;16;16;16;16;16;16;16;16;16;16;16	154;1434;1303;154;433;1303;154;643;294;294;1434;1493;294	48;1322;1255;48;294;1255;48;433;202;202;1322;1434;202	Procarbazine;CPT-11;Tamoxifen;Vincristine;Tamoxifen;CCNU;CCNU;Temozolomide;Procarbazine;CCNU;Celebrex;Temozolomide;Vincristine	Not Available;Not Available;Not Available;Not Available;Not Available;Not Available;Not Available;Not Available;Not Available;Not Available;Not Available;Not Available;Not Available	1;1;1;1;1;1;1;1;1;1;1;1;1	2;3;1;2;5;1;2;6;2;2;3;2;2	75;340;100;1.4;100;110;130;200;75;130;400;200;1.4	mg/m2;mg/m2;mg;mg/m2;mg;mg/m2;mg/m2;mg/m2;mg/m2;mg/m2;mg;mg/m2;mg/m2	ADJUVANT;PROGRESSION;PROGRESSION;ADJUVANT;ADJUVANT;PROGRESSION;ADJUVANT;ADJUVANT;ADJUVANT;ADJUVANT;PROGRESSION;PROGRESSION;ADJUVANT	Not Applicable;Not Applicable;Not Applicable;Not Applicable;Not Applicable;Not Applicable;Not Applicable;Not Applicable;Not Applicable;Not Applicable;Not Applicable;Not Applicable;Not Applicable	1;7;6;1;4;6;1;5;3;3;7;8;3	PO;IV;PO;IV;PO;PO;PO;PO;PO;PO;PO;PO;IV	NO;NO;NO;NO;NO;NO;NO;NO;NO;NO;NO;NO;NO	Chemotherapy;Chemotherapy;Hormone Therapy;Chemotherapy;Hormone Therapy;Chemotherapy;Chemotherapy;Chemotherapy;Chemotherapy;Chemotherapy;Other, specify in notes;Chemotherapy;Chemotherapy	Not Available;Not Available;Not Available;Not Available;Not Available;Not Available;Not Available;Not Available;Not Available;Not Available;NSAID;Not Available;Not Available	7840;5670;8400;8;14000;200;480;11100;7840;480;100800;3700;8	mg;mg;mg;mg;mg;mg;mg;mg;mg;mg;mg;mg;mg	Not Available;Not Available;Not Available;Not Available;Not Available;Not Available;Not Available;Not Available;Not Available;Not Available;Not Available;Not Available;Not Available	2011;2011;2011;2011;2011;2011;2011;2011;2011;2011;2011;2011;2011
TCGA-E1-5303-01A-01R-1470-07	Tumor	Yes	Yes	No	TCGA-E1-5303	78.87.0	Nationwide Children's Hospital	22	LGG	D4BCD2BF-5B24-4F4B-8824-0BE008408677	12	TCGA	2016		Not Available	Not Available	NO	TCGA-E1-5303	44a5c3b4-62a7-407b-b492-7069e1a43a26	19	-14212	2052	0		Not Available	582	TCGA-E1-5303-D7457;TCGA-E1-5303-D7459;TCGA-E1-5303-D7456	899ae1b9-557b-4dd0-a562-d761ba723890;7031c972-5b2d-490d-a80e-b578837a941f;834cdac1-d3ad-4199-a1dd-4bba5c989fd1	Not Available;Not Available;Not Available	19;19;19	215;582;190	202;218;156	Tamoxifen;Temozolomide;CCNU	Not Available;Not Available;Not Available	1;1;1	1;12;1	40;150;110	mg;mg/m2;mg/m2	PROGRESSION;PROGRESSION;PROGRESSION	Not Applicable;Not Applicable;Not Applicable	3;1;2	PO;PO;PO	NO;NO;NO	Hormone Therapy;Chemotherapy;Chemotherapy	Not Available;Not Available;Not Available	1120;19375;200	mg;mg;mg	Not Available;Not Available;Not Available	2011;2011;2011
TCGA-E1-5304-01A-01R-1470-07	Tumor	Yes	Yes	No	TCGA-E1-5304	78.87.0	Nationwide Children's Hospital	22	LGG	3F936629-BF0D-4BD7-ACB9-ABA186CE5EDF	12	TCGA	2016		NO	Not Available	NO	TCGA-E1-5304	691d5202-90cc-4e08-83a3-0620a89d3a4b	20	-15481	1251	0		Not Available	160	TCGA-E1-5304-D7549;TCGA-E1-5304-D7554;TCGA-E1-5304-D7556;TCGA-E1-5304-D7560;TCGA-E1-5304-D7563;TCGA-E1-5304-D7553;TCGA-E1-5304-D7566;TCGA-E1-5304-D7551	be795a9f-dcdf-4a7d-aa4f-94b92b08bd4b;95c00cf2-46a2-4357-9580-f19c65b86363;4266f715-faf8-4d2a-b45d-e1437dfe2d72;6d9b29fb-5777-4b46-aaaf-703389881871;21d4ba99-933d-45ca-b175-dde2cbeb3208;b6b37b85-64d1-4954-bc27-52ef5a91f85f;6b8d7114-8189-4922-a268-49d24d41d79e;a306ab5e-3ea9-444f-b6e0-4bbff0380335	Not Available;Not Available;Not Available;Not Available;Not Available;Not Available;Not Available;Not Available	20;20;20;20;20;20;20;20	125;312;398;1113;1166;249;1198;160	95;249;312;995;1128;160;1167;125	Temozolomide;Temozolomide;CCNU;Temozolomide;CPT-11;CCNU;VP-16;Temozolomide	Not Available;Not Available;Not Available;Not Available;Not Available;Not Available;Not Available;Not Available	1;1;1;1;1;1;1;1	1;2;2;4;1;2;1;1	150;200;110;200;125;110;50;200	mg/m2;mg/m2;mg/m2;mg/m2;mg/m2;mg/m2;mg/m2;mg/m2	ADJUVANT;ADJUVANT;ADJUVANT;PROGRESSION;PROGRESSION;ADJUVANT;PROGRESSION;ADJUVANT	Not Applicable;Not Applicable;Not Applicable;Not Applicable;Not Applicable;Not Applicable;Not Applicable;Not Applicable	3;6;7;8;9;5;10;4	PO;PO;PO;PO;IV;PO;PO;PO	NO;NO;NO;NO;NO;NO;NO;NO	Chemotherapy;Chemotherapy;Chemotherapy;Chemotherapy;Chemotherapy;Chemotherapy;Chemotherapy;Chemotherapy	Not Available;Not Available;Not Available;Not Available;Not Available;Not Available;Not Available;Not Available	1500;3950;440;7700;723;420;2100;2000	mg;mg;mg;mg;mg;mg;mg;mg	Not Available;Not Available;Not Available;Not Available;Not Available;Not Available;Not Available;Not Available	2011;2011;2011;2011;2011;2011;2011;2011
TCGA-E1-5305-01A-01R-1896-07	Tumor	Yes	Yes	No	TCGA-E1-5305	146.82.0	Nationwide Children's Hospital	22	LGG	21CF2B56-32B1-4D4E-8017-722330BD3172	12	TCGA	2016		Not Available	Not Available	YES	TCGA-E1-5305	a0bc5147-d9b4-41fd-8df3-a241d23722e8	8	-12655	2433	0		Not Available	89	TCGA-E1-5305-D16186;TCGA-E1-5305-D16187;TCGA-E1-5305-D16192;TCGA-E1-5305-D16188;TCGA-E1-5305-D16189;TCGA-E1-5305-D16191;TCGA-E1-5305-D16190;TCGA-E1-5305-D16193;TCGA-E1-5305-D16194;TCGA-E1-5305-D16195	cc8b2398-6351-496d-bfa5-956192b8589e;5d578bf2-fe1e-4e7f-8523-d97643d02d5f;5b398d6b-46a5-4af0-bb70-090461da40f1;9f0d6b1f-f74b-4767-9651-07f383616e6a;3c3689e6-abc3-4764-919c-996ab92275b6;fc80d459-8d13-46dd-bf95-7a1e5482fcb6;829f988e-fba1-419d-812d-1e060a1124fd;b6d30749-dc7c-4990-8996-85babd3a83e0;08d7b369-80c0-4476-bd5c-0183cf96984c;21b355a2-4ea3-473b-b4ad-f238bd434a78	Not Available;Not Available;Not Available;Not Available;Not Available;Not Available;Not Available;Not Available;Not Available;Not Available	8;9;9;9;9;9;9;9;10;11	2331;593;1994;593;1825;1994;1825;2093;2241;2241	2280;148;1861;148;1636;1861;1636;1994;2128;2128	CCNU;VP-16;Topotecan;Temozolomide;Hydroyurea;Temozolomide;Gleevec;CPT-11;Cytoxan;Avastin	Not Available;Not Available;Not Available;Not Available;Not Available;Not Available;Not Available;Not Available;Not Available;Not Available	8;8;8;8;8;8;8;8;8;8	1;12;6;12;6;6;6;2;4;4	110;50;200;150;500;200;500;340;730;10	mg/m2;mg/m2;mg/m2;mg/m2;mg;mg/m2;mg;mg/m2;mg;mg/kg	Discrepancy;PROGRESSION;PROGRESSION;PROGRESSION;PROGRESSION;PROGRESSION;PROGRESSION;PROGRESSION;PROGRESSION;PROGRESSION	Not Applicable;Not Applicable;Not Applicable;Not Applicable;Not Applicable;Not Applicable;Not Applicable;Not Applicable;Not Applicable;Not Applicable	1;2;4;2;3;4;3;5;6;6	PO;PO;PO;PO;PO;PO;PO;IV;PO;IV	NO;NO;NO;NO;NO;NO;NO;NO;NO;NO	Chemotherapy;Chemotherapy;Chemotherapy;Chemotherapy;Chemotherapy;Chemotherapy;Targeted Molecular therapy;Chemotherapy;Chemotherapy;Targeted Molecular therapy	Not Available;Not Available;Not Available;Not Available;Not Available;Not Available;Not Available;Not Available;Not Available;Not Available	220;25200;14400;18600;84000;12000;84000;5440;81760;10192	mg;mg;mg;mg;mg;mg;mg;mg;mg;mg	Not Available;Not Available;Not Available;Not Available;Not Available;Not Available;Not Available;Not Available;Not Available;Not Available	2011;2011;2011;2011;2011;2011;2011;2011;2011;2011
TCGA-E1-5307-01A-01R-1896-07	Tumor	Yes	Yes	No	TCGA-E1-5307	146.82.0	Nationwide Children's Hospital	22	LGG	B71AD63A-702C-4567-99E5-0C028E61BF18	12	TCGA	2016		Not Available	Not Available	NO	TCGA-E1-5307	a6ee311c-0a7b-4f47-86f1-f2164b128f9c	12	-22837	1762	0		Not Available	95	TCGA-E1-5307-D16200;TCGA-E1-5307-D16206;TCGA-E1-5307-D16204;TCGA-E1-5307-D16203;TCGA-E1-5307-D16199;TCGA-E1-5307-D16202;TCGA-E1-5307-D16201;TCGA-E1-5307-D16207;TCGA-E1-5307-D16205	44bf42b3-c194-4c93-9a88-42447409a82f;f9c645bb-d341-4d79-9d1a-b1bb3018a1d4;8ae3fefe-fa9b-4330-a82b-b331c3757014;a05e8ef2-3ab3-4592-9849-4c7a8d2225da;f796702a-6646-41d0-8bf5-02c53810a781;9a84e651-ef5f-4428-9a41-9abe3f200b09;c8dca0fe-e3b8-4666-9e57-0bf36edf5219;66c28e64-827c-4f8c-9f50-10830898b436;d7f710d5-d665-4d0c-9092-28c16ca3cd47	Not Available;Not Available;Not Available;Not Available;Not Available;Not Available;Not Available;Not Available;Not Available	12;12;12;12;12;12;12;12;12	260;1599;560;466;215;351;285;1720;1453	229;1462;466;382;126;313;260;1599;560	Temodar;Temodar;Temodar;CCNU;CCNu;CCNU;Temodar;Temodar;Celebrex	Not Available;Not Available;Not Available;Not Available;Not Available;Not Available;Not Available;Not Available;Not Available	8;8;8;8;8;8;8;8;8	1;4;3;1;2;1;1;4;41	150;150;150;82.5;110;110;200;175;400	mg/m2;mg/m2;mg/m2;mg/m2;mg/m2;mg/m2;mg/m2;mg/m2;mg	ADJUVANT;PROGRESSION;ADJUVANT;ADJUVANT;ADJUVANT;ADJUVANT;ADJUVANT;PROGRESSION;ADJUVANT	Not Applicable;Not Applicable;Not Applicable;Not Applicable;Not Applicable;Not Applicable;Not Applicable;Not Applicable;Not Applicable	2;8;6;5;1;4;3;9;7	PO;PO;PO;PO;PO;PO;PO;PO;PO	NO;NO;NO;NO;NO;NO;NO;NO;NO	Chemotherapy;Chemotherapy;Chemotherapy;Chemotherapy;Chemotherapy;Chemotherapy;Chemotherapy;Chemotherapy;Other, specify in notes	Not Available;Not Available;Not Available;Not Available;Not Available;Not Available;Not Available;Not Available;Antiongiogenic	1250;4800;3750;130;300;180;1675;6000;45920	mg;mg;mg;mg;mg;mg;mg;mg;mg	Not Available;Not Available;Not Available;Not Available;Not Available;Not Available;Not Available;Not Available;Not Available	2011;2011;2011;2011;2011;2011;2011;2011;2011
TCGA-E1-5311-01A-01R-1470-07	Tumor	Yes	Yes	No	TCGA-E1-5311	78.87.0	Nationwide Children's Hospital	22	LGG	02F98ADC-E0B7-4BF1-B995-49DE148AF16F	12	TCGA	2016		NO	Not Available	NO	TCGA-E1-5311	0061e9ef-df6a-414e-af64-c88f8192e2d3	25	-11332	4084	0		Not Available	-8	TCGA-E1-5311-D7605;TCGA-E1-5311-D7611;TCGA-E1-5311-D7604;TCGA-E1-5311-D7609;TCGA-E1-5311-D7613;TCGA-E1-5311-D7606;TCGA-E1-5311-D7612;TCGA-E1-5311-D7610	30aab203-831a-45a5-a8bb-a12345ebb0fb;23ccb473-f54d-4bbd-a42f-5a08ba5eb8e3;9c1483be-c582-4e5c-8521-bff2d3373ffa;093fbbe5-b3b5-4b77-aae3-1290f4970a0a;3b12c8ac-446c-48f9-83c7-b47fd1922807;d0f8800f-d92b-4fef-9e99-4ed9b6730e9b;09853759-bc18-4985-a43b-250c56485528;ab0c2859-49f7-44b4-95c2-cd241ada23fc	Not Available;Not Available;Not Available;Not Available;Not Available;Not Available;Not Available;Not Available	25;25;25;25;25;25;25;25	2799;3868;20;3282;4084;2848;3996;3749	2615;3282;20;2925;3996;2825;3868;3282	Temozolomide;Celebrex;MAGI131-81c6;CCNU;VP-16;Karerltecin;Cloretazine;Tamoxifen	Not Available;Not Available;Not Available;Not Available;Not Available;Not Available;Not Available;Not Available	1;1;1;1;1;1;1;1	6;19;1;8;3;1;3;15	200;400;40;110;50;2.2;300;100	mg/m2;mg;mCi;mg/m2;mg/m2;mg;mg/m2;mg	PROGRESSION;PROGRESSION;ADJUVANT;PROGRESSION;PROGRESSION;PROGRESSION;PROGRESSION;PROGRESSION	Not Applicable;Not Applicable;Not Applicable;Not Applicable;Not Applicable;Not Applicable;Not Applicable;Not Applicable	2;6;1;5;8;3;7;6	PO;PO;INTUM;PO;PO;IV;IV;PO	NO;NO;NO;NO;NO;NO;NO;NO	Chemotherapy;Other, specify in notes;Other, specify in notes;Chemotherapy;Chemotherapy;Chemotherapy;Chemotherapy;Hormone Therapy	Not Available;NSAID;Brachytherpy;Not Available;Not Available;Not Available;Not Available;Not Available	13200;425600;40;2000;6930;11;2040;84000	mg;mg;mCi;mg;mg;mg;mg;mg	Not Available;Not Available;Not Available;Not Available;Not Available;Not Available;Not Available;Not Available	2011;2011;2011;2011;2011;2011;2011;2011
TCGA-E1-5318-01A-01R-1470-07	Tumor	Yes	Yes	No	TCGA-E1-5318	78.87.0	Nationwide Children's Hospital	22	LGG	285D9009-03F6-45CA-A152-4955E74E10AF	12	TCGA	2016		NO	Not Available	NO	TCGA-E1-5318	400b2fa3-baf7-4baa-99b4-88b9f25b5049	26	-15372	2379	0	2379	Not Available	362	TCGA-E1-5318-D7629;TCGA-E1-5318-D7623;TCGA-E1-5318-D7636;TCGA-E1-5318-D7635;TCGA-E1-5318-D7630;TCGA-E1-5318-D7638;TCGA-E1-5318-D7645;TCGA-E1-5318-D7620;TCGA-E1-5318-D7631;TCGA-E1-5318-D7622;TCGA-E1-5318-D7619;TCGA-E1-5318-D7633;TCGA-E1-5318-D7628;TCGA-E1-5318-D7641	0b29e6cd-3baa-44d6-8169-0fdb64b67e0e;d27f585c-53c0-431f-ab79-d54b772620ce;feb703c5-9c8f-4b8f-8353-1131d01355ee;40ce51f2-557a-411e-b618-642259b5929d;b198aef2-c997-4ab1-b5a8-b44b8baca604;7969fe3e-4682-4dee-bff6-7132ab8e916c;ead855f0-e402-4be5-b160-3036d37fb8ed;c339ebe1-aa49-47c8-8088-5428d4e2f3b2;4fbbc709-b41c-4ba8-ac98-21ead1ae43cf;74468cb9-fcf4-4b97-a28f-164a5d94f934;c5a29f35-97d1-47f2-87fb-afa2b…	Not Available;Not Available;Not Available;Not Available;Not Available;Not Available;Not Available;Not Available;Not Available;Not Available;Not Available;Not Available;Not Available;Not Available	26;26;26;26;26;26;26;26;26;26;26;26;26;26	1904;1231;2211;2127;1971;2267;2335;824;2043;1026;781;2043;1652;2267	1655;1043;2127;2023;1904;2211;2268;781;1980;824;385;1980;1590;2211	CCNU;Gliadel Wafers;CPT-11;CPT-11;CCNU;Procarbazine;CCNU;Temazolomide;Cytoxan;Temozolomide;Carboplatin;Celebrex;VP-16;Tamoxiten	Not Available;Not Available;Not Available;Not Available;Not Available;Not Available;Not Available;Not Available;Not Available;Not Available;Not Available;Not Available;Not Available;Not Available	1;1;1;1;1;1;1;1;1;1;1;1;1;1	3;1;2;1;2;2;2;1;2;7;11;2;2;2	110;8;260;350;82.5;75;82.5;200;100;150;560;400;50;80	mg/m2;{Wafer};mg/m2;mg/m2;mg/m2;mg/m2;mg/m2;mg/m2;mg;mg/m2;mg/m2;mg;mg/m2;mg	PROGRESSION;PROGRESSION;ADJUVANT;PROGRESSION;ADJUVANT;PROGRESSION;PROGRESSION;ADJUVANT;ADJUVANT;ADJUVANT;PROGRESSION;PROGRESSION;PROGRESSION;PROGRESSION	Not Applicable;Not Applicable;Not Applicable;Not Applicable;Not Applicable;Not Applicable;Not Applicable;Not Applicable;Not Applicable;Not Applicable;Not Applicable;Not Applicable;Not Applicable;Not Applicable	7;4;11;10;8;12;13;2;9;3;1;9;9;12	PO;INTUM;IV;IV;PO;PO;PO;PO;PO;PO;IV;PO;PO;PO	NO;NO;NO;NO;NO;NO;NO;NO;NO;NO;NO;NO;NO;NO	Chemotherapy;Chemotherapy;Chemotherapy;Chemotherapy;Chemotherapy;Chemotherapy;Chemotherapy;Chemotherapy;Chemotherapy;Chemotherapy;Chemotherapy;Other, specify in notes;Chemotherapy;Hormone Therapy	Not Available;Not Available;Not Available;Not Available;Not Available;Not Available;Not Available;Not Available;Not Available;Not Available;Not Available;NSAIDs;Not Available;Not Available	540;8;3400;1710;280;6720;280;1650;5600;8400;6507;44800;3000;4480	mg;{Wafer};mg;mg;mg;mg;mg;mg;mg;mg;mg;mg;mg;mg	Not Available;Not Available;Not Available;Not Available;Not Available;Not Available;Not Available;Not Available;Not Available;Not Available;Not Available;Not Available;Not Available;Not Available	2011;2011;2011;2011;2011;2011;2011;2011;2011;2011;2011;2011;2011;2011
TCGA-E1-5319-01A-01R-1896-07	Tumor	Yes	Yes	No	TCGA-E1-5319	146.82.0	Nationwide Children's Hospital	22	LGG	38C08730-7241-4702-A020-83F132A10C10	12	TCGA	2016		Not Available	Not Available	NO	TCGA-E1-5319	84569c1a-6baa-4380-ae3c-707df1be4618	17	-17612	2907	0		Not Available	936	TCGA-E1-5319-D16174;TCGA-E1-5319-D16175;TCGA-E1-5319-D16177;TCGA-E1-5319-D16176;TCGA-E1-5319-D16179;TCGA-E1-5319-D16178;TCGA-E1-5319-D16180;TCGA-E1-5319-D16181;TCGA-E1-5319-D16182	6d31737d-4921-402e-bc85-10d762ed7932;d27d6d3e-f1bc-4afe-80ec-a894e4d73091;04a91ee2-d48f-4bdd-b621-ddab8425a59a;b869d193-25b4-4aae-beaa-6f44acda704a;d5514219-5b0e-482f-a2af-027c0ba5427b;90657aae-3bf5-4ed4-9b0b-9588f876b750;561946e1-a96c-47aa-ae5f-3f1dd8684ea5;da80b4cc-3bf5-4b0b-8f98-d2fb84c55973;1e479794-aec8-4230-b7e8-f00f75cf7bf9	Not Available;Not Available;Not Available;Not Available;Not Available;Not Available;Not Available;Not Available;Not Available	18;19;19;19;22;22;23;23;24	1385;1511;1993;1933;2364;2121;2433;2587;2818	952;1385;1933;1826;2322;2029;2364;2433;2587	Temodar;Celebrex;Carboplatin;Carboplatin;CCNU;Temodar;CCNU;VP-16;VP-16	Not Available;Not Available;Not Available;Not Available;Not Available;Not Available;Not Available;Not Available;Not Available	8;8;8;8;8;8;8;8;8	13;4;2;3;1;2;1;3;6	200;800;450;560;110;200;82.5;50;25	mg/m2;mg;mg/m2;mg/m2;mg/m2;mg/m2;mg/m2;mg/m2;mg/m2	PROGRESSION;ADJUVANT;PROGRESSION;PROGRESSION;PROGRESSION;PROGRESSION;PROGRESSION;PROGRESSION;ADJUVANT	Not Applicable;Not Applicable;Not Applicable;Not Applicable;Not Applicable;Not Applicable;Not Applicable;Not Applicable;Not Applicable	1;2;4;3;6;5;7;8;9	PO;PO;PO;PO;PO;PO;PO;PO;PO	NO;NO;NO;NO;NO;NO;NO;NO;NO	Chemotherapy;Other, specify in notes;Chemotherapy;Chemotherapy;Chemotherapy;Chemotherapy;Chemotherapy;Chemotherapy;Chemotherapy	Not Available;Antiongigenic;Not Available;Not Available;Not Available;Not Available;Not Available;Not Available;Not Available	26650;95200;50400;94920;240;4000;180;6300;6300	mg;mg;mg;mg;mg;mg;mg;mg;mg	Not Available;Not Available;Not Available;Not Available;Not Available;Not Available;Not Available;Not Available;Not Available	2011;2011;2011;2011;2011;2011;2011;2011;2011
TCGA-E1-5322-01A-01R-1470-07	Tumor	Yes	Yes	No	TCGA-E1-5322	78.87.0	Nationwide Children's Hospital	22	LGG	98454F08-94B5-4EEE-8707-35B7A0436EC5	12	TCGA	2016		Not Available	Not Available	Not Available	TCGA-E1-5322	5ea230a6-77aa-4aa5-867c-09651d481d8b	27	-13903	3978	0		Not Available	3305	TCGA-E1-5322-D7467	5f1f8156-edae-4626-873b-b85e38a002d4	Not Available	27	1109	1085	Gliadel Wafer	Not Available	1	7	8	{Wafer}	ADJUVANT	Not Applicable	1	INTUM	NO	Chemotherapy	Not Available	8	{Wafer}	Not Available	2011
TCGA-E1-A7YD-01A-11R-A34F-07	Tumor	Yes	Yes	No	TCGA-E1-A7YD	352.49.0	Nationwide Children's Hospital	22	LGG	B28C3CE9-B0D5-4BB1-99E0-03E64D7A4A13	12	TCGA	2016		Unknown	Not Available	NO	TCGA-E1-A7YD	457EC7F6-8612-4641-AAEF-8A7F2C44C30C	12	-21020	435	0		Not Available	Not Available	TCGA-E1-A7YD-D61159;TCGA-E1-A7YD-D61160	3901572E-7813-4FBB-8E34-1C99B7646119;DDC53550-72CF-4515-9AAB-013E69C0E58E	Not Available;Not Available	14;14	285;Not Available	111;314	CCNU;Temodar	Clinical Progressive Disease;Unknown	8;8	Not Available;Not Available	Not Available;Not Available	Not Available;Not Available	Not Available;Not Available	Not Applicable;Not Applicable	Not Available;Not Available	Not Available;Not Available	NO;YES	Chemotherapy;Chemotherapy	Not Available;Not Available	Not Available;Not Available	Not Available;Not Available	NO;NO	2014;2014
TCGA-E1-A7YE-01A-11R-A34F-07	Tumor	Yes	Yes	No	TCGA-E1-A7YE	352.49.0	Nationwide Children's Hospital	22	LGG	CC47D9B9-1485-4697-AADF-F04E86FC5377	12	TCGA	2016		NO	Not Available	NO	TCGA-E1-A7YE	F842F756-CE78-4C99-BCF8-3BCE18A4D9EF	12	-11971	886	0		Not Available	81	TCGA-E1-A7YE-D61167;TCGA-E1-A7YE-D61171;TCGA-E1-A7YE-D61176;TCGA-E1-A7YE-D61182;TCGA-E1-A7YE-D61183;TCGA-E1-A7YE-D61185;TCGA-E1-A7YE-D61186;TCGA-E1-A7YE-D61190;TCGA-E1-A7YE-D61221	FEC71CDC-DE35-494B-98CD-D6220CBB39BD;749626B5-D27B-4310-97E3-98021E6D8405;B567E6D2-B15B-4B4B-A61F-3D3DF2F38AE4;8A4C234D-7FE4-4E07-9CD1-2A9F114D0155;49132B44-9583-4FFA-B258-1E1AB02D5463;FC58BB6D-E623-4730-A2E4-6E20F62D0660;16DD15B7-73A8-4C14-A3DA-44798CC4F85B;D184A86B-A497-489C-B3A2-942FA29B3C16;F26BB5B1-A15D-4B38-9446-7F43647D04B8	Not Available;Not Available;Not Available;Not Available;Not Available;Not Available;Not Available;Not Available;Not Available	14;14;14;14;14;14;14;14;14	185;468;237;695;703;731;731;787;845	81;378;237;482;469;704;704;715;790	CCNU;CCNU;Gliadel wafers;Temodar;Celebrex;Temodar;Benzylguanine;Karenitecin;VP-16	Clinical Progressive Disease;Clinical Progressive Disease;Stable Disease;Clinical Progressive Disease;Clinical Progressive Disease;Clinical Progressive Disease;Clinical Progressive Disease;Clinical Progressive Disease;Clinical Progressive Disease	8;8;8;8;8;8;8;8;8	Not Available;Not Available;Not Available;Not Available;Not Available;Not Available;Not Available;Not Available;Not Available	Not Available;Not Available;Not Available;Not Available;Not Available;Not Available;Not Available;Not Available;Not Available	Not Available;Not Available;Not Available;Not Available;Not Available;Not Available;Not Available;Not Available;Not Available	Not Available;Not Available;Not Available;Not Available;Not Available;Not Available;Not Available;Not Available;Not Available	Not Applicable;Not Applicable;Not Applicable;Not Applicable;Not Applicable;Not Applicable;Not Applicable;Not Applicable;Not Applicable	Not Available;Not Available;Not Available;Not Available;Not Available;Not Available;Not Available;Not Available;Not Available	Not Available;Not Available;Not Available;Not Available;Not Available;Not Available;Not Available;Not Available;Not Available	NO;NO;NO;NO;NO;NO;NO;NO;NO	Chemotherapy;Chemotherapy;Chemotherapy;Not Available;Ancillary;Chemotherapy;Targeted Molecular therapy;Chemotherapy;Chemotherapy	Not Available;Not Available;Not Available;Not Available;Not Available;Not Available;Not Available;Not Available;Not Available	Not Available;Not Available;Not Available;Not Available;Not Available;Not Available;Not Available;Not Available;Not Available	Not Available;Not Available;Not Available;Not Available;Not Available;Not Available;Not Available;Not Available;Not Available	NO;NO;NO;NO;NO;NO;YES;YES;NO	2014;2014;2014;2014;2014;2014;2014;2014;2014
TCGA-E1-A7YH-01A-11R-A34F-07	Tumor	Yes	Yes	No	TCGA-E1-A7YH	352.49.0	Nationwide Children's Hospital	22	LGG	53FA8683-CF73-46CB-B071-69339F43DD23	12	TCGA	2016		Unknown	Not Available	NO	TCGA-E1-A7YH	9F469EDB-6B12-4EAB-BD6F-9C10034D4CB7	12	-17465	2835	0		Not Available	17	TCGA-E1-A7YH-D61224;TCGA-E1-A7YH-D61225;TCGA-E1-A7YH-D61226;TCGA-E1-A7YH-D61228;TCGA-E1-A7YH-D61231;TCGA-E1-A7YH-D61234;TCGA-E1-A7YH-D61235;TCGA-E1-A7YH-D61236;TCGA-E1-A7YH-D61238	C3FB6DAF-CC6E-4337-A4D9-428A04D885F1;5ABFE853-898E-4AE7-B004-84BA9C9F538A;497713B5-E927-49B8-BCDF-987ED2BD152D;AED54027-D9B2-47BF-A61C-FE8F7F7A96CD;0E15F21A-0740-4CEA-8117-F322CA019484;4C28D915-D694-4549-BDCD-78BB263BA535;9D2F071F-A519-4608-8897-8CB965C09A4C;7CAE29FD-FD85-47BA-B60F-BBE33F7D49FF;9CEF76EB-E81C-4496-A154-0999F535C7E9	Not Available;Not Available;Not Available;Not Available;Not Available;Not Available;Not Available;Not Available;Not Available	14;14;14;14;14;14;14;14;14	87;216;537;752;835;1223;1223;1328;1627	45;117;222;706;775;867;867;1224;1345	Temodar;CCNU;Temodar;Temodar;Temodar;Erlotinib;Avastin;Avastin;VP-16	Stable Disease;Stable Disease;Unknown;Clinical Progressive Disease;Clinical Progressive Disease;Stable Disease;Stable Disease;Clinical Progressive Disease;Clinical Progressive Disease	8;8;8;8;8;8;8;8;8	Not Available;Not Available;Not Available;Not Available;Not Available;Not Available;Not Available;Not Available;Not Available	Not Available;Not Available;Not Available;Not Available;Not Available;Not Available;Not Available;Not Available;Not Available	Not Available;Not Available;Not Available;Not Available;Not Available;Not Available;Not Available;Not Available;Not Available	Not Available;Not Available;Not Available;Not Available;Not Available;Not Available;Not Available;Not Available;Not Available	Not Applicable;Not Applicable;Not Applicable;Not Applicable;Not Applicable;Not Applicable;Not Applicable;Not Applicable;Not Applicable	Not Available;Not Available;Not Available;Not Available;Not Available;Not Available;Not Available;Not Available;Not Available	Not Available;Not Available;Not Available;Not Available;Not Available;Not Available;Not Available;Not Available;Not Available	NO;NO;NO;NO;NO;NO;NO;NO;NO	Chemotherapy;Chemotherapy;Chemotherapy;Chemotherapy;Chemotherapy;Chemotherapy;Not Available;Not Available;Chemotherapy	Not Available;Not Available;Not Available;Not Available;Not Available;Not Available;Not Available;Not Available;Not Available	Not Available;Not Available;Not Available;Not Available;Not Available;Not Available;Not Available;Not Available;Not Available	Not Available;Not Available;Not Available;Not Available;Not Available;Not Available;Not Available;Not Available;Not Available	NO;NO;NO;NO;NO;YES;YES;NO;NO	2014;2014;2014;2014;2014;2014;2014;2014;2014
TCGA-E1-A7YI-01A-11R-A34F-07	Tumor	Yes	Yes	No	TCGA-E1-A7YI	352.49.0	Nationwide Children's Hospital	22	LGG	B3B4C028-2279-46C4-98CD-B555B73E3B1B	12	TCGA	2016		Unknown	Not Available	NO	TCGA-E1-A7YI	5795A884-B62A-46A9-81D6-F24058424660	12	-12229	111	0		Not Available	11
TCGA-E1-A7YJ-01A-11R-A34F-07	Tumor	Yes	Yes	No	TCGA-E1-A7YJ	352.49.0	Nationwide Children's Hospital	22	LGG	BC030FC9-CCDB-433B-B4E8-91F985F99D89	12	TCGA	2016		Unknown	Not Available	NO	TCGA-E1-A7YJ	BC6FBB3C-870D-40B5-983B-7C88705E020D	12	-20180	592	0		Not Available	12	TCGA-E1-A7YJ-D61250;TCGA-E1-A7YJ-D61252;TCGA-E1-A7YJ-D61253;TCGA-E1-A7YJ-D61254;TCGA-E1-A7YJ-D61258	B7766092-014A-4022-B955-64E79DCB5CF6;BC5EE672-52C4-4BF2-B34C-19B1F8E3EB2E;54D88AA0-390E-4D3F-ABF4-A143045CF5F6;E73CAFDA-7537-40C4-96BB-C655A0C45770;FC1FB192-BAC6-4038-87DE-C3EA5C46495F	Not Available;Not Available;Not Available;Not Available;Not Available	15;15;15;15;15	84;144;504;518;541	39;96;96;96;537	Temodar;CPT-11;Avastin;Temodar;MR1-1	Stable Disease;Stable Disease;Clinical Progressive Disease;Clinical Progressive Disease;Clinical Progressive Disease	8;8;8;8;8	Not Available;Not Available;Not Available;Not Available;Not Available	Not Available;Not Available;Not Available;Not Available;Not Available	Not Available;Not Available;Not Available;Not Available;Not Available	Not Available;Not Available;Not Available;Not Available;Not Available	Not Applicable;Not Applicable;Not Applicable;Not Applicable;Not Applicable	Not Available;Not Available;Not Available;Not Available;Not Available	Not Available;Not Available;Not Available;Not Available;Not Available	NO;NO;NO;NO;NO	Chemotherapy;Chemotherapy;Immunotherapy;Chemotherapy;Immunotherapy	Not Available;Not Available;Not Available;Not Available;Not Available	Not Available;Not Available;Not Available;Not Available;Not Available	Not Available;Not Available;Not Available;Not Available;Not Available	NO;NO;NO;NO;YES	2014;2014;2014;2014;2014
TCGA-E1-A7YK-01A-11R-A34F-07	Tumor	Yes	Yes	No	TCGA-E1-A7YK	352.49.0	Nationwide Children's Hospital	22	LGG	79BF78A2-C21E-4E26-929F-ED180D8B843B	12	TCGA	2016		Unknown	Not Available	NO	TCGA-E1-A7YK	BB4A30D5-4EBA-45DB-B05A-BD843044D508	12	-19236	378	0		Not Available	6	TCGA-E1-A7YK-D61284;TCGA-E1-A7YK-D61286	04EACA74-1CCC-4875-BDC6-D7D6849194E7;21B1EFC1-D066-448B-862F-6CE7E60C5790	Not Available;Not Available	15;15	68;Not Available	27;90	Temodar;Temodar	Stable Disease;Unknown	8;8	Not Available;Not Available	Not Available;Not Available	Not Available;Not Available	Not Available;Not Available	Not Applicable;Not Applicable	Not Available;Not Available	Not Available;Not Available	NO;NO	Chemotherapy;Chemotherapy	Not Available;Not Available	Not Available;Not Available	Not Available;Not Available	NO;NO	2014;2014
TCGA-E1-A7YL-01A-11R-A34F-07	Tumor	Yes	Yes	No	TCGA-E1-A7YL	352.49.0	Nationwide Children's Hospital	22	LGG	32EF1BC1-435D-481D-813E-5F064F62E94D	12	TCGA	2016		NO	Not Available	NO	TCGA-E1-A7YL	96D9249E-501C-49E0-9559-01DA978A9CA6	12	-16982	492	0		Not Available	14	TCGA-E1-A7YL-D61291;TCGA-E1-A7YL-D61294;TCGA-E1-A7YL-D61295;TCGA-E1-A7YL-D61296;TCGA-E1-A7YL-D61298;TCGA-E1-A7YL-D61299	4317867D-7C62-469A-95AA-747361F74413;C0F27550-D2A5-4841-9DB5-5F2E51B66CB1;381F4079-84C8-43DF-9231-EB5855F3D737;3FCCA485-3EB4-434A-8384-FEB790C031C9;51D62C27-BDAA-41CB-8E94-6D04F00C02D2;6D0E7573-4BF2-4CFF-A210-88ADE42D77F3	Not Available;Not Available;Not Available;Not Available;Not Available;Not Available	15;15;15;15;15;15	78;289;263;249;336;325	36;103;103;103;298;298	Temodar;Avastin;Carboplatin;CPT-11;Avastin;VP-16	Clinical Progressive Disease;Clinical Progressive Disease;Clinical Progressive Disease;Clinical Progressive Disease;Clinical Progressive Disease;Clinical Progressive Disease	8;8;8;8;8;8	Not Available;Not Available;Not Available;Not Available;Not Available;Not Available	Not Available;Not Available;Not Available;Not Available;Not Available;Not Available	Not Available;Not Available;Not Available;Not Available;Not Available;Not Available	Not Available;Not Available;Not Available;Not Available;Not Available;Not Available	Not Applicable;Not Applicable;Not Applicable;Not Applicable;Not Applicable;Not Applicable	Not Available;Not Available;Not Available;Not Available;Not Available;Not Available	Not Available;Not Available;Not Available;Not Available;Not Available;Not Available	NO;NO;NO;NO;NO;NO	Chemotherapy;Immunotherapy;Chemotherapy;Chemotherapy;Immunotherapy;Chemotherapy	Not Available;Not Available;Not Available;Not Available;Not Available;Not Available	Not Available;Not Available;Not Available;Not Available;Not Available;Not Available	Not Available;Not Available;Not Available;Not Available;Not Available;Not Available	NO;NO;NO;NO;NO;NO	2014;2014;2014;2014;2014;2014
TCGA-E1-A7YM-01A-11R-A34F-07	Tumor	Yes	Yes	No	TCGA-E1-A7YM	352.49.0	Nationwide Children's Hospital	22	LGG	E605604A-C18E-4519-92CB-510B3984E5F8	12	TCGA	2016		NO	Not Available	NO	TCGA-E1-A7YM	4250AC3C-C8B0-46CE-B9C8-7963BC386041	12	-23263	648	0		Not Available	11	TCGA-E1-A7YM-D61418;TCGA-E1-A7YM-D61420;TCGA-E1-A7YM-D61421;TCGA-E1-A7YM-D61422;TCGA-E1-A7YM-D61423;TCGA-E1-A7YM-D61424;TCGA-E1-A7YM-D61426;TCGA-E1-A7YM-D61427	D12571FF-CF1C-4376-8885-5B7847CBE49D;C19BA868-82B4-412A-8743-11B35002A24A;D5FB8A4A-6DF7-4FF6-8385-7687062849D3;63EF275B-6B0B-4476-B394-82070A5BCCB8;B35CE46A-7BDC-4879-A729-1EAE5D2F1392;53B68102-4413-48E8-9C09-F96B6B18859E;CB216B91-BE59-4485-99E3-A36277377673;229207F3-DA7E-413B-A97B-B2FB4D0A291E	Not Available;Not Available;Not Available;Not Available;Not Available;Not Available;Not Available;Not Available	15;15;15;15;15;15;15;15	75;137;137;174;164;497;593;593	27;90;90;137;137;174;501;501	Temodar;Avastin;CPT-11;Avastin;VP-16;Avastin;Avastin;Carboplatin	Clinical Progressive Disease;Stable Disease;Stable Disease;Stable Disease;Stable Disease;Clinical Progressive Disease;Stable Disease;Stable Disease	8;8;8;8;8;8;8;8	Not Available;Not Available;Not Available;Not Available;Not Available;Not Available;Not Available;Not Available	Not Available;Not Available;Not Available;Not Available;Not Available;Not Available;Not Available;Not Available	Not Available;Not Available;Not Available;Not Available;Not Available;Not Available;Not Available;Not Available	Not Available;Not Available;Not Available;Not Available;Not Available;Not Available;Not Available;Not Available	Not Applicable;Not Applicable;Not Applicable;Not Applicable;Not Applicable;Not Applicable;Not Applicable;Not Applicable	Not Available;Not Available;Not Available;Not Available;Not Available;Not Available;Not Available;Not Available	Not Available;Not Available;Not Available;Not Available;Not Available;Not Available;Not Available;Not Available	NO;NO;NO;NO;NO;NO;NO;NO	Chemotherapy;Immunotherapy;Chemotherapy;Immunotherapy;Chemotherapy;Immunotherapy;Immunotherapy;Chemotherapy	Not Available;Not Available;Not Available;Not Available;Not Available;Not Available;Not Available;Not Available	Not Available;Not Available;Not Available;Not Available;Not Available;Not Available;Not Available;Not Available	Not Available;Not Available;Not Available;Not Available;Not Available;Not Available;Not Available;Not Available	NO;NO;NO;NO;NO;NO;NO;NO	2014;2014;2014;2014;2014;2014;2014;2014
TCGA-E1-A7YN-01A-11R-A34F-07	Tumor	Yes	Yes	No	TCGA-E1-A7YN	352.49.0	Nationwide Children's Hospital	22	LGG	FCE4F04B-A246-410F-A140-83045D6D1165	12	TCGA	2016		NO	Not Available	NO	TCGA-E1-A7YN	BCC17E9A-6FE3-44FF-963C-D2D850A431F1	9	-23180	727	0		Not Available	20	TCGA-E1-A7YN-D61437;TCGA-E1-A7YN-D61438;TCGA-E1-A7YN-D61442;TCGA-E1-A7YN-D61444;TCGA-E1-A7YN-D61450;TCGA-E1-A7YN-D61451	1A1B6155-B8EB-4E11-BA47-F01D0C6670DD;74ABFEC7-A861-4AD2-B928-6152BE300B73;C21303E5-B241-4D5B-875A-8A02CA330EDB;74A352D0-4BEB-482A-8997-1116C31AD09A;8ED4B60C-CE8A-4638-830F-83A98961CAFD;6BAB6C63-2436-4CC9-B2C8-01B94C4FEF9F	Not Available;Not Available;Not Available;Not Available;Not Available;Not Available	15;15;15;15;15;15	90;369;484;484;553;632	35;124;429;429;491;506	Temodar;Temodar;Avastin;Temodar;Avastin;CCNU	Stable Disease;Clinical Progressive Disease;Clinical Progressive Disease;Clinical Progressive Disease;Clinical Progressive Disease;Clinical Progressive Disease	8;8;8;8;8;8	Not Available;Not Available;Not Available;Not Available;Not Available;Not Available	Not Available;Not Available;Not Available;Not Available;Not Available;Not Available	Not Available;Not Available;Not Available;Not Available;Not Available;Not Available	Not Available;Not Available;Not Available;Not Available;Not Available;Not Available	Not Applicable;Not Applicable;Not Applicable;Not Applicable;Not Applicable;Not Applicable	Not Available;Not Available;Not Available;Not Available;Not Available;Not Available	Not Available;Not Available;Not Available;Not Available;Not Available;Not Available	NO;NO;NO;NO;NO;NO	Chemotherapy;Chemotherapy;Immunotherapy;Chemotherapy;Immunotherapy;Chemotherapy	Not Available;Not Available;Not Available;Not Available;Not Available;Not Available	Not Available;Not Available;Not Available;Not Available;Not Available;Not Available	Not Available;Not Available;Not Available;Not Available;Not Available;Not Available	NO;NO;NO;NO;NO;NO	2014;2014;2014;2014;2014;2014
TCGA-E1-A7YO-01A-11R-A34F-07	Tumor	Yes	Yes	No	TCGA-E1-A7YO	352.49.0	Nationwide Children's Hospital	22	LGG	C1E17212-CEF8-4EE1-92DE-91C2AC1C0553	12	TCGA	2016		NO	Not Available	NO	TCGA-E1-A7YO	992452EE-8D9F-406B-9708-7BCB60062743	19	-16770	2282	0		Not Available	1408	TCGA-E1-A7YO-D61453	9D9F9B77-FDFB-420E-B458-FD367D8B7231	Not Available	15	23	23	I131-81C6	Stable Disease	8	Not Available	Not Available	Not Available	Not Available	Not Applicable	Not Available	Not Available	NO	Immunotherapy	Not Available	Not Available	Not Available	YES	2014
TCGA-E1-A7YQ-01A-11R-A34R-07	Tumor	Yes	Yes	No	TCGA-E1-A7YQ	352.49.0	Nationwide Children's Hospital	22	LGG	B147E23D-1097-40A5-AE90-FB83044513E3	12	TCGA	2016		NO	Not Available	NO	TCGA-E1-A7YQ	75DBC8FB-4DB8-4764-824C-ECCF3A223884	19	-21341	1578	0		Not Available	346	TCGA-E1-A7YQ-D61539;TCGA-E1-A7YQ-D61540;TCGA-E1-A7YQ-D61541	90634921-7D21-4FA2-A5F5-727E4AACF439;52EA3236-D091-43D8-B6B4-E9F026FFD823;7A823A25-5BF8-44D6-95B4-4EE024A299B2	Not Available;Not Available;Not Available	15;15;15	396;512;559	346;429;532	Temodar;CCNU;Temodar	Stable Disease;Stable Disease;Clinical Progressive Disease	8;8;8	Not Available;Not Available;Not Available	Not Available;Not Available;Not Available	Not Available;Not Available;Not Available	Not Available;Not Available;Not Available	Not Applicable;Not Applicable;Not Applicable	Not Available;Not Available;Not Available	Not Available;Not Available;Not Available	NO;NO;NO	Chemotherapy;Chemotherapy;Chemotherapy	Not Available;Not Available;Not Available	Not Available;Not Available;Not Available	Not Available;Not Available;Not Available	NO;NO;NO	2014;2014;2014
TCGA-E1-A7YS-01A-11R-A34F-07	Tumor	Yes	Yes	No	TCGA-E1-A7YS	352.49.0	Nationwide Children's Hospital	22	LGG	22641E71-C861-4BD8-B39C-87DE93E75C5E	12	TCGA	2016		NO	Not Available	NO	TCGA-E1-A7YS	5E2539E0-2088-43DF-AD2A-F854D8BB6D30	11	-26159	466	0		Not Available	16	TCGA-E1-A7YS-D61559;TCGA-E1-A7YS-D61560	2E2BE95F-A48A-4AA6-A723-E3789B943E9F;C5132DE8-7AA1-4C48-A553-400452DEB9CB	Not Available;Not Available	15;15	106;365	67;127	Temodar;Temodar	Stable Disease;Stable Disease	8;8	Not Available;Not Available	Not Available;Not Available	Not Available;Not Available	Not Available;Not Available	Not Applicable;Not Applicable	Not Available;Not Available	Not Available;Not Available	NO;NO	Chemotherapy;Chemotherapy	Not Available;Not Available	Not Available;Not Available	Not Available;Not Available	NO;NO	2014;2014
TCGA-E1-A7YU-01A-11R-A34R-07	Tumor	Yes	Yes	No	TCGA-E1-A7YU	352.49.0	Nationwide Children's Hospital	22	LGG	8E79F93A-6C86-4F08-935C-DC74CE60E793	12	TCGA	2016		Unknown	Not Available	NO	TCGA-E1-A7YU	FC3948FB-DF27-4149-BBFB-04443DFECC19	11	-15345	23	0		Not Available	Not Available	TCGA-E1-A7YU-D61577	44D3E63F-E995-4857-8B11-4B9AA355DA5F	Not Available	15	6	6	I 131 81C6	Unknown	8	Not Available	Not Available	Not Available	Not Available	Not Applicable	Not Available	Not Available	NO	Immunotherapy	Not Available	Not Available	Not Available	YES	2014
TCGA-E1-A7YV-01A-11R-A34R-07	Tumor	Yes	Yes	No	TCGA-E1-A7YV	352.49.0	Nationwide Children's Hospital	22	LGG	8FEC2122-DCE8-4692-83A6-2AA2FA580E9B	12	TCGA	2016		NO	Not Available	NO	TCGA-E1-A7YV	23C335F6-5749-4443-8AE8-61CCCBB137CB	11	-9546	987	0		Not Available	6	TCGA-E1-A7YV-D61580;TCGA-E1-A7YV-D61581;TCGA-E1-A7YV-D61583;TCGA-E1-A7YV-D61585;TCGA-E1-A7YV-D61586;TCGA-E1-A7YV-D61587;TCGA-E1-A7YV-D61589;TCGA-E1-A7YV-D61590;TCGA-E1-A7YV-D61592;TCGA-E1-A7YV-D61593	7AD57CF9-00E2-4559-B7AD-40FBEAA4326E;0506D544-A5D6-4023-BAD1-370DFC75744D;4926D47F-2BAD-4C57-B6E8-73C812870A88;6D3239C8-3331-4030-847F-FE7FC26AB248;53943E9C-9ABE-4A2C-9110-866DAE738672;B074897E-18F6-4840-80E1-526B6416343C;0E78805C-5BFF-477A-8883-3F6CED061FCC;DE30E03E-61B6-444E-9F9D-1141A44FEBE9;3DB2CB93-6AFA-4E43-9799-B5F624044D7B;420D4CD3-B59D-4097-8180-B35DD38C51FA	Not Available;Not Available;Not Available;Not Available;Not Available;Not Available;Not Available;Not Available;Not Available;Not Available	15;15;15;15;15;15;15;15;15;15	82;156;507;674;674;824;887;887;948;948	38;70;195;507;507;678;846;832;888;888	Temodar;Temodar;Avastin;Avastin;Gleevec;Gleevec;Avastin;Gleevec;Avastin;CPT-11	Clinical Progressive Disease;Clinical Progressive Disease;Clinical Progressive Disease;Stable Disease;Stable Disease;Clinical Progressive Disease;Clinical Progressive Disease;Clinical Progressive Disease;Clinical Progressive Disease;Clinical Progressive Disease	8;8;8;8;8;8;8;8;8;8	Not Available;Not Available;Not Available;Not Available;Not Available;Not Available;Not Available;Not Available;Not Available;Not Available	Not Available;Not Available;Not Available;Not Available;Not Available;Not Available;Not Available;Not Available;Not Available;Not Available	Not Available;Not Available;Not Available;Not Available;Not Available;Not Available;Not Available;Not Available;Not Available;Not Available	Not Available;Not Available;Not Available;Not Available;Not Available;Not Available;Not Available;Not Available;Not Available;Not Available	Not Applicable;Not Applicable;Not Applicable;Not Applicable;Not Applicable;Not Applicable;Not Applicable;Not Applicable;Not Applicable;Not Applicable	Not Available;Not Available;Not Available;Not Available;Not Available;Not Available;Not Available;Not Available;Not Available;Not Available	Not Available;Not Available;Not Available;Not Available;Not Available;Not Available;Not Available;Not Available;Not Available;Not Available	NO;NO;NO;NO;NO;NO;NO;NO;NO;NO	Chemotherapy;Chemotherapy;Immunotherapy;Immunotherapy;Chemotherapy;Chemotherapy;Immunotherapy;Chemotherapy;Immunotherapy;Chemotherapy	Not Available;Not Available;Not Available;Not Available;Not Available;Not Available;Not Available;Not Available;Not Available;Not Available	Not Available;Not Available;Not Available;Not Available;Not Available;Not Available;Not Available;Not Available;Not Available;Not Available	Not Available;Not Available;Not Available;Not Available;Not Available;Not Available;Not Available;Not Available;Not Available;Not Available	NO;NO;NO;NO;NO;NO;NO;NO;NO;NO	2014;2014;2014;2014;2014;2014;2014;2014;2014;2014
TCGA-E1-A7YW-01A-11R-A34R-07	Tumor	Yes	Yes	No	TCGA-E1-A7YW	352.49.0	Nationwide Children's Hospital	22	LGG	F341A6B4-8C27-458B-AC58-B296D2E12F8E	12	TCGA	2016		NO	Not Available	NO	TCGA-E1-A7YW	5EEF573E-6A44-4DC7-8AA7-B136863CE910	11	-10571	1120	0		Not Available	13	TCGA-E1-A7YW-D61606;TCGA-E1-A7YW-D61608;TCGA-E1-A7YW-D61609;TCGA-E1-A7YW-D61610;TCGA-E1-A7YW-D61612	C6A6B183-A122-4AC1-B392-64D8EC4ED163;E95A013A-8E18-4D40-8DC6-F34CA45CFE04;EF7E27E9-3B2E-43DF-8540-076341AD9835;20DC6FA9-757C-4537-902C-7A29D6290FCF;60C2DD63-0669-444B-8104-3CDBD15271F6	Not Available;Not Available;Not Available;Not Available;Not Available	15;15;15;15;15	978;1025;1025;1095;608	711;999;999;1040;418	CCNU;Avastin;CPT-11;VP-16;Temodar	Clinical Progressive Disease;Stable Disease;Stable Disease;Clinical Progressive Disease;Clinical Progressive Disease	8;8;8;8;8	Not Available;Not Available;Not Available;Not Available;Not Available	Not Available;Not Available;Not Available;Not Available;Not Available	Not Available;Not Available;Not Available;Not Available;Not Available	Not Available;Not Available;Not Available;Not Available;Not Available	Not Applicable;Not Applicable;Not Applicable;Not Applicable;Not Applicable	Not Available;Not Available;Not Available;Not Available;Not Available	Not Available;Not Available;Not Available;Not Available;Not Available	NO;NO;NO;NO;NO	Chemotherapy;Immunotherapy;Chemotherapy;Chemotherapy;Chemotherapy	Not Available;Not Available;Not Available;Not Available;Not Available	Not Available;Not Available;Not Available;Not Available;Not Available	Not Available;Not Available;Not Available;Not Available;Not Available	NO;YES;YES;NO;NO	2014;2014;2014;2014;2014
TCGA-E1-A7YY-01A-11R-A34R-07	Tumor	Yes	Yes	No	TCGA-E1-A7YY	352.49.0	Nationwide Children's Hospital	22	LGG	DAC9722F-843B-496A-B8B1-1DF2ECE2CB62	12	TCGA	2016		NO	Not Available	YES	TCGA-E1-A7YY	722C172F-46E6-47A1-82E5-3207278DF89B	11	-9867	4445	0		Not Available	428	TCGA-E1-A7YY-D61626;TCGA-E1-A7YY-D61629;TCGA-E1-A7YY-D61631;TCGA-E1-A7YY-D61633;TCGA-E1-A7YY-D61635;TCGA-E1-A7YY-D61638	4A36C2BC-E737-4A26-912B-61212551557A;F865A9A1-5405-4ED7-8982-32BE7D405518;B46C8F8D-1DE0-4243-90D2-896143B8DB38;9F5DC724-EF96-4637-8F7A-54D2380DEE17;9CDFAC52-BFDF-45CC-9806-B36B7A015161;918DD13E-DDC7-4DB8-8A7D-E2C12D364BFB	Not Available;Not Available;Not Available;Not Available;Not Available;Not Available	15;15;15;15;15;15	1351;2470;2590;4152;4207;4418	982;2378;2465;3501;4152;4289	Temodar;Temodar;CCNU;Temodar;VP-16;Avastin	Stable Disease;Clinical Progressive Disease;Stable Disease;Clinical Progressive Disease;Clinical Progressive Disease;Unknown	8;8;8;8;8;8	Not Available;Not Available;Not Available;Not Available;Not Available;Not Available	Not Available;Not Available;Not Available;Not Available;Not Available;Not Available	Not Available;Not Available;Not Available;Not Available;Not Available;Not Available	Not Available;Not Available;Not Available;Not Available;Not Available;Not Available	Not Applicable;Not Applicable;Not Applicable;Not Applicable;Not Applicable;Not Applicable	Not Available;Not Available;Not Available;Not Available;Not Available;Not Available	Not Available;Not Available;Not Available;Not Available;Not Available;Not Available	NO;NO;NO;NO;NO;NO	Chemotherapy;Chemotherapy;Chemotherapy;Chemotherapy;Chemotherapy;Immunotherapy	Not Available;Not Available;Not Available;Not Available;Not Available;Not Available	Not Available;Not Available;Not Available;Not Available;Not Available;Not Available	Not Available;Not Available;Not Available;Not Available;Not Available;Not Available	YES;NO;NO;NO;NO;NO	2014;2014;2014;2014;2014;2014
TCGA-E1-A7Z2-01A-21R-A34R-07	Tumor	Yes	Yes	No	TCGA-E1-A7Z2	352.49.0	Nationwide Children's Hospital	22	LGG	B51A145B-6858-4B70-9924-90B2BDF215EF	12	TCGA	2016		NO	Not Available	NO	TCGA-E1-A7Z2	97FFBE14-9070-4A5A-8760-225A88834B40	11	-21341	398	0		Not Available	39	TCGA-E1-A7Z2-D61676;TCGA-E1-A7Z2-D61679;TCGA-E1-A7Z2-D61684;TCGA-E1-A7Z2-D61685;TCGA-E1-A7Z2-D61686;TCGA-E1-A7Z2-D61687	E49A4E1A-2003-4C46-9203-C77957172ECB;3BBF97E6-A99D-4729-9DC4-0D5682FAAD0E;D7ACEF48-175D-4009-89E8-CBB102479177;577CE699-A162-4B2B-A02B-2DCD62513704;5EF5B9BF-0974-44F1-BB04-29581A402B1A;93A4F821-08F8-4977-82FE-6034DCC8A9D2	Not Available;Not Available;Not Available;Not Available;Not Available;Not Available	15;15;15;15;15;15	213;270;328;334;383;369	102;230;286;293;356;356	Temodar;Temodar;Temodar;Avastin;Temodar;Avastin	Clinical Progressive Disease;Clinical Progressive Disease;Stable Disease;Stable Disease;Stable Disease;Stable Disease	8;8;8;8;8;8	Not Available;Not Available;Not Available;Not Available;Not Available;Not Available	Not Available;Not Available;Not Available;Not Available;Not Available;Not Available	Not Available;Not Available;Not Available;Not Available;Not Available;Not Available	Not Available;Not Available;Not Available;Not Available;Not Available;Not Available	Not Applicable;Not Applicable;Not Applicable;Not Applicable;Not Applicable;Not Applicable	Not Available;Not Available;Not Available;Not Available;Not Available;Not Available	Not Available;Not Available;Not Available;Not Available;Not Available;Not Available	NO;NO;NO;NO;NO;NO	Chemotherapy;Chemotherapy;Chemotherapy;Immunotherapy;Chemotherapy;Immunotherapy	Not Available;Not Available;Not Available;Not Available;Not Available;Not Available	Not Available;Not Available;Not Available;Not Available;Not Available;Not Available	Not Available;Not Available;Not Available;Not Available;Not Available;Not Available	NO;NO;NO;NO;NO;NO	2014;2014;2014;2014;2014;2014
TCGA-E1-A7Z3-01A-11R-A34R-07	Tumor	Yes	Yes	No	TCGA-E1-A7Z3	352.49.0	Nationwide Children's Hospital	22	LGG	C02E4110-BCAE-420B-9082-1A004627E129	12	TCGA	2016		Unknown	Not Available	NO	TCGA-E1-A7Z3	3AC41CC6-5DFB-40A1-BD13-5DC7CA2BB6F3	11	-11330	2235	0		Not Available	Not Available	TCGA-E1-A7Z3-D61695;TCGA-E1-A7Z3-D61698;TCGA-E1-A7Z3-D61699;TCGA-E1-A7Z3-D61700;TCGA-E1-A7Z3-D61702	AF4DC37C-985A-4BF2-A364-273564BB866F;DDFEF29C-B6DB-49E6-AC99-A2F93816731A;3A267015-FFC3-4370-860D-AAB135DB3C2B;7C353942-BAB3-43B8-8530-CFCA1CB6318D;35FBE083-45A7-43C7-BDC0-0CF019A52F5A	Not Available;Not Available;Not Available;Not Available;Not Available	18;18;18;18;18	1709;1921;1921;1921;2072	1709;1911;1911;1911;1995	I131-81C6;CCNU;Procarbazine;Vincristine;CPT-11	Clinical Progressive Disease;Clinical Progressive Disease;Clinical Progressive Disease;Clinical Progressive Disease;Clinical Progressive Disease	8;8;8;8;8	Not Available;Not Available;Not Available;Not Available;Not Available	Not Available;Not Available;Not Available;Not Available;Not Available	Not Available;Not Available;Not Available;Not Available;Not Available	Not Available;Not Available;Not Available;Not Available;Not Available	Not Applicable;Not Applicable;Not Applicable;Not Applicable;Not Applicable	Not Available;Not Available;Not Available;Not Available;Not Available	Not Available;Not Available;Not Available;Not Available;Not Available	NO;NO;NO;NO;NO	Immunotherapy;Chemotherapy;Chemotherapy;Chemotherapy;Chemotherapy	Not Available;Not Available;Not Available;Not Available;Not Available	Not Available;Not Available;Not Available;Not Available;Not Available	Not Available;Not Available;Not Available;Not Available;Not Available	YES;YES;YES;YES;YES	2014;2014;2014;2014;2014
TCGA-E1-A7Z4-01A-11R-A34R-07	Tumor	Yes	Yes	No	TCGA-E1-A7Z4	352.49.0	Nationwide Children's Hospital	22	LGG	FBAFCFBF-BB43-48E9-BB48-67BDD06CE263	12	TCGA	2016		NO	Not Available	NO	TCGA-E1-A7Z4	975E17C2-B93C-4D45-8A85-786F365E4A93	11	-12849	4412	0		Not Available	974	TCGA-E1-A7Z4-D61742;TCGA-E1-A7Z4-D61744;TCGA-E1-A7Z4-D61746;TCGA-E1-A7Z4-D61748;TCGA-E1-A7Z4-D61749;TCGA-E1-A7Z4-D61751;TCGA-E1-A7Z4-D61753;TCGA-E1-A7Z4-D61754;TCGA-E1-A7Z4-D61756;TCGA-E1-A7Z4-D61758;TCGA-E1-A7Z4-D61759;TCGA-E1-A7Z4-D61761;TCGA-E1-A7Z4-D61762	45034EE3-2514-4F2E-BDAC-DA0F43B0E592;DAC8BC69-6B96-4C72-8F2A-081329407FC3;C4B86A27-716A-4EB9-9857-868CEBF922A0;B907B025-FF2B-4F61-8A78-B413C29B8826;C99CD020-7894-4F1F-A627-78E331F26389;799AA848-1E30-4DC7-8CAA-B6F0AF17B2D8;9DF62BE0-F268-4DE1-8030-57475AC58C16;0282393A-FCBA-4D4A-AC74-B0D9C5C66032;A7B85916-1068-405F-B574-5D1E8807337B;0161FE00-CD4D-47E4-879C-208B19B2958B;7964078B-3059-4440-8855-5ADA2…	Not Available;Not Available;Not Available;Not Available;Not Available;Not Available;Not Available;Not Available;Not Available;Not Available;Not Available;Not Available;Not Available	19;19;19;19;19;19;19;19;19;19;19;19;19	883;952;1100;1176;1176;1249;1834;1834;3888;4124;4137;4336;4308	883;896;974;1101;1101;1182;1266;1266;3545;4081;4081;4138;4138	Gliadel;Temodar;CCNU;Thalidomide;Cyclophosphamide;Karenitecin;Temodar;Tamoxifen;Avastin;Avastin;Temodar;Avastin;Carboplatin	Stable Disease;Clinical Progressive Disease;Clinical Progressive Disease;Clinical Progressive Disease;Clinical Progressive Disease;Clinical Progressive Disease;Stable Disease;Stable Disease;Stable Disease;Clinical Progressive Disease;Clinical Progressive Disease;Clinical Progressive Disease;Clinical Progressive Disease	8;8;8;8;8;8;8;8;8;8;8;8;8	Not Available;Not Available;Not Available;Not Available;Not Available;Not Available;Not Available;Not Available;Not Available;Not Available;Not Available;Not Available;Not Available	Not Available;Not Available;Not Available;Not Available;Not Available;Not Available;Not Available;Not Available;Not Available;Not Available;Not Available;Not Available;Not Available	Not Available;Not Available;Not Available;Not Available;Not Available;Not Available;Not Available;Not Available;Not Available;Not Available;Not Available;Not Available;Not Available	Not Available;Not Available;Not Available;Not Available;Not Available;Not Available;Not Available;Not Available;Not Available;Not Available;Not Available;Not Available;Not Available	Not Applicable;Not Applicable;Not Applicable;Not Applicable;Not Applicable;Not Applicable;Not Applicable;Not Applicable;Not Applicable;Not Applicable;Not Applicable;Not Applicable;Not Applicable	Not Available;Not Available;Not Available;Not Available;Not Available;Not Available;Not Available;Not Available;Not Available;Not Available;Not Available;Not Available;Not Available	Not Available;Not Available;Not Available;Not Available;Not Available;Not Available;Not Available;Not Available;Not Available;Not Available;Not Available;Not Available;Not Available	NO;NO;NO;NO;NO;NO;NO;NO;NO;NO;NO;NO;NO	Chemotherapy;Chemotherapy;Chemotherapy;Not Available;Chemotherapy;Chemotherapy;Chemotherapy;Hormone Therapy;Immunotherapy;Immunotherapy;Chemotherapy;Immunotherapy;Chemotherapy	Not Available;Not Available;Not Available;Not Available;Not Available;Not Available;Not Available;Not Available;Not Available;Not Available;Not Available;Not Available;Not Available	Not Available;Not Available;Not Available;Not Available;Not Available;Not Available;Not Available;Not Available;Not Available;Not Available;Not Available;Not Available;Not Available	Not Available;Not Available;Not Available;Not Available;Not Available;Not Available;Not Available;Not Available;Not Available;Not Available;Not Available;Not Available;Not Available	NO;NO;NO;YES;YES;YES;NO;NO;NO;NO;NO;NO;NO	2014;2014;2014;2014;2014;2014;2014;2014;2014;2014;2014;2014;2014
TCGA-E1-A7Z6-01A-11R-A34R-07	Tumor	Yes	Yes	No	TCGA-E1-A7Z6	352.49.0	Nationwide Children's Hospital	22	LGG	53CD285D-ABFC-4708-A89C-92DFE1241EDB	12	TCGA	2016		NO	Not Available	NO	TCGA-E1-A7Z6	8B10F00F-FDE6-423D-BC36-027931359A5A	11	-14985	984	0		Not Available	19	TCGA-E1-A7Z6-D61768;TCGA-E1-A7Z6-D61773;TCGA-E1-A7Z6-D61774	5E182D11-B082-4B6B-893A-51EA9ABE7041;E16FBDC2-F705-40B9-AAF1-4597CD3CACF3;86902F7A-58BF-43A9-A43C-9FF453EAC8B3	Not Available;Not Available;Not Available	19;19;19	705;964;966	356;907;901	Temodar;Temodar;Avastin	Stable Disease;Clinical Progressive Disease;Clinical Progressive Disease	8;8;8	Not Available;Not Available;Not Available	Not Available;Not Available;Not Available	Not Available;Not Available;Not Available	Not Available;Not Available;Not Available	Not Applicable;Not Applicable;Not Applicable	Not Available;Not Available;Not Available	Not Available;Not Available;Not Available	NO;NO;NO	Chemotherapy;Chemotherapy;Immunotherapy	Not Available;Not Available;Not Available	Not Available;Not Available;Not Available	Not Available;Not Available;Not Available	NO;NO;NO	2014;2014;2014
TCGA-EZ-7264-01A-11R-2027-07	Tumor	Yes	Yes	No	TCGA-EZ-7264	163.82.0	Nationwide Children's Hospital	22	LGG	62403797-7434-410A-BF70-585B7F898660	12	TCGA	2016		NO	Not Available	NO	TCGA-EZ-7264	fc3b7596-f515-446f-81db-fed0154ca2c5	10	-17432		0	160	Not Available	Not Available
TCGA-F6-A8O3-01A-11R-A36H-07	Tumor	Yes	Yes	No	TCGA-F6-A8O3	368.45.0	Nationwide Children's Hospital	22	LGG	875ED1D6-B340-4CEE-8AE6-4A1A95473E3B	12	TCGA	2016		NO	Not Available	NO	TCGA-F6-A8O3	784ECAA5-7FB8-402A-8240-396AAD96BE83	12	-12578		0	7	Not Available	Not Available
TCGA-F6-A8O4-01A-11R-A36H-07	Tumor	Yes	Yes	No	TCGA-F6-A8O4	368.45.0	Nationwide Children's Hospital	22	LGG	23CE0D53-812F-426E-8661-359D70AF5A92	12	TCGA	2016		NO	Not Available	NO	TCGA-F6-A8O4	735B1100-07F6-43D4-B29C-46D0F025573F	13	-16202		0	6	Not Available	Not Available
TCGA-FG-5962-01B-11R-1896-07	Tumor	Yes	Yes	No	TCGA-FG-5962	146.82.0	Nationwide Children's Hospital	22	LGG	2A4FD61A-9817-4DCE-B309-C0F7450863B0	12	TCGA	2016		NO	Not Available	NO	TCGA-FG-5962	e09f93e1-1649-48fa-9e2e-d13ac6d50b97	21	-19818		0	787	Not Available	Not Available	TCGA-FG-5962-D14111;TCGA-FG-5962-D14107	08349992-366b-42ba-8cb9-e93b7b024923;310362a0-7d4a-4042-beec-96856efdea8a	Not Available;Not Available	21;21	258;79	112;28	Temodar;Temodar	Not Available;Not Available	7;7	6;1	320-400;160	mg;mg	ADJUVANT;ADJUVANT	Not Applicable;Not Applicable	2;1	PO;PO	NO;NO	Chemotherapy;Chemotherapy	Not Available;Not Available	10800;6720	mg;mg	Not Available;Not Available	2011;2011
TCGA-FG-5963-01A-11R-1708-07	Tumor	Yes	Yes	No	TCGA-FG-5963	112.86.0	Nationwide Children's Hospital	22	LGG	C2452AB3-54E7-4751-A406-CF1953739583	12	TCGA	2016		YES	Not Available	NO	TCGA-FG-5963	68f550ca-3a33-45e4-b1c9-14f99e543263	30	-8571		0	547	Not Available	0	TCGA-FG-5963-D9984;TCGA-FG-5963-D42999;TCGA-FG-5963-D43000;TCGA-FG-5963-D43015	cfce2c0b-61d3-452b-ba97-2eed34aca74b;B2B918A8-6647-4CAA-A5BA-E962B2ED4CD1;CC00B63C-9810-4ADC-A195-77E5574FD002;7A6CD594-2F09-408B-BD86-DA385019EF0D	Not Available;Not Available;Not Available;Not Available	13;7;7;8	471;690;727;700	428;517;511;699	Temodar;Temodar;Avastin;BCNU	Not Available;Clinical Progressive Disease;Clinical Progressive Disease;Clinical Progressive Disease	4;5;5;5	1;Not Available;Not Available;Not Available	140;Not Available;Not Available;Not Available	mg;Not Available;Not Available;Not Available	PROGRESSION;Not Available;Not Available;Not Available	Not Applicable;Not Applicable;Not Applicable;Not Applicable	1;Not Available;Not Available;Not Available	PO;Not Available;Not Available;Not Available	NO;NO;NO;NO	Chemotherapy;Chemotherapy;Chemotherapy;Chemotherapy	Not Available;Not Available;Not Available;Not Available	5880;Not Available;Not Available;Not Available	mg;Not Available;Not Available;Not Available	Not Available;NO;NO;NO	2011;2013;2013;2013
TCGA-FG-5963-02A-12R-A29R-07	Tumor	Yes	Yes	Yes	TCGA-FG-5963	112.86.0	Nationwide Children's Hospital	22	LGG	C2452AB3-54E7-4751-A406-CF1953739583	12	TCGA	2016		YES	Not Available	NO	TCGA-FG-5963	68f550ca-3a33-45e4-b1c9-14f99e543263	30	-8571		0	547	Not Available	0	TCGA-FG-5963-D9984;TCGA-FG-5963-D42999;TCGA-FG-5963-D43000;TCGA-FG-5963-D43015	cfce2c0b-61d3-452b-ba97-2eed34aca74b;B2B918A8-6647-4CAA-A5BA-E962B2ED4CD1;CC00B63C-9810-4ADC-A195-77E5574FD002;7A6CD594-2F09-408B-BD86-DA385019EF0D	Not Available;Not Available;Not Available;Not Available	13;7;7;8	471;690;727;700	428;517;511;699	Temodar;Temodar;Avastin;BCNU	Not Available;Clinical Progressive Disease;Clinical Progressive Disease;Clinical Progressive Disease	4;5;5;5	1;Not Available;Not Available;Not Available	140;Not Available;Not Available;Not Available	mg;Not Available;Not Available;Not Available	PROGRESSION;Not Available;Not Available;Not Available	Not Applicable;Not Applicable;Not Applicable;Not Applicable	1;Not Available;Not Available;Not Available	PO;Not Available;Not Available;Not Available	NO;NO;NO;NO	Chemotherapy;Chemotherapy;Chemotherapy;Chemotherapy	Not Available;Not Available;Not Available;Not Available	5880;Not Available;Not Available;Not Available	mg;Not Available;Not Available;Not Available	Not Available;NO;NO;NO	2011;2013;2013;2013
TCGA-FG-5964-01A-11R-1708-07	Tumor	Yes	Yes	No	TCGA-FG-5964	112.86.0	Nationwide Children's Hospital	22	LGG	ECD58142-BC4B-42F5-9684-1947D39EBB29	12	TCGA	2016		NO	Not Available	NO	TCGA-FG-5964	648252da-dd86-48d1-ae75-4257e3142b0b	13	-22735		0	378	Not Available	Not Available
TCGA-FG-5965-01B-11R-1896-07	Tumor	Yes	Yes	No	TCGA-FG-5965	146.82.0	Nationwide Children's Hospital	22	LGG	EAA40C09-E8AC-4997-9C12-AD604E740F18	12	TCGA	2016		NO	Not Available	NO	TCGA-FG-5965	2cfc07f3-a31c-41a2-a9e3-b708d2421a78	22	-14249		0	979	Not Available	259	TCGA-FG-5965-D14155	dfd47724-148f-4d6f-8e91-8eb96911e943	Not Available	22	Not Available	790	Temodar	Not Available	7	6	300-320	mg	PROGRESSION	Not Applicable	1	PO	YES	Chemotherapy	Not Available	9500	mg	Not Available	2011
TCGA-FG-5965-02A-11R-A29R-07	Tumor	Yes	Yes	Yes	TCGA-FG-5965	146.82.0	Nationwide Children's Hospital	22	LGG	EAA40C09-E8AC-4997-9C12-AD604E740F18	12	TCGA	2016		NO	Not Available	NO	TCGA-FG-5965	2cfc07f3-a31c-41a2-a9e3-b708d2421a78	22	-14249		0	979	Not Available	259	TCGA-FG-5965-D14155	dfd47724-148f-4d6f-8e91-8eb96911e943	Not Available	22	Not Available	790	Temodar	Not Available	7	6	300-320	mg	PROGRESSION	Not Applicable	1	PO	YES	Chemotherapy	Not Available	9500	mg	Not Available	2011
TCGA-FG-5965-02B-11R-A29R-07	Tumor	Yes	Yes	Yes	TCGA-FG-5965	146.82.0	Nationwide Children's Hospital	22	LGG	EAA40C09-E8AC-4997-9C12-AD604E740F18	12	TCGA	2016		NO	Not Available	NO	TCGA-FG-5965	2cfc07f3-a31c-41a2-a9e3-b708d2421a78	22	-14249		0	979	Not Available	259	TCGA-FG-5965-D14155	dfd47724-148f-4d6f-8e91-8eb96911e943	Not Available	22	Not Available	790	Temodar	Not Available	7	6	300-320	mg	PROGRESSION	Not Applicable	1	PO	YES	Chemotherapy	Not Available	9500	mg	Not Available	2011
TCGA-FG-6688-01A-11R-1896-07	Tumor	Yes	Yes	No	TCGA-FG-6688	146.82.0	Nationwide Children's Hospital	22	LGG	97931ED3-5B70-4B7D-B205-87F2542CC5D4	12	TCGA	2016		NO	Not Available	NO	TCGA-FG-6688	dadd7428-9e4d-4652-9469-ab521b88d529	25	-21745		0	221	Not Available	60	TCGA-FG-6688-D14644;TCGA-FG-6688-D32792	3882f392-f750-4236-adc1-8196e3e64b74;112A79D4-BB4F-4DDC-B489-5234CE6720FA	Not Available;Not Available	5;12	Not Available;Not Available	159;483	Temodar;Avastin	Not Available;Stable Disease	8;6	3;Not Available	345-460;Not Available	mg;Not Available	ADJUVANT;Not Available	Not Applicable;Not Applicable	1;Not Available	PO;Not Available	YES;YES	Chemotherapy;Chemotherapy	Not Available;Not Available	5750;Not Available	mg;Not Available	Not Available;NO	2011;2012
TCGA-FG-6689-01A-11R-1896-07	Tumor	Yes	Yes	No	TCGA-FG-6689	146.82.0	Nationwide Children's Hospital	22	LGG	7C50F3FA-A171-4896-9AC0-09C6EF870BDB	12	TCGA	2016		YES	cats	NO	TCGA-FG-6689	8d07b1e8-5d1d-4a43-b616-d29dd58ce5fe	8	-11312		0	190	Not Available	-10	TCGA-FG-6689-D32856	7EDCB89C-DE05-43F5-BFB5-03D43EB7FA16	Not Available	14	424	267	Temodar	Stable Disease	6	Not Available	Not Available	Not Available	Not Available	Not Applicable	Not Available	Not Available	NO	Chemotherapy	Not Available	Not Available	Not Available	NO	2012
TCGA-FG-6690-01A-11R-1896-07	Tumor	Yes	Yes	No	TCGA-FG-6690	146.82.0	Nationwide Children's Hospital	22	LGG	164B364F-F502-4B1E-8A43-8360B0DEEFCC	12	TCGA	2016		NO	Not Available	NO	TCGA-FG-6690	ad202887-88b3-4e0f-a4c3-7e135d4cb258	22	-25667		0	143	Not Available	-23
TCGA-FG-6691-01A-11R-1896-07	Tumor	Yes	Yes	No	TCGA-FG-6691	146.82.0	Nationwide Children's Hospital	22	LGG	BD73AC4F-03EC-414C-A9BF-4870ABBDC619	12	TCGA	2016		NO	Not Available	NO	TCGA-FG-6691	e4d9b696-3311-44e7-9191-fde56c080a00	8	-8403		0	103	Not Available	-9	TCGA-FG-6691-D63746	3B2BB044-E4EE-47E4-96F2-8D84AB7943C3	Not Available	15	Not Available	1135	Temodar	Not Applicable	8	Not Available	Not Available	Not Available	Not Available	Not Applicable	Not Available	Not Available	YES	Chemotherapy	Not Available	Not Available	Not Available	NO	2014
TCGA-FG-6692-01A-11R-1896-07	Tumor	Yes	Yes	No	TCGA-FG-6692	146.82.0	Nationwide Children's Hospital	22	LGG	EA8C08A9-F315-4A1A-9B28-D9A4707556E9	12	TCGA	2016		Not Available	Not Available	Not Available	TCGA-FG-6692	5f10cd91-1e03-4016-b35a-8629a1a8fcc9	9	-23374		0	126	Not Available	42	TCGA-FG-6692-D32839	CCA2C4C1-27B5-4165-8E5D-3FCAFA02E0A2	Not Available	13	Not Available	149	Temodar	Not Applicable	6	Not Available	Not Available	Not Available	Not Available	Not Applicable	Not Available	Not Available	YES	Chemotherapy	Not Available	Not Available	Not Available	NO	2012
TCGA-FG-7634-01A-11R-2090-07	Tumor	Yes	Yes	No	TCGA-FG-7634	189.83.0	Nationwide Children's Hospital	22	LGG	1874577F-DF4C-403D-A0AA-8A1D9ABD5111	12	TCGA	2016		NO	Not Available	NO	TCGA-FG-7634	2d860614-b772-46e2-b1cd-43bb3ead7255	15	-10476		0	467	Not Available	Not Available
TCGA-FG-7636-01A-11R-2090-07	Tumor	Yes	Yes	No	TCGA-FG-7636	189.83.0	Nationwide Children's Hospital	22	LGG	4B05D288-9979-4FD8-B415-7795FDA2706E	12	TCGA	2016		NO	Not Available	NO	TCGA-FG-7636	b342e980-8383-4f1b-bf57-4098c37a536c	29	-17843		0	124	Not Available	-7	TCGA-FG-7636-D19850	7b3133a0-75ec-4ece-b722-8deb8f2823d2	Not Available	29	84	33	Temodar	Not Available	12	1	150	mg	ADJUVANT	Not Applicable	1	PO	NO	Chemotherapy	Not Available	6300	mg	Not Available	2011
TCGA-FG-7637-01A-11R-2090-07	Tumor	Yes	Yes	No	TCGA-FG-7637	189.83.0	Nationwide Children's Hospital	22	LGG	A71F1222-F277-4966-A0BB-6C99BC699F95	12	TCGA	2016		NO	Not Available	NO	TCGA-FG-7637	c40ab957-fe46-43b1-992d-b4e2040a3f57	6	-18084		0	802	Not Available	Not Available
TCGA-FG-7638-01B-12R-2090-07	Tumor	Yes	Yes	No	TCGA-FG-7638	189.83.0	Nationwide Children's Hospital	22	LGG	C15E57EB-62F8-42AD-A977-FA165D2E10AC	12	TCGA	2016		NO	Not Available	NO	TCGA-FG-7638	1f54d21e-752f-496d-8453-4b9b8738cbce	10	-11528		0	233	Not Available	-13	TCGA-FG-7638-D20408;TCGA-FG-7638-D43362;TCGA-FG-7638-D43365	e75a0f71-b3d0-4896-ad35-9d7062cf4fd7;E71157DA-8780-4039-A459-78C0B78182C3;2C840323-3AB9-4788-9A3C-40B8FA3AAD99	Not Available;Not Available;Not Available	11;20;20	78;336;595	37;122;411	Temodar;Temodar;Temodar	Not Available;Stable Disease;Stable Disease	1;5;5	1;Not Available;Not Available	145;Not Available;Not Available	mg;Not Available;Not Available	ADJUVANT;Not Available;Not Available	Not Applicable;Not Applicable;Not Applicable	1;Not Available;Not Available	PO;Not Available;Not Available	NO;NO;NO	Chemotherapy;Chemotherapy;Chemotherapy	Not Available;Not Available;Not Available	6090;Not Available;Not Available	mg;Not Available;Not Available	Not Available;NO;NO	2011;2013;2013
TCGA-FG-7641-01B-11R-2256-07	Tumor	Yes	Yes	No	TCGA-FG-7641	219.75.0	Nationwide Children's Hospital	22	LGG	F632078C-93B1-4596-8A6F-E1E855534347	12	TCGA	2016		NO	Not Available	NO	TCGA-FG-7641	0f0d9a7f-dd85-48aa-b5b2-deff5bb6bdeb	5	-11357		0	283	Not Available	Not Available
TCGA-FG-7643-01A-11R-2090-07	Tumor	Yes	Yes	No	TCGA-FG-7643	189.83.0	Nationwide Children's Hospital	22	LGG	8F28796C-23D0-4001-B1FE-5E8FF15EE73D	12	TCGA	2016		YES	Cats	NO	TCGA-FG-7643	b6f13250-31b3-46ad-b514-5a684f1094a9	6	-18206		0	27	Not Available	Not Available
TCGA-FG-8181-01A-11R-2256-07	Tumor	Yes	Yes	No	TCGA-FG-8181	219.75.0	Nationwide Children's Hospital	22	LGG	5584F4FA-46C4-4A1E-837D-AD05936AFFCB	12	TCGA	2016		Not Available	Not Available	Not Available	TCGA-FG-8181	1159c88c-39d0-4c03-9c66-36af5340a67a	7	-8642		0	106	Not Available	-13	TCGA-FG-8181-D64420	2D62A107-8CCE-489F-92A4-C38E2B1ACA7F	Not Available	2	105	64	Temodar	Stable Disease	9	Not Available	Not Available	Not Available	Not Available	Not Applicable	Not Available	Not Available	NO	Chemotherapy	Not Available	Not Available	Not Available	NO	2014
TCGA-FG-8182-01A-11R-2256-07	Tumor	Yes	Yes	No	TCGA-FG-8182	219.75.0	Nationwide Children's Hospital	22	LGG	986ABBE6-51D3-4C08-9C87-C43CCA046347	12	TCGA	2016		NO	Not Available	NO	TCGA-FG-8182	6a0bcf0c-fa4c-4119-99d2-f722b781d20f	7	-12972		0	101	Not Available	Not Available
TCGA-FG-8185-01A-11R-2256-07	Tumor	Yes	Yes	No	TCGA-FG-8185	219.75.0	Nationwide Children's Hospital	22	LGG	03FAB73A-F3CE-4337-9241-04DB246FEA9E	12	TCGA	2016		NO	Not Available	NO	TCGA-FG-8185	fb3884df-3680-4c5b-8092-981007aeba03	31	-13621		0	70	Not Available	21	TCGA-FG-8185-D32545;TCGA-FG-8185-D43369	CE3F4131-147E-44A0-A306-3F54F2F9BDFE;CDCD9C6D-0CD2-4E48-B07E-DBC61F09EE3A	Not Available;Not Available	31;20	70;412	21;97	Temodar;Temodar	Stable Disease;Complete Response	5;5	Not Available;Not Available	Not Available;Not Available	Not Available;Not Available	Not Available;Not Available	Not Applicable;Not Applicable	Not Available;Not Available	Not Available;Not Available	NO;NO	Chemotherapy;Chemotherapy	Not Available;Not Available	Not Available;Not Available	Not Available;Not Available	NO;NO	2012;2013
TCGA-FG-8186-01A-11R-2256-07	Tumor	Yes	Yes	No	TCGA-FG-8186	219.75.0	Nationwide Children's Hospital	22	LGG	67937C48-D974-46A0-8DE1-02FFA2B06B59	12	TCGA	2016		NO	Not Available	NO	TCGA-FG-8186	dcd45077-f068-490b-bdcc-4d4a62285116	31	-15431		0	121	Not Available	13
TCGA-FG-8187-01A-11R-2256-07	Tumor	Yes	Yes	No	TCGA-FG-8187	219.75.0	Nationwide Children's Hospital	22	LGG	8B1BA7D2-D34A-4F89-A796-465188431ACB	12	TCGA	2016		Not Available	Not Available	Not Available	TCGA-FG-8187	0df37550-9421-4571-9844-51b457d7cb2b	31	-11684		0	215	Not Available	0
TCGA-FG-8188-01A-11R-2256-07	Tumor	Yes	Yes	No	TCGA-FG-8188	219.75.0	Nationwide Children's Hospital	22	LGG	E0CBC264-7E5F-4FBE-B5CD-69CD610E5A0E	12	TCGA	2016		NO	Not Available	NO	TCGA-FG-8188	106709ec-72df-44f0-8c71-87b7c755f8f0	31	-15051		0	97	Not Available	-15
TCGA-FG-8189-01B-11R-A28M-07	Tumor	Yes	Yes	No	TCGA-FG-8189	295.65.0	Nationwide Children's Hospital	22	LGG	9D17A3A2-6083-4556-AEB9-F2B9EF1AE4B8	12	TCGA	2016		NO	Not Available	YES	TCGA-FG-8189	5469c0e8-0c58-4870-b897-8fa0704599a7	9	-12384		0	361	Not Available	83	TCGA-FG-8189-D42251;TCGA-FG-8189-D42255	9A6538E8-AB2B-44EF-A0F5-1AA3B71111EF;6AD8B764-E9BA-499F-9D06-724575C8DBA0	Chemotherapy;Chemotherapy	15;15	159;221	105;190	Temodar;Temodar	Stable Disease;Stable Disease	4;4	Not Available;Not Available	Not Available;Not Available	Not Available;Not Available	Not Available;Not Available	Not Applicable;Not Applicable	Not Available;Not Available	Not Available;Not Available	NO;NO	Chemotherapy;Chemotherapy	Not Available;Not Available	Not Available;Not Available	Not Available;Not Available	YES;YES	2013;2013
TCGA-FG-8191-01A-11R-2256-07	Tumor	Yes	Yes	No	TCGA-FG-8191	219.75.0	Nationwide Children's Hospital	22	LGG	6013D362-921E-4665-9D04-85C6C6F34F2F	12	TCGA	2016		NO	Not Available	NO	TCGA-FG-8191	029b33b1-7ea9-4b77-a615-7eb0e3ebd5e7	7	-11252		0	199	Not Available	Not Available	TCGA-FG-8191-D32716;TCGA-FG-8191-D43400	3AD13E50-1087-452C-ACA6-CF2E3EFFED20;EE6C5FFC-7ABE-44E6-BBE6-EFC24033B9A9	Not Available;Not Available	20;20	76;448	31;122	Temodar;Temodar	Stable Disease;Stable Disease	6;5	Not Available;Not Available	Not Available;Not Available	Not Available;Not Available	Not Available;Not Available	Not Applicable;Not Applicable	Not Available;Not Available	Not Available;Not Available	NO;NO	Chemotherapy;Chemotherapy	Not Available;Not Available	Not Available;Not Available	Not Available;Not Available	NO;NO	2012;2013
TCGA-FG-A4MT-01A-11R-A26U-07	Tumor	Yes	Yes	No	TCGA-FG-A4MT	282.68.0	Nationwide Children's Hospital	22	LGG	C5CD17D3-2C47-4339-BCA2-624B20D78A9E	12	TCGA	2016		NO	Not Available	NO	TCGA-FG-A4MT	E30F1994-3622-43D0-BEC2-6D7E2D9881D2	7	-10082		0	744	Not Available	499
TCGA-FG-A4MT-02A-11R-A29R-07	Tumor	Yes	Yes	Yes	TCGA-FG-A4MT	282.68.0	Nationwide Children's Hospital	22	LGG	C5CD17D3-2C47-4339-BCA2-624B20D78A9E	12	TCGA	2016		NO	Not Available	NO	TCGA-FG-A4MT	E30F1994-3622-43D0-BEC2-6D7E2D9881D2	7	-10082		0	744	Not Available	499
TCGA-FG-A4MU-01B-11R-A28M-07	Tumor	Yes	Yes	No	TCGA-FG-A4MU	295.65.0	Nationwide Children's Hospital	22	LGG	82B24B85-6712-4DC1-8D71-59458C7E4E14	12	TCGA	2016		NO	Not Available	NO	TCGA-FG-A4MU	7662940A-22DE-44D8-B59A-2F2B090EA6D5	18	-21450		0	18	Not Available	Not Available
TCGA-FG-A4MW-01A-11R-A26U-07	Tumor	Yes	Yes	No	TCGA-FG-A4MW	282.68.0	Nationwide Children's Hospital	22	LGG	6C018577-8F20-4DBA-9E5F-C179F7494D55	12	TCGA	2016		NO	Not Available	YES	TCGA-FG-A4MW	DCE168B1-D2A9-4409-8437-AB382F6D7D31	29	-23077		0	160	Not Available	141	TCGA-FG-A4MW-D39710;TCGA-FG-A4MW-D39712;TCGA-FG-A4MW-D61645	2B02C0A0-719B-48E1-A7F1-DEB9BC1C4F78;5E3E00F7-6C27-42D4-A54F-744510155C02;9B07A59C-3AF4-4CE4-AB86-37E3F96535BA	Not Available;Not Available;Not Available	30;30;2	71;105;379	32;101;231	Temodar;Temodar;Avastin	Stable Disease;Stable Disease;Clinical Progressive Disease	1;1;7	Not Available;Not Available;Not Available	Not Available;Not Available;Not Available	Not Available;Not Available;Not Available	Not Available;Not Available;Not Available	Not Applicable;Not Applicable;Not Applicable	Not Available;Not Available;Not Available	Not Available;Not Available;Not Available	NO;NO;NO	Chemotherapy;Chemotherapy;Not Available	Not Available;Not Available;Not Available	Not Available;Not Available;Not Available	Not Available;Not Available;Not Available	NO;NO;NO	2013;2013;2014
TCGA-FG-A4MX-01A-11R-A26U-07	Tumor	Yes	Yes	No	TCGA-FG-A4MX	282.68.0	Nationwide Children's Hospital	22	LGG	CD9ADB36-3C61-4F84-8811-BAEEEC5F07A4	12	TCGA	2016		NO	Not Available	NO	TCGA-FG-A4MX	AD80A042-C4B4-445C-9678-1C2614422684	31	-17381		0	113	Not Available	-23
TCGA-FG-A4MY-01A-11R-A26U-07	Tumor	Yes	Yes	No	TCGA-FG-A4MY	282.68.0	Nationwide Children's Hospital	22	LGG	C3940BDF-4C71-494D-A19C-B0011CF3C573	12	TCGA	2016		NO	Not Available	NO	TCGA-FG-A4MY	FEBE2CE5-737B-43B8-BC70-4194FE3ED5FB	5	-16310		0	294	Not Available	Not Available
TCGA-FG-A60J-01A-11R-A28M-07	Tumor	Yes	Yes	No	TCGA-FG-A60J	295.65.0	Nationwide Children's Hospital	22	LGG	F12146CB-5184-403C-B927-B17260601AFA	12	TCGA	2016		NO	Not Available	NO	TCGA-FG-A60J	C031F2A5-A563-4D5B-BD62-49D4FA5ECA78	26	-17339		0	214	Not Available	-18
TCGA-FG-A60K-01A-11R-A29R-07	Tumor	Yes	Yes	No	TCGA-FG-A60K	306.60.0	Nationwide Children's Hospital	22	LGG	6C7EDB37-F989-457F-833D-09CB271E191B	12	TCGA	2016		YES	Dogs	NO	TCGA-FG-A60K	A85AEBDA-B182-41BA-815A-3FF055E22829	8	-12445		0	202	Not Available	Not Available
TCGA-FG-A60L-01A-12R-A31N-07	Tumor	Yes	Yes	No	TCGA-FG-A60L	319.55.0	Nationwide Children's Hospital	22	LGG	7E37235E-81AF-4A7E-9B98-D9424EE4D785	12	TCGA	2016		Unknown	Not Available	NO	TCGA-FG-A60L	738F5C96-EE44-4FD7-BB8C-E2B86F8053C8	26	-12580		0	214	Not Available	8
TCGA-FG-A6IZ-01A-11R-A31N-07	Tumor	Yes	Yes	No	TCGA-FG-A6IZ	319.55.0	Nationwide Children's Hospital	22	LGG	6DC21B57-8303-4B8F-82A3-86471FD960FB	12	TCGA	2016		NO	Not Available	NO	TCGA-FG-A6IZ	DA13446A-C4DC-4D02-80C8-410273925AC4	4	-22275		0	128	Not Available	Not Available
TCGA-FG-A6J1-01A-11R-A31N-07	Tumor	Yes	Yes	No	TCGA-FG-A6J1	319.55.0	Nationwide Children's Hospital	22	LGG	F10C9C16-506F-48A1-A32D-0D6B4CF372E1	12	TCGA	2016		NO	Not Available	NO	TCGA-FG-A6J1	EA31C705-4CF8-48F5-8D13-E43563213C91	21	-16106		0	124	Not Available	27
TCGA-FG-A6J3-01A-11R-A31N-07	Tumor	Yes	Yes	No	TCGA-FG-A6J3	319.55.0	Nationwide Children's Hospital	22	LGG	358F277A-CA94-41AE-A5F0-9B14B6502E77	12	TCGA	2016		NO	Not Available	Unknown	TCGA-FG-A6J3	AE4F0714-3B74-46C0-9C1B-F028C7CF2E62	3	-19138		0	322	Not Available	106	TCGA-FG-A6J3-D48232;TCGA-FG-A6J3-D48501	1EB2DA09-3CFC-44F9-B194-06BBE1D6AE9C;9889AC41-FA07-43AF-8AE0-D489D0085685	Not Available;Not Available	10;16	74;Not Available	27;116	Temodar;Temodar	Stable Disease;Not Applicable	9;9	Not Available;Not Available	Not Available;Not Available	Not Available;Not Available	Not Available;Not Available	Not Applicable;Not Applicable	Not Available;Not Available	Not Available;Not Available	NO;YES	Chemotherapy;Chemotherapy	Not Available;Not Available	Not Available;Not Available	Not Available;Not Available	NO;NO	2013;2013
TCGA-FG-A70Y-01A-12R-A34R-07	Tumor	Yes	Yes	No	TCGA-FG-A70Y	352.49.0	Nationwide Children's Hospital	22	LGG	589E10BE-1627-4769-AC8D-AAAC30A882B4	12	TCGA	2016		Unknown	Not Available	NO	TCGA-FG-A70Y	C6CEB220-282E-4EEF-8D36-4CE0A625CF7E	17	-7421		0	868	Not Available	Not Available	TCGA-FG-A70Y-D57573	C7CBCD44-0546-4E1D-A33A-79E3D22C8167	Not Available	17	554	515	Temodar	Stable Disease	3	Not Available	Not Available	Not Available	Not Available	Not Applicable	Not Available	Not Available	NO	Chemotherapy	Not Available	Not Available	Not Available	NO	2014
TCGA-FG-A70Z-01A-12R-A33Z-07	Tumor	Yes	Yes	No	TCGA-FG-A70Z	347.51.0	Nationwide Children's Hospital	22	LGG	31366411-6723-43BE-854A-D54F0FFE7FB1	12	TCGA	2016		Unknown	Not Available	NO	TCGA-FG-A70Z	98E82E98-341A-4BCA-92C0-23C65C1BF94F	2	-19717		0	328	Not Available	Not Available	TCGA-FG-A70Z-D52303	BCD4BD78-2CB1-4359-A5B8-C7E9C6ADC425	Not Available	2	328	298	Temodar	Unknown	12	Not Available	Not Available	Not Available	Not Available	Not Applicable	Not Available	Not Available	NO	Chemotherapy	Not Available	Not Available	Not Available	NO	2013
TCGA-FG-A710-01A-12R-A33Z-07	Tumor	Yes	Yes	No	TCGA-FG-A710	347.51.0	Nationwide Children's Hospital	22	LGG	BD64424A-3AED-4FC7-BD2C-BFF2DAEF12C5	12	TCGA	2016		Unknown	Not Available	Unknown	TCGA-FG-A710	5B199E7E-CC23-4065-88AD-FDFE3D0683D6	27	-18415		0	698	Not Available	Not Available	TCGA-FG-A710-D52090	05A41623-D7F0-4D8E-BE95-99FD6083FAAE	Not Available	27	218	18	Temodar	Stable Disease	11	Not Available	Not Available	Not Available	Not Available	Not Applicable	Not Available	Not Available	NO	Chemotherapy	Not Available	Not Available	Not Available	NO	2013
TCGA-FG-A711-01A-21R-A33Z-07	Tumor	Yes	Yes	No	TCGA-FG-A711	347.51.0	Nationwide Children's Hospital	22	LGG	EB8CC4DE-AC97-4C90-99F1-0B3BC59AB434	12	TCGA	2016		NO	Not Available	NO	TCGA-FG-A711	1F5B6B07-45F5-4DA4-932A-DF9665F6C538	2	-12248		0	1329	Not Available	871	TCGA-FG-A711-D52361;TCGA-FG-A711-D52581;TCGA-FG-A711-D52595;TCGA-FG-A711-D52597;TCGA-FG-A711-D52600;TCGA-FG-A711-D52602;TCGA-FG-A711-D65440;TCGA-FG-A711-D65441	7EB7A18F-9270-4C94-BC38-F4AD094E0753;0EF92496-C0FB-4C0D-8737-B98B06D1C2FC;2F01441C-80E1-40F1-B28A-BDDDBEF4AC52;1285B580-A770-4193-9D6E-721FB74D941B;6DE43068-EE49-4097-B2FD-A873B0930DA2;09E1B306-CDD8-4C0E-9B48-B96E9F1CE4BE;431B95E5-8501-4D87-9B24-78277A0E9D09;1595ABFC-0102-42B3-B1DD-FE7EA5AC5FAE	Not Available;Not Available;Not Available;Not Available;Not Available;Not Available;Not Available;Not Available	2;4;4;4;4;4;23;23	673;774;Not Available;1195;1277;1277;1329;1329	350;733;1097;1155;1223;1223;1284;1284	Temodar;Temodar;Avastin;CCNU;Hydroxyurea;Imatinib;Carboplatin 5 AUC;Etoposide	Clinical Progressive Disease;Clinical Progressive Disease;Not Applicable;Clinical Progressive Disease;Clinical Progressive Disease;Clinical Progressive Disease;Clinical Progressive Disease;Clinical Progressive Disease	12;12;12;12;12;12;9;9	Not Available;Not Available;Not Available;Not Available;Not Available;Not Available;Not Available;Not Available	Not Available;Not Available;Not Available;Not Available;Not Available;Not Available;Not Available;Not Available	Not Available;Not Available;Not Available;Not Available;Not Available;Not Available;Not Available;Not Available	Not Available;Not Available;Not Available;Not Available;Not Available;Not Available;Not Available;Not Available	Not Applicable;Not Applicable;Not Applicable;Not Applicable;Not Applicable;Not Applicable;Not Applicable;Not Applicable	Not Available;Not Available;Not Available;Not Available;Not Available;Not Available;Not Available;Not Available	Not Available;Not Available;Not Available;Not Available;Not Available;Not Available;Not Available;Not Available	NO;NO;YES;NO;NO;NO;NO;NO	Chemotherapy;Chemotherapy;Immunotherapy;Chemotherapy;Chemotherapy;Chemotherapy;Chemotherapy;Chemotherapy	Not Available;Not Available;Not Available;Not Available;Not Available;Not Available;Not Available;Not Available	Not Available;Not Available;Not Available;Not Available;Not Available;Not Available;Not Available;Not Available	Not Available;Not Available;Not Available;Not Available;Not Available;Not Available;Not Available;Not Available	NO;NO;NO;NO;NO;NO;NO;NO	2013;2013;2013;2013;2013;2013;2014;2014
TCGA-FG-A713-01A-11R-A32Q-07	Tumor	Yes	Yes	No	TCGA-FG-A713	329.54.0	Nationwide Children's Hospital	22	LGG	1A07E9E4-1B55-468B-AF85-D9F5954A8319	12	TCGA	2016		NO	Not Available	NO	TCGA-FG-A713	FA878A23-CD20-44EF-B438-33033B5FB1FE	4	-27232		0	159	Not Available	13
TCGA-FG-A87N-01A-11R-A36H-07	Tumor	Yes	Yes	No	TCGA-FG-A87N	368.45.0	Nationwide Children's Hospital	22	LGG	E5507DF5-033D-4EB6-9589-FB98DF437632	12	TCGA	2016		Not Available	Not Available	NO	TCGA-FG-A87N	872A12B4-8CBD-49D2-AC98-D846587F5794	18	-13606		0	226	Not Available	Not Available	TCGA-FG-A87N-D56687	609B9DC5-249A-4272-B573-15F9B08F416E	Not Available	18	Not Available	160	Temodar	Not Applicable	2	Not Available	Not Available	Not Available	Not Available	Not Applicable	Not Available	Not Available	YES	Chemotherapy	Not Available	Not Available	Not Available	NO	2014
TCGA-FG-A87Q-01A-11R-A36H-07	Tumor	Yes	Yes	No	TCGA-FG-A87Q	368.45.0	Nationwide Children's Hospital	22	LGG	2435988D-0B1D-4A78-803A-1C8E7BAD628F	12	TCGA	2016		Unknown	Not Available	NO	TCGA-FG-A87Q	7E17E6FD-ED83-471F-91E3-5934885C8E87	20	-22565		0	174	Not Available	174	TCGA-FG-A87Q-D57695	57FB4361-A36C-441E-A313-DC2265AD2F82	Not Available	20	Not Available	48	Temodar	Not Applicable	3	Not Available	Not Available	Not Available	Not Available	Not Applicable	Not Available	Not Available	YES	Chemotherapy	Not Available	Not Available	Not Available	NO	2014
TCGA-FN-7833-01A-11R-2090-07	Tumor	Yes	Yes	No	TCGA-FN-7833	189.83.0	Nationwide Children's Hospital	22	LGG	C1F038E8-613E-4AA9-BE6A-D1602F0EFA9B	12	TCGA	2016		Not Available	Not Available	Not Available	TCGA-FN-7833	5b9d7565-a933-449d-8ffa-ec5f82db2e77	9	-9228		0	4	Not Available	Not Available	TCGA-FN-7833-D66002	7C0713E1-5F69-498C-BE16-D29E53FCFF1D	Not Available	1	134	95	Temozolomide	Complete Response	10	Not Available	Not Available	Not Available	Not Available	Not Applicable	Not Available	Not Available	NO	Chemotherapy	Not Available	Not Available	Not Available	NO	2014
TCGA-HT-7467-01A-11R-2027-07	Tumor	Yes	Yes	No	TCGA-HT-7467	163.82.0	Nationwide Children's Hospital	22	LGG	4A1A3503-BD72-4AF0-9942-769D82C8EFDB	12	TCGA	2016		NO	Not Available	NO	TCGA-HT-7467	f4a1fc14-0d32-4e77-a8a3-fd8fea82188a	31	-19944		0	3	Not Available	Not Available
TCGA-HT-7468-01A-11R-2027-07	Tumor	Yes	Yes	No	TCGA-HT-7468	163.82.0	Nationwide Children's Hospital	22	LGG	033D95A3-24D1-4DE8-8A70-8B0C478CEC5B	12	TCGA	2016		NO	Not Available	NO	TCGA-HT-7468	e6c55ba6-4c8a-4ea4-8dde-74d01915db02	27	-11209		0	146	Not Available	8	TCGA-HT-7468-D21234	639fb2be-a64c-4ee6-baa4-d2381bfbf493	Not Available	7	Not Available	35	temodar	Not Available	2	5	280	mg/day	ADJUVANT	Not Applicable	1	PO	YES	Chemotherapy	Not Available	1400	mg	Not Available	2012
TCGA-HT-7469-01A-11R-2256-07	Tumor	Yes	Yes	No	TCGA-HT-7469	219.75.0	Nationwide Children's Hospital	22	LGG	BB3724FC-4046-4F00-8BC7-EA1C36C146AF	12	TCGA	2016		NO	Not Available	NO	TCGA-HT-7469	b9e2f4d1-866c-4c62-a9c8-8de7eb364a6e	29	-11097		0	238	Not Available	Not Available	TCGA-HT-7469-D28784;TCGA-HT-7469-D28785	96B1E5CA-DD30-4FE4-B287-100C3F6650C7;9FC120A9-D05E-4824-9EA4-6EA5F6DBCA2D	Not Available;Not Available	1;1	84;179	42;112	Temodar;Temodar	Not Available;Not Available	3;3	1;3	140;400	mg/day;mg/day	ADJUVANT;PROGRESSION	Not Applicable;Not Applicable	1;2	PO;PO	NO;NO	Chemotherapy;Chemotherapy	Not Available;Not Available	5880;6000	mg;mg	Not Available;Not Available	2012;2012
TCGA-HT-7470-01A-12R-2090-07	Tumor	Yes	Yes	No	TCGA-HT-7470	189.83.0	Nationwide Children's Hospital	22	LGG	16773B67-C154-4C5E-8C76-C926CC5C8961	12	TCGA	2016		NO	Not Available	NO	TCGA-HT-7470	fee2114e-f723-4374-91f8-f1dcc6b3eaee	7	-13611		0	268	Not Available	133	TCGA-HT-7470-D29528	9d3d68dd-e843-4ebf-9e64-8f8aa2349ac7	Not Available	16	94	45	Temodar	Not Available	3	1	140	mg/day	ADJUVANT	Not Applicable	1	PO	NO	Chemotherapy	Not Available	7000	mg	Not Available	2012
TCGA-HT-7471-01A-11R-2256-07	Tumor	Yes	Yes	No	TCGA-HT-7471	219.75.0	Nationwide Children's Hospital	22	LGG	53EE691E-DCFB-4816-BA01-9C6C4BDD4368	12	TCGA	2016		NO	Not Available	NO	TCGA-HT-7471	48314732-5d1c-43e6-9878-5b58dfaeb06a	29	-13564		0	4	Not Available	Not Available
TCGA-HT-7472-01A-11R-2027-07	Tumor	Yes	Yes	No	TCGA-HT-7472	163.82.0	Nationwide Children's Hospital	22	LGG	732158F0-F4DC-4926-9E65-F04D6AE77AEB	12	TCGA	2016		NO	Not Available	NO	TCGA-HT-7472	482d4078-7576-48cf-bf7c-29014935fd47	27	-13968		0	1	Not Available	Not Available
TCGA-HT-7473-01A-11R-2027-07	Tumor	Yes	Yes	No	TCGA-HT-7473	163.82.0	Nationwide Children's Hospital	22	LGG	A3644EB3-E283-42B3-9523-F84BE4777932	12	TCGA	2016		NO	Not Available	NO	TCGA-HT-7473	dbfaccb0-e8c0-48e8-9aef-570267574822	31	-10306		0	503	Not Available	Not Available
TCGA-HT-7474-01A-11R-2027-07	Tumor	Yes	Yes	No	TCGA-HT-7474	163.82.0	Nationwide Children's Hospital	22	LGG	99E57C31-A781-4F3E-9D80-947E5F566C72	12	TCGA	2016		NO	Not Available	NO	TCGA-HT-7474	72aa812d-5daa-4bd7-9028-ec541b1f25bd	7	-19149		0	114	Not Available	Not Available
TCGA-HT-7475-01A-11R-2027-07	Tumor	Yes	Yes	No	TCGA-HT-7475	163.82.0	Nationwide Children's Hospital	22	LGG	FD732FB8-D71B-41BF-AC26-C063E70343DD	12	TCGA	2016		NO	Not Available	NO	TCGA-HT-7475	41456932-436e-4cdb-bfe8-97d089656786	31	-24686		0	446	Not Available	Not Available	TCGA-HT-7475-D28957;TCGA-HT-7475-D29490;TCGA-HT-7475-D29491	e1c1f02b-819c-432b-93a5-4ec7446c64b1;ed530a3e-5be2-4690-9291-de69ba2053d6;6b138f48-1cb5-40ea-a1ea-fc90b93424ab	Not Available;Not Available;Not Available	2;20;20	441;162;218	393;130;186	Temodar;Temodar;Temodar	Not Available;Not Available;Not Available	3;3;3	1;2;2	160;280;360	mg/day;mg/day;mg/day	ADJUVANT;ADJUVANT;ADJUVANT	Not Applicable;Not Applicable;Not Applicable	1;2;3	PO;PO;PO	NO;NO;NO	Chemotherapy;Chemotherapy;Chemotherapy	Not Available;Not Available;Not Available	7840;2800;3600	mg;mg;mg	Not Available;Not Available;Not Available	2012;2012;2012
TCGA-HT-7476-01A-11R-2027-07	Tumor	Yes	Yes	No	TCGA-HT-7476	163.82.0	Nationwide Children's Hospital	22	LGG	6D476273-74DC-4AC6-8871-87FFA92CA427	12	TCGA	2016		NO	Not Available	NO	TCGA-HT-7476	27d0d3cb-16c0-4ba8-9662-95917f665004	7	-9614		0	199	Not Available	Not Available	TCGA-HT-7476-D21244;TCGA-HT-7476-D21243	7b368f14-efc6-449e-a680-2b1dacafae06;1087cef3-36cb-4992-ad47-390efd05380e	Not Available;Not Available	7;7	Not Available;80	118;41	temodar;temodar	Not Available;Not Available	2;2	3;1	280;140	mg/day;mg/day	ADJUVANT;ADJUVANT	Not Applicable;Not Applicable	2;1	PO;PO	YES;NO	Chemotherapy;Chemotherapy	Not Available;Not Available	1400;4200	mg;mg	Not Available;Not Available	2012;2012
TCGA-HT-7477-01B-11R-A28M-07	Tumor	Yes	Yes	No	TCGA-HT-7477	295.65.0	Nationwide Children's Hospital	22	LGG	A40E848D-61DD-41D0-BA3E-7C990719D0C8	12	TCGA	2016		NO	Not Available	NO	TCGA-HT-7477	38f4b9f3-6709-40ff-9a81-5fa2111b1ce6	24	-22948		0	738	Not Available	24	TCGA-HT-7477-D49436	4844019E-25CF-4290-9A62-5187446664FF	Not Available	3	428	24	Temodar	Complete Response	3	Not Available	Not Available	Not Available	Not Available	Not Applicable	Not Available	Not Available	NO	Chemotherapy	Not Available	Not Available	Not Available	NO	2015
TCGA-HT-7478-01A-11R-2027-07	Tumor	Yes	Yes	No	TCGA-HT-7478	163.82.0	Nationwide Children's Hospital	22	LGG	3D8D3FAD-D8DB-4A56-81E3-772F057E9AFF	12	TCGA	2016		NO	Not Available	NO	TCGA-HT-7478	4c3e709a-fd52-431c-8be5-3d9b1f80ecd2	6	-13216		0	194	Not Available	Not Available
TCGA-HT-7479-01A-11R-2027-07	Tumor	Yes	Yes	No	TCGA-HT-7479	163.82.0	Nationwide Children's Hospital	22	LGG	F5A056DE-C191-4E59-8788-D19A8C534FFA	12	TCGA	2016		NO	Not Available	NO	TCGA-HT-7479	a96fabfa-e830-476a-b2a1-899689570bd9	7	-16137		0	13	Not Available	Not Available	TCGA-HT-7479-D29545;TCGA-HT-7479-D29544	44160ede-5946-4524-88e3-cd6315f0f750;36fef324-f74a-471a-9682-0843dc229a3f	Not Available;Not Available	19;19	200;74	105;33	Temodar;Temodar	Not Available;Not Available	3;3	4;1	480;175	mg/day;mg/day	ADJUVANT;ADJUVANT	Not Applicable;Not Applicable	2;1	PO;PO	NO;NO	Chemotherapy;Chemotherapy	Not Available;Not Available	9600;7350	mg;mg	Not Available;Not Available	2012;2012
TCGA-HT-7480-01A-11R-2090-07	Tumor	Yes	Yes	No	TCGA-HT-7480	189.83.0	Nationwide Children's Hospital	22	LGG	5B84D93C-B713-4054-A6C9-685D8E744744	12	TCGA	2016		NO	Not Available	NO	TCGA-HT-7480	325138ab-2947-4131-b40e-971f024723cc	7	-12291		0	2231	Not Available	Not Available	TCGA-HT-7480-D28792;TCGA-HT-7480-D28791;TCGA-HT-7480-D28790	e27b6c8a-0651-4081-a876-55751c96ad05;8567ce65-3a07-414f-9c6a-576ab9f63920;fa3e56bc-52f7-485f-80a5-4d516410bc5e	Not Available;Not Available;Not Available	1;1;1	Not Available;476;75	2189;103;26	Avastin;Temodar;Temodar	Not Available;Not Available;Not Available	3;3;3	12;12;1	970;310;155	mg;mg;mg/day	RECURRENCE;ADJUVANT;ADJUVANT	Not Applicable;Not Applicable;Not Applicable	3;2;1	IV;PO;PO	YES;NO;NO	Targeted Molecular therapy;Chemotherapy;Chemotherapy	Not Available;Not Available;Not Available	3880;18600;7750	mg;mg;mg	Not Available;Not Available;Not Available	2012;2012;2012
TCGA-HT-7481-01A-11R-2027-07	Tumor	Yes	Yes	No	TCGA-HT-7481	163.82.0	Nationwide Children's Hospital	22	LGG	C63472C2-4421-4A75-8DE8-1D93FD52C246	12	TCGA	2016		NO	Not Available	NO	TCGA-HT-7481	bff37de3-dc68-4e69-bdfc-8b524dd7774f	7	-14306		0	1800	Not Available	Not Available
TCGA-HT-7482-01A-11R-2027-07	Tumor	Yes	Yes	No	TCGA-HT-7482	163.82.0	Nationwide Children's Hospital	22	LGG	23DD4F94-3733-4468-B5B3-6733DB0A9EFF	12	TCGA	2016		NO	Not Available	NO	TCGA-HT-7482	448d3e3b-622c-4e79-bb1d-b5f2e92970e8	6	-6857		0	1644	Not Available	Not Available	TCGA-HT-7482-D29533	5e15e3a1-af84-4651-a196-a1b6efb3969a	Not Available	9	853	577	Temodar	Not Available	3	10	370	mg/day	PROGRESSION	Not Applicable	1	PO	NO	Chemotherapy	Not Available	18500	mg	Not Available	2012
TCGA-HT-7483-01A-11R-2027-07	Tumor	Yes	Yes	No	TCGA-HT-7483	163.82.0	Nationwide Children's Hospital	22	LGG	EA09B0B2-017F-49AD-BCDA-442D39A5967F	12	TCGA	2016		NO	Not Available	NO	TCGA-HT-7483	183dd089-e932-4be2-b252-0e8572e7da4e	31	-5267		0	4690	Not Available	Not Available	TCGA-HT-7483-D70767	672863E8-5DFB-4EF4-BA29-D2AD413781A2	Not Available	2	3287	2861	Temodar	Complete Response	4	Not Available	Not Available	Not Available	Not Available	Not Applicable	Not Available	Not Available	NO	Chemotherapy	Not Available	Not Available	Not Available	NO	2015
TCGA-HT-7485-01A-11R-2027-07	Tumor	Yes	Yes	No	TCGA-HT-7485	163.82.0	Nationwide Children's Hospital	22	LGG	CC86C418-815E-4C3E-8D91-7670DB7F0CE0	12	TCGA	2016		NO	Not Available	NO	TCGA-HT-7485	8d06226e-500b-4172-ae96-c674913909e6	6	-15589		0	122	Not Available	24
TCGA-HT-7601-01A-11R-2090-07	Tumor	Yes	Yes	No	TCGA-HT-7601	189.83.0	Nationwide Children's Hospital	22	LGG	71F48C7E-E07E-4AB3-9E54-ED35E8F0A7C9	12	TCGA	2016		NO	Not Available	NO	TCGA-HT-7601	e7fdf164-a85d-4ff5-9676-d2215ca35403	6	-10989		0	94	Not Available	Not Available	TCGA-HT-7601-D29579;TCGA-HT-7601-D29581;TCGA-HT-7601-D29580	e48a697d-7554-4e13-8a74-7217a9307ea2;8cda6fe4-25e5-442c-b5d7-33f807558541;08d78506-f3de-416d-b43a-155a4da249a0	Not Available;Not Available;Not Available	9;9;9	36;157;92	25;123;88	Temodar;Temodar;Temodar	Not Available;Not Available;Not Available	3;3;3	1;2;1	120;310;240	mg/day;mg;mg/day	ADJUVANT;ADJUVANT;ADJUVANT	Not Applicable;Not Applicable;Not Applicable	1;3;2	PO;PO;PO	NO;NO;NO	Chemotherapy;Chemotherapy;Chemotherapy	Not Available;Not Available;Not Available	5040;3100;1200	mg;mg;mg	Not Available;Not Available;Not Available	2012;2012;2012
TCGA-HT-7602-01A-21R-2090-07	Tumor	Yes	Yes	No	TCGA-HT-7602	189.83.0	Nationwide Children's Hospital	22	LGG	DC114E7D-096C-443C-B671-D0F7A53E7B51	12	TCGA	2016		NO	Not Available	NO	TCGA-HT-7602	799e9106-e62e-4681-8861-137f474ee8b8	7	-7946		0	908	Not Available	Not Available
TCGA-HT-7603-01A-21R-2090-07	Tumor	Yes	Yes	No	TCGA-HT-7603	189.83.0	Nationwide Children's Hospital	22	LGG	20F14ED1-DF7B-48E1-8D52-1FFE2CABFD9F	12	TCGA	2016		NO	Not Available	NO	TCGA-HT-7603	b435e88b-f105-4c65-b725-126e5a299113	6	-10883		0	705	Not Available	Not Available
TCGA-HT-7604-01A-11R-2090-07	Tumor	Yes	Yes	No	TCGA-HT-7604	189.83.0	Nationwide Children's Hospital	22	LGG	D2805FDB-7C4B-4380-9F50-CC93ACBA9AEC	12	TCGA	2016		NO	Not Available	NO	TCGA-HT-7604	019c5de9-74fd-48b7-95a3-227532e16c5a	1	-18443		0	3283	Not Available	Not Available	TCGA-HT-7604-D48645	D1A61351-ABC0-43CF-9D78-2C86D8B5E85B	Not Available	18	2509	Not Available	Temodar	Partial Response	9	Not Available	Not Available	Not Available	Not Available	Not Applicable	Not Available	Not Available	NO	Chemotherapy	Not Available	Not Available	Not Available	NO	2013
TCGA-HT-7605-01A-11R-2090-07	Tumor	Yes	Yes	No	TCGA-HT-7605	189.83.0	Nationwide Children's Hospital	22	LGG	B4406CC2-5AE7-484B-9951-175D0B111911	12	TCGA	2016		NO	Not Available	NO	TCGA-HT-7605	6b225409-09c0-4a51-8f42-8fefe3855c4d	30	-13892		0	139	Not Available	Not Available
TCGA-HT-7606-01A-11R-2090-07	Tumor	Yes	Yes	No	TCGA-HT-7606	189.83.0	Nationwide Children's Hospital	22	LGG	C29C8D3A-B274-4797-8322-D9C4481CF8CD	12	TCGA	2016		NO	Not Available	Not Available	TCGA-HT-7606	ffcec8e5-9fd3-4b42-a7cb-74761f713cf4	31	-11233		0	526	Not Available	Not Available	TCGA-HT-7606-D29686;TCGA-HT-7606-D29691;TCGA-HT-7606-D29688	a6fc3d48-fb07-4f09-af63-e2bf104238af;9df05834-b1d3-412b-9b69-0a61dc70e7dc;2936878a-df7a-4dee-8fc2-5e319bfdd03d	Not Available;Not Available;Not Available	19;27;27	64;470;102	21;163;98	temodar;temodar;temodar	Not Available;Not Available;Not Available	3;3;3	1;10;1	130;330;260	mg/day;mg;mg/day	ADJUVANT;ADJUVANT;ADJUVANT	Not Applicable;Not Applicable;Not Applicable	1;3;2	PO;PO;PO	NO;NO;NO	Chemotherapy;Chemotherapy;Chemotherapy	Not Available;Not Available;Not Available	5720;19800;1300	mg;mg;mg	Not Available;Not Available;Not Available	2012;2012;2012
TCGA-HT-7607-01A-11R-2090-07	Tumor	Yes	Yes	No	TCGA-HT-7607	189.83.0	Nationwide Children's Hospital	22	LGG	5CE370B9-31C1-4571-8412-042EA6F2944D	12	TCGA	2016		NO	Not Available	NO	TCGA-HT-7607	24ebd152-f8d7-44eb-af7f-8ee7f2e458e4	27	-22585	96	0		Not Available	8
TCGA-HT-7608-01A-11R-2090-07	Tumor	Yes	Yes	No	TCGA-HT-7608	189.83.0	Nationwide Children's Hospital	22	LGG	B477D5E5-CB16-4BDE-9B68-72355685E046	12	TCGA	2016		NO	Not Available	NO	TCGA-HT-7608	45b6d41b-3a1b-47e9-80e4-59355170aee7	27	-22302		0	671	Not Available	Not Available
TCGA-HT-7609-01A-11R-2090-07	Tumor	Yes	Yes	No	TCGA-HT-7609	189.83.0	Nationwide Children's Hospital	22	LGG	377CDF8C-C54D-45CE-A8CF-5225034E2AF7	12	TCGA	2016		NO	Not Available	YES	TCGA-HT-7609	bfbc0d1e-2a0b-4c60-8a37-91e3ce4b79ee	27	-12607		0	1399	Not Available	1	TCGA-HT-7609-D28836;TCGA-HT-7609-D28832	3eecb529-e763-469f-967e-ccf4df7f927e;5f8b5235-08c0-4073-b842-31c4320b6809	Not Available;Not Available	1;1	484;75	111;28	temodar;Temodar	Not Available;Not Available	3;3	12;1	280;140	mg/day;mg/day	ADJUVANT;ADJUVANT	Not Applicable;Not Applicable	2;1	PO;PO	NO;NO	Chemotherapy;Chemotherapy	Not Available;Not Available	16800;6860	mg;mg	Not Available;Not Available	2012;2012
TCGA-HT-7610-01A-21R-2090-07	Tumor	Yes	Yes	No	TCGA-HT-7610	189.83.0	Nationwide Children's Hospital	22	LGG	9AFE2AC1-5016-4F2C-B87C-DF916775BA08	12	TCGA	2016		NO	Not Available	NO	TCGA-HT-7610	4839a058-fbca-44c7-bd61-81943b4d45d5	7	-9447		0	1706	Not Available	Not Available
TCGA-HT-7611-01A-11R-2403-07	Tumor	Yes	Yes	No	TCGA-HT-7611	245.75.0	Nationwide Children's Hospital	22	LGG	27935CE4-6E0A-4336-A62B-218FB9EAA6D1	12	TCGA	2016		NO	Not Available	NO	TCGA-HT-7611	0ce8d92b-54e2-45d4-a551-0faf94a27d46	16	-13314		0	1752	Not Available	Not Available
TCGA-HT-7616-01A-11R-2256-07	Tumor	Yes	Yes	No	TCGA-HT-7616	219.75.0	Nationwide Children's Hospital	22	LGG	0CA27A79-288F-4352-A106-DB07CC77B5BF	12	TCGA	2016		NO	Not Available	NO	TCGA-HT-7616	ab24cdc3-74a1-443f-831f-b7fb3821de6a	30	-27685	7	0		Not Available	Not Available
TCGA-HT-7620-01A-11R-2256-07	Tumor	Yes	Yes	No	TCGA-HT-7620	219.75.0	Nationwide Children's Hospital	22	LGG	8E26B36B-CC4B-45AC-BE0B-D5351471A909	12	TCGA	2016		NO	Not Available	NO	TCGA-HT-7620	0d61bdbd-24b1-4885-a099-9e42ca7eedcd	31	-14659		0	434	Not Available	Not Available	TCGA-HT-7620-D29128;TCGA-HT-7620-D29473;TCGA-HT-7620-D29472;TCGA-HT-7620-D29553	610c74ab-459c-4a79-a763-41468eb2c258;4db359b9-40ba-487f-9e64-03906a939784;3b4d9fc5-cb4c-4599-8b89-1b6e329774b9;76638084-d5cc-494f-b4a2-ff3ab6966527	Not Available;Not Available;Not Available;Not Available	8;19;19;22	Not Available;Not Available;199;Not Available	126;285;195;285	Temodar;Irinotecan;Temodar;Avastin	Not Available;Not Available;Not Available;Not Available	3;3;3;3	1;Not Available;1;Not Available	150;Not Available;250;Not Available	mg/m2;Not Available;mg/day;Not Available	ADJUVANT;PROGRESSION;ADJUVANT;PROGRESSION	Not Applicable;Not Applicable;Not Applicable;Not Applicable	1;3;2;4	PO;Not Available;PO;Not Available	NO;Not Available;NO;Not Available	Chemotherapy;Chemotherapy;Chemotherapy;Chemotherapy	Not Available;Not Available;Not Available;Not Available	Not Available;Not Available;1250;Not Available	Not Available;Not Available;mg;Not Available	Not Available;Not Available;Not Available;Not Available	2012;2012;2012;2012
TCGA-HT-7676-01A-11R-2403-07	Tumor	Yes	Yes	No	TCGA-HT-7676	245.75.0	Nationwide Children's Hospital	22	LGG	C89A4A94-5876-45C1-891B-3B2775AA13FB	12	TCGA	2016		Unknown	Not Available	Unknown	TCGA-HT-7676	9ee268a7-fa71-4f3f-919f-cf4ee1de2658	16	-9667		0	5	Not Available	Not Available
TCGA-HT-7677-01A-11R-2256-07	Tumor	Yes	Yes	No	TCGA-HT-7677	219.75.0	Nationwide Children's Hospital	22	LGG	C0D826DC-C74E-4198-AAE8-6BA9C3F4920D	12	TCGA	2016		NO	Not Available	NO	TCGA-HT-7677	00b18ad6-ff70-41fe-8f4d-0763ac8f28b9	27	-19610		0	494	Not Available	Not Available	TCGA-HT-7677-D28948;TCGA-HT-7677-D28947	1c6de7b4-f6d8-4a65-85db-4b8a8668e65a;07093cd9-38cc-401b-8d81-d005b4cfa6b3	Not Available;Not Available	2;2	Not Available;73	98;31	temodar;temodar	Not Available;Not Available	3;3	6;1	300.0;140	mg/day;mg/day	ADJUVANT;ADJUVANT	Not Applicable;Not Applicable	2;1	PO;PO	YES;NO	Chemotherapy;Chemotherapy	Not Available;Not Available	9000;6020	mg;mg	Not Available;Not Available	2012;2012
TCGA-HT-7680-01A-11R-2256-07	Tumor	Yes	Yes	No	TCGA-HT-7680	219.75.0	Nationwide Children's Hospital	22	LGG	F28AF9B6-E996-409D-941F-9C95CF7BE938	12	TCGA	2016		NO	Not Available	NO	TCGA-HT-7680	62e27075-7ddc-4f15-ac21-0a8244abb12d	7	-11970		0	23	Not Available	Not Available
TCGA-HT-7681-01A-11R-2403-07	Tumor	Yes	Yes	No	TCGA-HT-7681	245.75.0	Nationwide Children's Hospital	22	LGG	6B65CB5E-CCD4-4C54-B94A-D8676170B6A9	12	TCGA	2016		Unknown	Not Available	Unknown	TCGA-HT-7681	fbe32b94-b3ba-4a56-aeba-4cffe8de2da4	16	-10790		0	1359	Not Available	Not Available
TCGA-HT-7684-01A-11R-2256-07	Tumor	Yes	Yes	No	TCGA-HT-7684	219.75.0	Nationwide Children's Hospital	22	LGG	7C3557F4-A6BE-4B91-9439-137125DF7DBD	12	TCGA	2016		NO	Not Available	NO	TCGA-HT-7684	b027ab77-70eb-4877-91a3-702064d9cc8b	15	-21352		0	184	Not Available	Not Available
TCGA-HT-7686-01A-11R-2256-07	Tumor	Yes	Yes	No	TCGA-HT-7686	219.75.0	Nationwide Children's Hospital	22	LGG	EAAEC7E4-A590-452D-A59B-C82F38FEFCE7	12	TCGA	2016		NO	Not Available	NO	TCGA-HT-7686	3d58ded1-b7cf-420c-ba59-5b424683f0df	15	-10724		0	1300	Not Available	Not Available	TCGA-HT-7686-D29418;TCGA-HT-7686-D29417	66ee4c20-c346-4423-a222-2a1d1f49b1d3;866496de-3a98-4e61-95e6-7523222fd8d1	Not Available;Not Available	16;16	239;73	145;26	Temodar;Temodar	Not Available;Not Available	3;3	4;1	300;130	mg/day;mg/day	ADJUVANT;ADJUVANT	Not Applicable;Not Applicable	2;1	PO;PO	NO;NO	Chemotherapy;Chemotherapy	Not Available;Not Available	6000;6110	mg;mg	Not Available;Not Available	2012;2012
TCGA-HT-7687-01A-11R-2256-07	Tumor	Yes	Yes	No	TCGA-HT-7687	219.75.0	Nationwide Children's Hospital	22	LGG	94B98B71-E751-4CE0-BEC0-4EBC032FBE83	12	TCGA	2016		Not Available	Not Available	Not Available	TCGA-HT-7687	3f36cd97-eb22-47de-b447-5c96378e4a2b	15	-27186		0	0	Not Available	Not Available
TCGA-HT-7688-01A-11R-2256-07	Tumor	Yes	Yes	No	TCGA-HT-7688	219.75.0	Nationwide Children's Hospital	22	LGG	CC3E1C28-28EB-4DA6-9103-9E6A05FDDFF0	12	TCGA	2016		NO	Not Available	NO	TCGA-HT-7688	7740824e-905f-47a0-b235-54561ef58ba3	15	-21844		0	964	Not Available	Not Available	TCGA-HT-7688-D29501;TCGA-HT-7688-D29499;TCGA-HT-7688-D29500	01e3c417-2bac-43f6-8ece-15f0183282c2;45a8a109-14b4-4843-b1e3-645e23dd4a11;3f4b71ea-7a01-44c5-a14a-99fdccb4484e	Not Available;Not Available;Not Available	20;20;20	475;59;105	132;28;101	Temodar;Temodar;Temodar	Not Available;Not Available;Not Available	3;3;3	11;1;1	400;150;300	mg/day;mg/day;mg	ADJUVANT;ADJUVANT;ADJUVANT	Not Applicable;Not Applicable;Not Applicable	3;1;2	PO;PO;PO	NO;NO;NO	Chemotherapy;Chemotherapy;Chemotherapy	Not Available;Not Available;Not Available	22000;6300;1500	mg;mg;mg	Not Available;Not Available;Not Available	2012;2012;2012
TCGA-HT-7689-01A-11R-2256-07	Tumor	Yes	Yes	No	TCGA-HT-7689	219.75.0	Nationwide Children's Hospital	22	LGG	00499651-1C56-4D79-ADBC-2727DCC0BA95	12	TCGA	2016		NO	Not Available	NO	TCGA-HT-7689	d58b535a-6c95-43bb-ad88-0600e6447537	1	-21331		0	125	Not Available	8	TCGA-HT-7689-D29658;TCGA-HT-7689-D29661	fd8e3b77-837a-4fdb-a3eb-02ef6930f2f8;8ea0838b-141f-4bbe-87c7-1d89688e3ce7	Not Available;Not Available	15;15	94;334	53;126	Temodar;Temodar	Not Available;Not Available	3;3	1;5	140;260	mg;mg/day	ADJUVANT;ADJUVANT	Not Applicable;Not Applicable	1;2	PO;PO	NO;NO	Chemotherapy;Chemotherapy	Not Available;Not Available	5880;6500	mg;mg	Not Available;Not Available	2012;2012
TCGA-HT-7690-01A-11R-2256-07	Tumor	Yes	Yes	No	TCGA-HT-7690	219.75.0	Nationwide Children's Hospital	22	LGG	68ABF99C-9337-4D9D-A32E-256236281420	12	TCGA	2016		NO	Not Available	NO	TCGA-HT-7690	e78e8845-9fba-48ba-8cf3-418429ea5f56	1	-10673		0	3	Not Available	Not Available
TCGA-HT-7691-01A-11R-2256-07	Tumor	Yes	Yes	No	TCGA-HT-7691	219.75.0	Nationwide Children's Hospital	22	LGG	B752AE5F-03DD-4FED-97B4-BC2999059F5B	12	TCGA	2016		NO	Not Available	NO	TCGA-HT-7691	6a3e577a-4e07-4468-857a-79edbe6833cd	27	-11465		0	3	Not Available	Not Available
TCGA-HT-7692-01A-12R-2256-07	Tumor	Yes	Yes	No	TCGA-HT-7692	219.75.0	Nationwide Children's Hospital	22	LGG	F53BABC4-851E-43B4-8467-10A26845EBF1	12	TCGA	2016		NO	Not Available	NO	TCGA-HT-7692	6a0b306b-f73d-45b2-93a6-b9bd625644a3	1	-15727		0	90	Not Available	29
TCGA-HT-7693-01A-11R-2256-07	Tumor	Yes	Yes	No	TCGA-HT-7693	219.75.0	Nationwide Children's Hospital	22	LGG	A3A33ADD-710E-422E-8821-800EB44F0C50	12	TCGA	2016		NO	Not Available	YES	TCGA-HT-7693	491ea65b-86c8-4686-99cf-f09505e20183	1	-18956		0	533	Not Available	200	TCGA-HT-7693-D29613;TCGA-HT-7693-D29612	a6443c66-e7a4-4edb-87ab-02d7667a8452;41536fee-095b-4da9-afaf-2643af23e7bc	Not Available;Not Available	16;16	440;63	102;22	Temodar;Temodar	Not Available;Not Available	3;3	02;1	370;140	mg/day;mg/day	ADJUVANT;ADJUVANT	Not Applicable;Not Applicable	2;1	PO;PO	NO;NO	Chemotherapy;Chemotherapy	Not Available;Not Available	20350;5880	mg;mg	Not Available;Not Available	2012;2012
TCGA-HT-7694-01A-11R-2256-07	Tumor	Yes	Yes	No	TCGA-HT-7694	219.75.0	Nationwide Children's Hospital	22	LGG	97C63A82-E079-42CC-A9C7-0A753F939353	12	TCGA	2016		NO	Not Available	NO	TCGA-HT-7694	49a87025-d0a4-44b3-b6ad-563bf9651093	1	-21930		0	210	Not Available	182
TCGA-HT-7695-01A-11R-2256-07	Tumor	Yes	Yes	No	TCGA-HT-7695	219.75.0	Nationwide Children's Hospital	22	LGG	058C87DD-1160-4EBC-B83A-08699A00520C	12	TCGA	2016		NO	Not Available	NO	TCGA-HT-7695	5017c115-39b8-4c5c-8be6-2cb298d7c641	25	-10827		0	442	Not Available	Not Available	TCGA-HT-7695-D29606	fae54b60-4659-442e-b848-217b8e971356	Not Available	16	110	78	Temodar	Not Available	3	1	150	mg/day	ADJUVANT	Not Applicable	1	PO	NO	Chemotherapy	Not Available	4950	mg	Not Available	2012
TCGA-HT-7854-01A-11R-2256-07	Tumor	Yes	Yes	No	TCGA-HT-7854	219.75.0	Nationwide Children's Hospital	22	LGG	930DAFAB-1880-4205-9B8E-01004A00E3E0	12	TCGA	2016		NO	Not Available	NO	TCGA-HT-7854	4a7d4805-09e3-4044-9800-73239f4d66d4	7	-22738		0	292	Not Available	208
TCGA-HT-7855-01A-11R-2403-07	Tumor	Yes	Yes	No	TCGA-HT-7855	245.75.0	Nationwide Children's Hospital	22	LGG	C6E54E5D-922D-46E6-866A-D488D1A61ECB	12	TCGA	2016		NO	Not Available	NO	TCGA-HT-7855	40343ebd-0d62-401e-83a4-6cdb57662ec0	15	-14496		0	118	Not Available	Not Available	TCGA-HT-7855-D29494;TCGA-HT-7855-D29493	5c82c2f1-819d-4077-ba03-c4f7981fbb6c;b4b955cc-a927-42b7-8a44-67a49a078456	Not Available;Not Available	20;20	157;67	131;25	Temodar;Temodar	Not Available;Not Available	3;3	2;1	400;160	mg/day;mg/day	ADJUVANT;ADJUVANT	Not Applicable;Not Applicable	2;1	PO;PO	NO;NO	Chemotherapy;Chemotherapy	Not Available;Not Available	4000;6880	mg;mg	Not Available;Not Available	2012;2012
TCGA-HT-7856-01A-11R-2403-07	Tumor	Yes	Yes	No	TCGA-HT-7856	245.75.0	Nationwide Children's Hospital	22	LGG	3103772F-680B-486E-A6D0-3AEB7640E8D7	12	TCGA	2016		NO	Not Available	NO	TCGA-HT-7856	c2c16878-b615-496c-8fcb-d49c97e15551	15	-13145		0	1189	Not Available	Not Available	TCGA-HT-7856-D29425	3d00d873-e11b-4a5a-bd53-06a8739ef4f0	Not Available	16	71	32	Temodar	Not Available	3	1	160	mg/day	ADJUVANT	Not Applicable	1	PO	NO	Chemotherapy	Not Available	6240	mg	Not Available	2012
TCGA-HT-7857-01A-11R-2403-07	Tumor	Yes	Yes	No	TCGA-HT-7857	245.75.0	Nationwide Children's Hospital	22	LGG	5883991B-8FCC-4A31-BF94-BCD34B4265AE	12	TCGA	2016		NO	Not Available	NO	TCGA-HT-7857	4e1606e5-f4c1-41a2-9f2c-ad0d02650070	27	-8912		0	7	Not Available	Not Available
TCGA-HT-7858-01A-11R-2403-07	Tumor	Yes	Yes	No	TCGA-HT-7858	245.75.0	Nationwide Children's Hospital	22	LGG	7022C055-D6C5-47D5-9C46-D7B1988C342F	12	TCGA	2016		NO	Not Available	NO	TCGA-HT-7858	b6951c37-377e-49b9-862c-968082e8682f	2	-10422		0	1540	Not Available	Not Available
TCGA-HT-7860-01A-11R-2403-07	Tumor	Yes	Yes	No	TCGA-HT-7860	245.75.0	Nationwide Children's Hospital	22	LGG	ABC36299-13DF-48B3-A01F-AF568AADA2D1	12	TCGA	2016		NO	Not Available	NO	TCGA-HT-7860	fea46eef-6b7f-44c3-93bf-2dec16bdeb79	15	-22034		0	15	Not Available	Not Available
TCGA-HT-7873-01B-11R-2403-07	Tumor	Yes	Yes	No	TCGA-HT-7873	245.75.0	Nationwide Children's Hospital	22	LGG	5ABF64C9-E5CA-4D89-926E-9B05F29E2D6C	12	TCGA	2016		NO	Not Available	NO	TCGA-HT-7873	c371e2b4-209f-40f3-a30c-51df8270b5de	12	-10805		0	298	Not Available	Not Available
TCGA-HT-7874-01A-11R-2403-07	Tumor	Yes	Yes	No	TCGA-HT-7874	245.75.0	Nationwide Children's Hospital	22	LGG	E1695120-80B2-4D95-A6C1-E61F8C65108C	12	TCGA	2016		NO	Not Available	NO	TCGA-HT-7874	775c04e6-a02d-44a4-86f7-496056edd249	15	-15045		0	1130	Not Available	Not Available	TCGA-HT-7874-D28709;TCGA-HT-7874-D28817;TCGA-HT-7874-D28820	162b36dc-0c84-4e5c-a93b-2f28f7bb9682;47e68bc1-347b-402b-9c84-d26927dd3b66;547b1cf3-8792-494e-b3cf-f5cc70be2a51	Not Available;Not Available;Not Available	28;1;1	87;140;549	42;136;171	Temodar;Temodar;Temodar	Not Available;Not Available;Not Available	2;3;3	1;1;11	100;240;315	mg/day;mg/day;mg/day	ADJUVANT;ADJUVANT;ADJUVANT	Not Applicable;Not Applicable;Not Applicable	1;2;3	PO;PO;PO	NO;NO;NO	Chemotherapy;Chemotherapy;Chemotherapy	Not Available;Not Available;Not Available	4200;1200;17325	mg;mg;mg	Not Available;Not Available;Not Available	2012;2012;2012
TCGA-HT-7875-01A-11R-2403-07	Tumor	Yes	Yes	No	TCGA-HT-7875	245.75.0	Nationwide Children's Hospital	22	LGG	C94E458F-DBCF-4371-958A-68E951AEFCEC	12	TCGA	2016		NO	Not Available	NO	TCGA-HT-7875	40ae8507-c08a-45d5-9bbb-65d236c82319	7	-20613		0	10	Not Available	0
TCGA-HT-7877-01A-11R-2403-07	Tumor	Yes	Yes	No	TCGA-HT-7877	245.75.0	Nationwide Children's Hospital	22	LGG	F7A0DF8D-8124-48AD-8137-997ACEAAE988	12	TCGA	2016		NO	Not Available	NO	TCGA-HT-7877	ea7f3ed6-e44b-49a1-8b5c-ce35539e7bdf	1	-7581		0	4	Not Available	Not Available
TCGA-HT-7879-01A-11R-2403-07	Tumor	Yes	Yes	No	TCGA-HT-7879	245.75.0	Nationwide Children's Hospital	22	LGG	3FCE8EB7-76FE-49A4-9038-A1918A99BB22	12	TCGA	2016		NO	Not Available	NO	TCGA-HT-7879	c916b9a4-008e-4d79-a50c-f15c3549fcf6	1	-11622		0	98	Not Available	Not Available	TCGA-HT-7879-D29675;TCGA-HT-7879-D29676	3a2e7d41-80ef-4a00-91c0-ed73bca1c3ff;c67036e4-e84e-453f-88e4-393a46c1ab59	Not Available;Not Available	19;19	78;Not Available	28;112	Temodar;Temodar	Not Available;Not Available	3;3	1;2	140;250	mg/day;mg/day	ADJUVANT;ADJUVANT	Not Applicable;Not Applicable	1;2	PO;PO	NO;YES	Chemotherapy;Chemotherapy	Not Available;Not Available	7000;Not Available	mg;Not Available	Not Available;Not Available	2012;2012
TCGA-HT-7880-01A-11R-2403-07	Tumor	Yes	Yes	No	TCGA-HT-7880	245.75.0	Nationwide Children's Hospital	22	LGG	C8BB3D11-6B11-46FD-B98A-76E0F06CDC34	12	TCGA	2016		NO	Not Available	NO	TCGA-HT-7880	4240c137-ee3a-474c-9426-470380cb41a2	27	-11043		0	162	Not Available	Not Available
TCGA-HT-7881-01A-11R-2403-07	Tumor	Yes	Yes	No	TCGA-HT-7881	245.75.0	Nationwide Children's Hospital	22	LGG	7500C9E6-6E62-4BF5-8DD6-0B007A400677	12	TCGA	2016		NO	Not Available	NO	TCGA-HT-7881	275cb949-2f61-48c9-84f0-ba8ae4fa35c4	1	-14171		0	89	Not Available	Not Available
TCGA-HT-7882-01A-11R-2403-07	Tumor	Yes	Yes	No	TCGA-HT-7882	245.75.0	Nationwide Children's Hospital	22	LGG	B8799DE4-3275-42BB-95F7-3B7F2E5CCF4E	12	TCGA	2016		NO	Not Available	NO	TCGA-HT-7882	912d6455-0a50-4fde-b785-f6c09b00b7e4	7	-24450		0	52	Not Available	Not Available
TCGA-HT-7884-01B-11R-2403-07	Tumor	Yes	Yes	No	TCGA-HT-7884	245.75.0	Nationwide Children's Hospital	22	LGG	2294910E-91B9-4045-8198-062BF27E3816	12	TCGA	2016		NO	Not Available	YES	TCGA-HT-7884	86aa5790-9afd-4653-926a-625516df1f56	12	-16280		0	343	Not Available	112	TCGA-HT-7884-D35007;TCGA-HT-7884-D35008	B10095BE-6E20-46D6-92AD-0C978F3ED062;9460EED9-0696-49E1-846F-0C0B13665B01	Not Available;Not Available	12;12	84;Not Available	44;112	Temodar;Temodar	Stable Disease;Not Applicable	9;9	Not Available;Not Available	Not Available;Not Available	Not Available;Not Available	Not Available;Not Available	Not Applicable;Not Applicable	Not Available;Not Available	Not Available;Not Available	NO;YES	Chemotherapy;Chemotherapy	Not Available;Not Available	Not Available;Not Available	Not Available;Not Available	YES;YES	2012;2012
TCGA-HT-7902-01A-12R-2403-07	Tumor	Yes	Yes	No	TCGA-HT-7902	245.75.0	Nationwide Children's Hospital	22	LGG	882DBC0E-DA0C-47C4-88E8-56382E7530F6	12	TCGA	2016		NO	Not Available	YES	TCGA-HT-7902	02194c0c-e2c1-4ea7-994a-07b61b2575e2	7	-11118		0	955	Not Available	Not Available
TCGA-HT-8010-01A-11R-2403-07	Tumor	Yes	Yes	No	TCGA-HT-8010	245.75.0	Nationwide Children's Hospital	22	LGG	5477EF71-75AE-4FE7-9B7F-961F4F79488D	12	TCGA	2016		NO	Not Available	NO	TCGA-HT-8010	114902c7-77b2-42ca-926b-6895e6db5e36	2	-23680		0	50	Not Available	Not Available
TCGA-HT-8011-01A-11R-2403-07	Tumor	Yes	Yes	No	TCGA-HT-8011	245.75.0	Nationwide Children's Hospital	22	LGG	CB72622D-3FF0-4568-890B-422BDB80BD23	12	TCGA	2016		NO	Not Available	NO	TCGA-HT-8011	58de25d5-8a32-4412-866b-acac2e321bfa	2	-20175		0	469	Not Available	Not Available	TCGA-HT-8011-D33342;TCGA-HT-8011-D33343	3218f23a-a617-4724-80a9-5973642659fa;53ff0b18-267b-4a80-bfa6-ec2a9fea7d27	Not Available;Not Available	28;28	69;242	14;115	Temodar;temodar	Stable Disease;Clinical Progressive Disease	6;6	Not Available;Not Available	Not Available;Not Available	Not Available;Not Available	Not Available;Not Available	Not Applicable;Not Applicable	Not Available;Not Available	Not Available;Not Available	NO;NO	Chemotherapy;Chemotherapy	Not Available;Not Available	Not Available;Not Available	Not Available;Not Available	NO;NO	2012;2012
TCGA-HT-8012-01A-11R-2403-07	Tumor	Yes	Yes	No	TCGA-HT-8012	245.75.0	Nationwide Children's Hospital	22	LGG	85FB5372-DB79-4F95-9E39-F881CE89C1DB	12	TCGA	2016		NO	Not Available	NO	TCGA-HT-8012	9351b1ae-89e6-4091-934f-d50da06cd01d	3	-11295		0	286	Not Available	Not Available
TCGA-HT-8013-01A-11R-2403-07	Tumor	Yes	Yes	No	TCGA-HT-8013	245.75.0	Nationwide Children's Hospital	22	LGG	51AA4BEC-81C1-435F-B9FE-BF63B59DC70F	12	TCGA	2016		NO	Not Available	NO	TCGA-HT-8013	e669a4b7-a494-490a-b78c-e664c59d0697	3	-13753	1933	0		Not Available	Not Available	TCGA-HT-8013-D32630;TCGA-HT-8013-D32631	b4d2d8dd-f207-479c-b56d-c7881078d4e5;4645a0aa-b790-479c-8477-eee9994bbcd1	Not Available;Not Available	4;4	1742;1693	1334;1610	Temodar;Avastin	Clinical Progressive Disease;Clinical Progressive Disease	6;6	Not Available;Not Available	Not Available;Not Available	Not Available;Not Available	Not Available;Not Available	Not Applicable;Not Applicable	Not Available;Not Available	Not Available;Not Available	NO;NO	Chemotherapy;Targeted Molecular therapy	Not Available;Not Available	Not Available;Not Available	Not Available;Not Available	NO;NO	2012;2012
TCGA-HT-8015-01B-11R-A28M-07	Tumor	Yes	Yes	No	TCGA-HT-8015	295.65.0	Nationwide Children's Hospital	22	LGG	990D1310-6505-44FD-BA69-53077EDFB3F8	12	TCGA	2016		Not Available	Not Available	Not Available	TCGA-HT-8015	81076cfb-f9d7-4add-b696-6eab0bad7945	12	-7760		0	3	Not Available	Not Available
TCGA-HT-8018-01A-11R-2404-07	Tumor	Yes	Yes	No	TCGA-HT-8018	245.75.0	Nationwide Children's Hospital	22	LGG	8C597499-7519-49F3-93D3-63827000EB9D	12	TCGA	2016		NO	Not Available	NO	TCGA-HT-8018	80db28ec-ab3d-42a7-af88-b60fe8acb5b5	15	-14910		0	654	Not Available	Not Available
TCGA-HT-8019-01A-21R-2404-07	Tumor	Yes	Yes	No	TCGA-HT-8019	245.75.0	Nationwide Children's Hospital	22	LGG	1B920D34-7AFC-46ED-BE86-D91A766C26D6	12	TCGA	2016		NO	Not Available	NO	TCGA-HT-8019	9d93834a-3bf0-41fd-8c74-5ac49a6e78cd	15	-12669		0	1004	Not Available	Not Available
TCGA-HT-8104-01A-11R-2404-07	Tumor	Yes	Yes	No	TCGA-HT-8104	245.75.0	Nationwide Children's Hospital	22	LGG	586EE52E-2E3A-493A-BCE2-63E946218059	12	TCGA	2016		NO	Not Available	NO	TCGA-HT-8104	5de6fd84-ed02-4c27-9947-db57f05faf6d	14	-18748		0	372	Not Available	Not Available
TCGA-HT-8105-01A-11R-2404-07	Tumor	Yes	Yes	No	TCGA-HT-8105	245.75.0	Nationwide Children's Hospital	22	LGG	42083F81-F1F5-41DF-BD06-081E71E293BD	12	TCGA	2016		NO	Not Available	NO	TCGA-HT-8105	d766c3af-f0b3-4791-a754-d6546d370f8f	2	-20041		0	180	Not Available	Not Available
TCGA-HT-8107-01A-13R-2404-07	Tumor	Yes	Yes	No	TCGA-HT-8107	245.75.0	Nationwide Children's Hospital	22	LGG	BD177299-403A-410A-9CA7-093C539877DC	12	TCGA	2016		NO	Not Available	NO	TCGA-HT-8107	f2d3fea5-0d20-42d3-b918-adad715be4ee	3	-22880		0	14	Not Available	Not Available
TCGA-HT-8108-01A-11R-2404-07	Tumor	Yes	Yes	No	TCGA-HT-8108	245.75.0	Nationwide Children's Hospital	22	LGG	BBA30039-1E34-42CF-B57C-D4BE8D37FE9D	12	TCGA	2016		NO	Not Available	NO	TCGA-HT-8108	81fb338f-1023-49aa-ac0f-ba763a6cd68c	3	-9539		0	76	Not Available	Not Available
TCGA-HT-8109-01A-11R-2404-07	Tumor	Yes	Yes	No	TCGA-HT-8109	245.75.0	Nationwide Children's Hospital	22	LGG	31B5FAF6-E62A-4DED-B8B7-C07D0CFEF0E2	12	TCGA	2016		NO	Not Available	NO	TCGA-HT-8109	c7b2833a-9fe8-49f6-b888-2d27b0516f5c	15	-23486		0	120	Not Available	Not Available
TCGA-HT-8110-01A-11R-2404-07	Tumor	Yes	Yes	No	TCGA-HT-8110	245.75.0	Nationwide Children's Hospital	22	LGG	0EB51B8E-E357-4F68-986A-6AFB675FCB96	12	TCGA	2016		NO	Not Available	NO	TCGA-HT-8110	ad1c5951-ca93-4102-889b-e28e2bcfea76	13	-21183		0	143	Not Available	Not Available
TCGA-HT-8111-01A-11R-2404-07	Tumor	Yes	Yes	No	TCGA-HT-8111	245.75.0	Nationwide Children's Hospital	22	LGG	CF24F099-009F-46CE-988F-ADFCC920CF31	12	TCGA	2016		NO	Not Available	NO	TCGA-HT-8111	975c76cd-f88a-4d88-93a4-fbf2cb9e2e3b	17	-11810		0	7	Not Available	Not Available
TCGA-HT-8113-01A-11R-2404-07	Tumor	Yes	Yes	No	TCGA-HT-8113	245.75.0	Nationwide Children's Hospital	22	LGG	261943E1-556F-4CCD-8978-5D02DB7913BF	12	TCGA	2016		NO	Not Available	YES	TCGA-HT-8113	9e621541-d603-4d2d-b86e-2834d3b9f9a5	17	-18173		0	900	Not Available	Not Available	TCGA-HT-8113-D32201;TCGA-HT-8113-D32203	af5f47b4-f241-4cbe-8a7b-920f8954e465;9b6c6140-feb6-420d-914a-2878bb3a53cd	Not Available;Not Available	18;18	74;331	34;159	temodar;temodar	Partial Response;Complete Response	5;5	Not Available;Not Available	Not Available;Not Available	Not Available;Not Available	Not Available;Not Available	Not Applicable;Not Applicable	Not Available;Not Available	Not Available;Not Available	NO;NO	Chemotherapy;Chemotherapy	Not Available;Not Available	Not Available;Not Available	Not Available;Not Available	Not Available;Not Available	2012;2012
TCGA-HT-8114-01A-11R-2404-07	Tumor	Yes	Yes	No	TCGA-HT-8114	245.75.0	Nationwide Children's Hospital	22	LGG	6752733E-74FA-434C-82F0-9EDDC009022D	12	TCGA	2016		NO	Not Available	NO	TCGA-HT-8114	0906ddde-02fa-417d-927b-1c400b189cac	17	-13198		0	118	Not Available	Not Available	TCGA-HT-8114-D32195	de018a73-b77a-4b82-8378-096ec5e811c3	Not Available	18	90	39	Temodar	Complete Response	5	Not Available	Not Available	Not Available	Not Available	Not Applicable	Not Available	Not Available	NO	Chemotherapy	Not Available	Not Available	Not Available	Not Available	2012
TCGA-HT-8558-01A-21R-2404-07	Tumor	Yes	Yes	No	TCGA-HT-8558	245.75.0	Nationwide Children's Hospital	22	LGG	99F5A38C-EE78-4FC9-8485-4E1071F1070E	12	TCGA	2016		NO	Not Available	NO	TCGA-HT-8558	9b288f0e-5155-4736-bc22-e0e801d8b738	16	-10950		0	52	Not Available	Not Available
TCGA-HT-8563-01A-11R-2404-07	Tumor	Yes	Yes	No	TCGA-HT-8563	245.75.0	Nationwide Children's Hospital	22	LGG	E3B97A95-D5C1-4006-982C-D1F649955548	12	TCGA	2016		Unknown	Not Available	Unknown	TCGA-HT-8563	dd7b23a7-b41b-4670-9fc8-78895fb00cff	15	-11305		0	488	Not Available	Not Available
TCGA-HT-8564-01A-11R-2404-07	Tumor	Yes	Yes	No	TCGA-HT-8564	245.75.0	Nationwide Children's Hospital	22	LGG	E73A0F60-4EE8-4031-A64C-F6FB62B771AF	12	TCGA	2016		NO	Not Available	NO	TCGA-HT-8564	f625e522-226b-450f-af94-dd2f5adb605e	17	-17499		0	478	Not Available	Not Available	TCGA-HT-8564-D46310;TCGA-HT-8564-D48471;TCGA-HT-8564-D48472	A467D99D-A6A9-47BA-9227-A7A5A32D15EF;D4B869E8-9EF1-4643-A4AA-808180CF2CC5;931B1FAA-BED3-4C58-99D3-EE734B75C3C3	Not Available;Not Available;Not Available	5;13;13	135;Not Available;Not Available	13;184;184	Temodar;Avastin;CeeNU	Clinical Progressive Disease;Complete Response;Not Available	8;9;9	Not Available;Not Available;Not Available	Not Available;Not Available;Not Available	Not Available;Not Available;Not Available	Not Available;Not Available;Not Available	Not Applicable;Not Applicable;Not Applicable	Not Available;Not Available;Not Available	Not Available;Not Available;Not Available	NO;Not Available;Not Available	Chemotherapy;Targeted Molecular therapy;Chemotherapy	Not Available;Not Available;Not Available	Not Available;Not Available;Not Available	Not Available;Not Available;Not Available	NO;NO;NO	2013;2013;2013
TCGA-HT-A4DS-01A-11R-A26U-07	Tumor	Yes	Yes	No	TCGA-HT-A4DS	282.68.0	Nationwide Children's Hospital	22	LGG	4368F8BE-E07C-4205-AAE1-80DBAD4361DD	12	TCGA	2016		Unknown	Not Available	Unknown	TCGA-HT-A4DS	6D020185-BDDE-4C43-9E38-71C6ED0C13D1	28	-20296		0	7	Not Available	Not Available
TCGA-HT-A4DV-01A-11R-A26U-07	Tumor	Yes	Yes	No	TCGA-HT-A4DV	282.68.0	Nationwide Children's Hospital	22	LGG	75DB88E9-7CA7-4D64-8884-13AEA5E51D74	12	TCGA	2016		Unknown	Not Available	Unknown	TCGA-HT-A4DV	274496D6-0A9B-45CA-876F-B91F7277963C	27	-18799		0	319	Not Available	14	TCGA-HT-A4DV-D48378;TCGA-HT-A4DV-D61276	2C642F10-B652-4553-8D9C-53D492BB6A6B;D99F0E38-B007-4A0A-925D-2A5F6BDEFA73	Not Available;Not Available	12;26	88;291	42;133	Temodar;Temodar	Complete Response;Partial Response	9;6	Not Available;Not Available	Not Available;Not Available	Not Available;Not Available	Not Available;Not Available	Not Applicable;Not Applicable	Not Available;Not Available	Not Available;Not Available	NO;NO	Chemotherapy;Chemotherapy	Not Available;Not Available	Not Available;Not Available	Not Available;Not Available	NO;NO	2013;2014
TCGA-HT-A5R5-01A-11R-A28M-07	Tumor	Yes	Yes	No	TCGA-HT-A5R5	295.65.0	Nationwide Children's Hospital	22	LGG	58CEB644-FF87-487E-9AFA-9A93D2382D57	12	TCGA	2016		Unknown	Not Available	Unknown	TCGA-HT-A5R5	618F2AA7-D1B6-430D-A157-D3D956EDEFBE	26	-12403		0	4	Not Available	Not Available
TCGA-HT-A5R7-01A-11R-A28M-07	Tumor	Yes	Yes	No	TCGA-HT-A5R7	295.65.0	Nationwide Children's Hospital	22	LGG	BC815252-3DED-40D7-B962-57EB9B50A40C	12	TCGA	2016		Unknown	Not Available	Unknown	TCGA-HT-A5R7	7E41BABA-7EF6-4030-B595-D95CD96336B5	18	-12092		0	426	Not Available	Not Available	TCGA-HT-A5R7-D51388	7FAB670A-73A4-4F32-9271-75849742F9B3	Not Available	18	Not Available	10	Temodar	Not Applicable	11	Not Available	Not Available	Not Available	Not Available	Not Applicable	Not Available	Not Available	YES	Chemotherapy	Not Available	Not Available	Not Available	NO	2013
TCGA-HT-A5R9-01A-11R-A28M-07	Tumor	Yes	Yes	No	TCGA-HT-A5R9	295.65.0	Nationwide Children's Hospital	22	LGG	91E1ACDC-16D8-4199-89FF-F465507B0BBF	12	TCGA	2016		Unknown	Not Available	NO	TCGA-HT-A5R9	E117FCF4-2C01-4B4D-8FAF-5DE7D0E839F1	11	-17775		0	2	Not Available	Not Available
TCGA-HT-A5RA-01A-11R-A28M-07	Tumor	Yes	Yes	No	TCGA-HT-A5RA	295.65.0	Nationwide Children's Hospital	22	LGG	EE42423B-8FC6-45C4-99C9-E67CEE26EF1E	12	TCGA	2016		NO	Not Available	NO	TCGA-HT-A5RA	5A2D3BFA-4BDD-417D-9796-E3699760114C	5	-23769		0	447	Not Available	244	TCGA-HT-A5RA-D46308	2A957B8F-61B9-4634-A9CE-D22F4F67B074	Not Available	5	235	13	Temodar	Partial Response	8	Not Available	Not Available	Not Available	Not Available	Not Applicable	Not Available	Not Available	NO	Chemotherapy	Not Available	Not Available	Not Available	NO	2013
TCGA-HT-A5RB-01A-11R-A28M-07	Tumor	Yes	Yes	No	TCGA-HT-A5RB	295.65.0	Nationwide Children's Hospital	22	LGG	9609E20A-1A39-44C0-AB49-A08DC6359B56	12	TCGA	2016		Unknown	Not Available	NO	TCGA-HT-A5RB	04D56BED-98FB-45EB-8C90-95E69264DFE2	11	-8820		0	3	Not Available	Not Available
TCGA-HT-A5RC-01A-11R-A28M-07	Tumor	Yes	Yes	No	TCGA-HT-A5RC	295.65.0	Nationwide Children's Hospital	22	LGG	9BB4CEDA-4356-451D-B562-7C06EE51AAF6	12	TCGA	2016		Not Available	Not Available	Unknown	TCGA-HT-A5RC	8655FA51-D784-4F8D-9BC8-F1DA7303D22F	29	-25772	162	0		Not Available	Not Available	TCGA-HT-A5RC-D55966	7A0FFB90-CF53-43F0-828E-76B39D3E3FF2	Not Available	22	98	34	Temodar	Clinical Progressive Disease	1	Not Available	Not Available	Not Available	Not Available	Not Applicable	Not Available	Not Available	NO	Chemotherapy	Not Available	Not Available	Not Available	NO	2014
TCGA-HT-A614-01A-11R-A29R-07	Tumor	Yes	Yes	No	TCGA-HT-A614	306.60.0	Nationwide Children's Hospital	22	LGG	8C2DD5F1-A15B-43CE-B614-074C7F10D475	12	TCGA	2016		Unknown	Not Available	Unknown	TCGA-HT-A614	001AD307-4AD3-4F1D-B2FC-EFC032871C7E	18	-17392		0	82	Not Available	Not Available
TCGA-HT-A615-01A-11R-A29R-07	Tumor	Yes	Yes	No	TCGA-HT-A615	306.60.0	Nationwide Children's Hospital	22	LGG	91F708B2-7CD9-4B19-9506-EE8A5328049C	12	TCGA	2016		Unknown	Not Available	NO	TCGA-HT-A615	E89F7631-FDAC-4BE9-9997-70E400EFDC04	5	-13892		0	396	Not Available	271
TCGA-HT-A616-01A-11R-A29R-07	Tumor	Yes	Yes	No	TCGA-HT-A616	306.60.0	Nationwide Children's Hospital	22	LGG	F892CD23-7EBE-4B5C-B0E6-5EC21D1D910B	12	TCGA	2016		NO	Not Available	NO	TCGA-HT-A616	D43581A5-3D49-4263-862B-CA99D15EC03D	5	-13222		0	55	Not Available	Not Available
TCGA-HT-A617-01A-11R-A29R-07	Tumor	Yes	Yes	No	TCGA-HT-A617	306.60.0	Nationwide Children's Hospital	22	LGG	09DBC1A8-6F8B-4A9F-920E-CED616B21E3B	12	TCGA	2016		Unknown	Not Available	NO	TCGA-HT-A617	E0F8E70A-AC91-4D3C-806C-BA9C14ED43AB	11	-17331		0	491	Not Available	486
TCGA-HT-A618-01A-11R-A29R-07	Tumor	Yes	Yes	No	TCGA-HT-A618	306.60.0	Nationwide Children's Hospital	22	LGG	F8D92D54-648A-4A46-9EB4-491B955D19D9	12	TCGA	2016		Unknown	Not Available	Unknown	TCGA-HT-A618	A4E2E507-7DDF-43DF-B959-FE451971AF1E	11	-13595		0	162	Not Available	62	TCGA-HT-A618-D48309	AB2785F9-9744-4CE6-A919-C7229D9F7AD6	Not Available	11	Not Available	110	Temodar	Not Applicable	9	Not Available	Not Available	Not Available	Not Available	Not Applicable	Not Available	Not Available	YES	Chemotherapy	Not Available	Not Available	Not Available	NO	2013
TCGA-HT-A619-01A-11R-A29R-07	Tumor	Yes	Yes	No	TCGA-HT-A619	306.60.0	Nationwide Children's Hospital	22	LGG	729C7E60-7C3D-4DFE-8A9D-52852139A0DC	12	TCGA	2016		Unknown	Not Available	Unknown	TCGA-HT-A619	C13BAC88-C85B-4EE3-A51C-FD503CD7E726	22	-18857		0	434	Not Available	Not Available	TCGA-HT-A619-D58741	4547018B-20B4-4A95-979B-A37634FD7041	Not Available	22	443	19	Temodar	Complete Response	4	Not Available	Not Available	Not Available	Not Available	Not Applicable	Not Available	Not Available	NO	Chemotherapy	Not Available	Not Available	Not Available	NO	2014
TCGA-HT-A61A-01A-11R-A29R-07	Tumor	Yes	Yes	No	TCGA-HT-A61A	306.60.0	Nationwide Children's Hospital	22	LGG	349D419A-EFE2-4E8C-8336-A3F8AECE064D	12	TCGA	2016		Unknown	Not Available	Unknown	TCGA-HT-A61A	EFFB5839-24A2-4B8C-8B6D-08CB66503D16	18	-7664		0	194	Not Available	Not Available	TCGA-HT-A61A-D55964	D5FD6C40-BDE5-4B92-85B8-26D505579FC4	Not Available	22	Not Available	52	Temodar	Not Applicable	1	Not Available	Not Available	Not Available	Not Available	Not Applicable	Not Available	Not Available	YES	Chemotherapy	Not Available	Not Available	Not Available	NO	2014
TCGA-HT-A61B-01A-11R-A29R-07	Tumor	Yes	Yes	No	TCGA-HT-A61B	306.60.0	Nationwide Children's Hospital	22	LGG	2F9A9F17-D8BA-47F9-AB8F-541C3C6FF1C6	12	TCGA	2016		Unknown	Not Available	Unknown	TCGA-HT-A61B	CF2A1B98-5693-4C04-9167-F85E69A88A4A	13	-8335		0	225	Not Available	Not Available	TCGA-HT-A61B-D48470	F865162E-9AF6-4DD6-9974-B16488CE6DEF	Not Available	13	Not Available	36	Temodar	Not Applicable	9	Not Available	Not Available	Not Available	Not Available	Not Applicable	Not Available	Not Available	YES	Chemotherapy	Not Available	Not Available	Not Available	NO	2013
TCGA-HT-A61C-01A-11R-A29R-07	Tumor	Yes	Yes	No	TCGA-HT-A61C	306.60.0	Nationwide Children's Hospital	22	LGG	9CA3F8D5-E9E3-4069-96B2-A84BBDC238BF	12	TCGA	2016		NO	Not Available	NO	TCGA-HT-A61C	77396AE6-3838-47BF-AAAE-F9A0F401EC7F	12	-24276		0	103	Not Available	19	TCGA-HT-A61C-D48457	6B1BF855-0160-41D2-B553-3B5D84D7E0B1	Not Available	22	Not Available	27	Temodar	Complete Response	11	Not Available	Not Available	Not Available	Not Available	Not Applicable	Not Available	Not Available	Not Available	Chemotherapy	Not Available	Not Available	Not Available	NO	2013
TCGA-HT-A74H-01A-11R-A32Q-07	Tumor	Yes	Yes	No	TCGA-HT-A74H	329.54.0	Nationwide Children's Hospital	22	LGG	DFECC239-103E-416C-AA50-8FC3B773D3BD	12	TCGA	2016		NO	Not Available	NO	TCGA-HT-A74H	FDFF46A7-F92A-45CF-8756-6C73A406C923	18	-22850		0	74	Not Available	Not Available	TCGA-HT-A74H-D51383	FC0A8270-87F3-4552-B3F8-8F8583FB636D	Not Available	18	Not Available	28	Temodar	Unknown	11	Not Available	Not Available	Not Available	Not Available	Not Applicable	Not Available	Not Available	Not Available	Chemotherapy	Not Available	Not Available	Not Available	NO	2013
TCGA-HT-A74J-01A-12R-A32Q-07	Tumor	Yes	Yes	No	TCGA-HT-A74J	329.54.0	Nationwide Children's Hospital	22	LGG	60D79D40-A0DC-4D26-B26C-49D3B9DE0A35	12	TCGA	2016		Unknown	Not Available	Unknown	TCGA-HT-A74J	1A20F675-D9BB-48B0-A49F-D52270BD8973	26	-12393		0	320	Not Available	Not Available
TCGA-HT-A74K-01A-11R-A32Q-07	Tumor	Yes	Yes	No	TCGA-HT-A74K	329.54.0	Nationwide Children's Hospital	22	LGG	47D71C8B-C75F-4AA6-ABC4-2A8827B783CE	12	TCGA	2016		Unknown	Not Available	Unknown	TCGA-HT-A74K	A3BE4E6F-C845-4D64-8111-D63FDF8CC8F1	26	-21189		0	467	Not Available	Not Available	TCGA-HT-A74K-D65341	EF15302A-0D4E-4223-A024-900520E4DC39	Not Available	27	277	35	temodar	Complete Response	10	Not Available	Not Available	Not Available	Not Available	Not Applicable	Not Available	Not Available	NO	Chemotherapy	Not Available	Not Available	Not Available	NO	2014
TCGA-HT-A74L-01A-11R-A32Q-07	Tumor	Yes	Yes	No	TCGA-HT-A74L	329.54.0	Nationwide Children's Hospital	22	LGG	5E0FBD54-0C37-4D15-9B13-81FC23AE1E53	12	TCGA	2016		NO	Not Available	NO	TCGA-HT-A74L	559A8F6F-DD60-43B7-AE09-16CC4206064C	26	-8240		0	336	Not Available	Not Available
TCGA-HT-A74O-01A-11R-A32Q-07	Tumor	Yes	Yes	No	TCGA-HT-A74O	329.54.0	Nationwide Children's Hospital	22	LGG	9B85E624-7122-4E3B-8700-41A5A63F0533	12	TCGA	2016		NO	Not Available	NO	TCGA-HT-A74O	723CAD09-AA2D-4492-B19D-661B310E1C58	18	-12460		0	3	Not Available	Not Available
TCGA-HW-7486-01A-11R-2027-07	Tumor	Yes	Yes	No	TCGA-HW-7486	163.82.0	Nationwide Children's Hospital	22	LGG	9E8E4AFB-3020-4F04-B5B9-8881296660BC	12	TCGA	2016		Not Available	Not Available	Not Available	TCGA-HW-7486	55a67639-ed05-4143-af96-a377bc5489ee	6	-13546		0	609	Not Available	Not Available	TCGA-HW-7486-D20186	5d850c60-70ae-4855-bbff-84de40f0e806	Not Available	6	216	66	Temozolomide	Not Available	1	6	Not Available	Not Available	ADJUVANT	Not Applicable	5/28 - schedule which indicates 5 days out of 28 day cycle	PO	NO	Chemotherapy	Not Available	150-200	mg/m2	Not Available	2012
TCGA-HW-7487-01A-11R-2027-07	Tumor	Yes	Yes	No	TCGA-HW-7487	163.82.0	Nationwide Children's Hospital	22	LGG	0C6C66E3-E8B3-45E6-97BF-FCE5942B2CD2	12	TCGA	2016		Not Available	Not Available	Not Available	TCGA-HW-7487	42251e02-b687-4bf1-a1b6-e3dd978542e4	6	-14535		0	409	Not Available	Not Available	TCGA-HW-7487-D20202;TCGA-HW-7487-D63125;TCGA-HW-7487-D72474;TCGA-HW-7487-D72475;TCGA-HW-7487-D72549;TCGA-HW-7487-D72550;TCGA-HW-7487-D72551	6d1d19fa-d658-4a97-9952-de04f72f0901;ADA2D780-8EDD-4328-9BD3-D4323E1B6739;824F45F9-53CE-48F8-A4D6-FAD259E3FAFD;D01410E1-56B4-427D-A561-FBA14BA9B356;65601EF1-0D8A-43A0-9CB4-1AB501AC127A;D635FD4C-B6F3-40B4-8CBC-609ECE0940DA;7D4EF79D-D7F3-4AC2-9A12-B4F0FC76E561	Not Available;Not Available;Not Available;Not Available;Not Available;Not Available;Not Available	6;31;17;17;17;17;17	409;1249;1295;1236;1417;Not Available;Not Available	27;948;960;960;1386;1570;1570	Temozolomide;Lomustine;Vincristine (sulfate);Procarbazine;Temozolomide;Carboplatin;Bevacizumab	Not Available;Clinical Progressive Disease;Clinical Progressive Disease;Clinical Progressive Disease;Clinical Progressive Disease;Not Applicable;Not Applicable	1;7;7;7;7;7;7	12;Not Available;Not Available;Not Available;Not Available;Not Available;Not Available	Not Available;Not Available;Not Available;Not Available;Not Available;Not Available;Not Available	Not Available;Not Available;Not Available;Not Available;Not Available;Not Available;Not Available	OTHER, SPECIFY IN NOTES;Not Available;Not Available;Not Available;Not Available;Not Available;Not Available	Post-operative;Not Applicable;Not Applicable;Not Applicable;Not Applicable;Not Applicable;Not Applicable	5/28 - schedule which represents 5 days out of 28 day cycle;Not Available;Not Available;Not Available;Not Available;Not Available;Not Available	PO;Not Available;Not Available;Not Available;Not Available;Not Available;Not Available	NO;NO;NO;NO;NO;YES;YES	Chemotherapy;Chemotherapy;Chemotherapy;Chemotherapy;Chemotherapy;Chemotherapy;Chemotherapy	Not Available;Not Available;Not Available;Not Available;Not Available;Not Available;Not Available	150-200;Not Available;Not Available;Not Available;Not Available;Not Available;Not Available	mg/m2;Not Available;Not Available;Not Available;Not Available;Not Available;Not Available	Not Available;NO;NO;NO;NO;NO;NO	2012;2014;2015;2015;2015;2015;2015
TCGA-HW-7489-01A-11R-2027-07	Tumor	Yes	Yes	No	TCGA-HW-7489	163.82.0	Nationwide Children's Hospital	22	LGG	F6FF4256-1096-455B-8F48-F8E799CE6EDA	12	TCGA	2016		Not Available	Not Available	Not Available	TCGA-HW-7489	6957d45e-7ccb-457d-800d-c2a2037f4f01	6	-14201		0	142	Not Available	Not Available
TCGA-HW-7490-01A-11R-2027-07	Tumor	Yes	Yes	No	TCGA-HW-7490	163.82.0	Nationwide Children's Hospital	22	LGG	0241B50E-9B46-4F2C-A50A-EB9204530E56	12	TCGA	2016		Not Available	Not Available	Not Available	TCGA-HW-7490	c3c41fd2-f0d7-4f46-9e18-cce4626538c2	6	-15092		0	165	Not Available	Not Available
TCGA-HW-7491-01A-11R-2027-07	Tumor	Yes	Yes	No	TCGA-HW-7491	163.82.0	Nationwide Children's Hospital	22	LGG	0A47A5AE-EBFA-4018-8EA3-1BFCDFC2E601	12	TCGA	2016		Not Available	Not Available	Not Available	TCGA-HW-7491	a85fdb41-24c1-420d-8905-ec297f018bd9	6	-12874		0	854	Not Available	Not Available	TCGA-HW-7491-D35015	99E72303-B1BF-46BF-8A48-3180B3E1CB46	Not Available	13	Not Available	1011	Temozolomide	Not Available	9	Not Available	Not Available	Not Available	Not Available	Not Applicable	Not Available	Not Available	YES	Chemotherapy	Not Available	Not Available	Not Available	NO	2012
TCGA-HW-7493-01A-11R-2027-07	Tumor	Yes	Yes	No	TCGA-HW-7493	163.82.0	Nationwide Children's Hospital	22	LGG	F345ED80-A461-4151-8A80-E62AE103968A	12	TCGA	2016		Not Available	Not Available	Not Available	TCGA-HW-7493	debe24c5-e4df-4e80-82f6-8f40395aa9e6	6	-14767		0	285	Not Available	Not Available
TCGA-HW-7495-01A-11R-2027-07	Tumor	Yes	Yes	No	TCGA-HW-7495	163.82.0	Nationwide Children's Hospital	22	LGG	499983EC-D84C-41EE-BDF7-9CA3F498B2B8	12	TCGA	2016		Not Available	Not Available	Not Available	TCGA-HW-7495	49967a57-7c12-46bb-8d71-cebbb17c9935	6	-16460		0	13	Not Available	Not Available
TCGA-HW-8319-01A-11R-2404-07	Tumor	Yes	Yes	No	TCGA-HW-8319	245.75.0	Nationwide Children's Hospital	22	LGG	ADEF0D03-722D-4ABB-A178-AF94FBEFE30E	12	TCGA	2016		Not Available	Not Available	Not Available	TCGA-HW-8319	bc3b4816-df1d-44ed-a8c6-f32c8e011a1f	30	-12557		0	262	Not Available	Not Available	TCGA-HW-8319-D34779;TCGA-HW-8319-D34780;TCGA-HW-8319-D71531;TCGA-HW-8319-D71533;TCGA-HW-8319-D71534	4FE29BAD-2AE2-4747-BFE9-468975720AA0;6A4BBC1C-240E-4B7D-8F16-6D8A134AF5B7;CB111AD6-332F-4C3D-B711-E62ADD0567B9;4B6291A6-31E5-49D0-8852-72FFAD185089;E73AFB4E-639F-42E1-B35E-06C19A05328F	Not Available;Not Available;Not Available;Not Available;Not Available	30;30;31;31;31	66;Not Available;1058;1150;1150	23;94;1028;1058;1089	Temozolomide;Temozolomide;Temozolomide;Bevacizumab;Lomustine	Stable Disease;Not Available;Partial Response;Partial Response;Unknown	8;8;3;3;3	Not Available;Not Available;Not Available;Not Available;Not Available	Not Available;Not Available;Not Available;Not Available;Not Available	Not Available;Not Available;Not Available;Not Available;Not Available	Not Available;Not Available;Not Available;Not Available;Not Available	Not Applicable;Not Applicable;Not Applicable;Not Applicable;Not Applicable	Not Available;Not Available;Not Available;Not Available;Not Available	Not Available;Not Available;Not Available;Not Available;Not Available	NO;YES;NO;NO;NO	Chemotherapy;Chemotherapy;Chemotherapy;Chemotherapy;Chemotherapy	Not Available;Not Available;Not Available;Not Available;Not Available	Not Available;Not Available;Not Available;Not Available;Not Available	Not Available;Not Available;Not Available;Not Available;Not Available	NO;NO;NO;NO;NO	2012;2012;2015;2015;2015
TCGA-HW-8320-01A-11R-2404-07	Tumor	Yes	Yes	No	TCGA-HW-8320	245.75.0	Nationwide Children's Hospital	22	LGG	C0F0CA4E-889A-4CCF-AFAE-E29BE3E06F62	12	TCGA	2016		Not Available	Not Available	Not Available	TCGA-HW-8320	e3ed0c19-6acc-4be1-aae2-73fe73cc9f24	30	-13503		0	272	Not Available	Not Available	TCGA-HW-8320-D34767;TCGA-HW-8320-D34771	BEE59C80-7266-4C1A-A9C0-6C3017ED95BA;6CF845A9-2AC6-43D1-ABB0-C4B622F023BD	Not Available;Not Available	30;30	108;Not Available	67;149	Temozolomide;Temozolomide	Stable Disease;Not Available	8;8	Not Available;Not Available	Not Available;Not Available	Not Available;Not Available	Not Available;Not Available	Not Applicable;Not Applicable	Not Available;Not Available	Not Available;Not Available	NO;YES	Chemotherapy;Chemotherapy	Not Available;Not Available	Not Available;Not Available	Not Available;Not Available	NO;NO	2012;2012
TCGA-HW-8321-01A-11R-2404-07	Tumor	Yes	Yes	No	TCGA-HW-8321	245.75.0	Nationwide Children's Hospital	22	LGG	F565E410-D7ED-4EDB-A432-D6390EF0D2D1	12	TCGA	2016		Not Available	Not Available	Not Available	TCGA-HW-8321	36cf458b-3c8e-48e7-92ab-aea1c698e417	30	-11474		0	17	Not Available	Not Available	TCGA-HW-8321-D48687	39FAF97B-D0A2-4D6B-8637-1C8118F20379	Not Available	19	321	47	Temozolomide	Stable Disease	9	Not Available	Not Available	Not Available	Not Available	Not Applicable	Not Available	Not Available	NO	Chemotherapy	Not Available	Not Available	Not Available	NO	2013
TCGA-HW-8322-01A-11R-2404-07	Tumor	Yes	Yes	No	TCGA-HW-8322	245.75.0	Nationwide Children's Hospital	22	LGG	DBA721A5-51C4-4856-AE8E-DCBA9E1DCE48	12	TCGA	2016		Not Available	Not Available	Not Available	TCGA-HW-8322	6105c037-90f1-42d9-ac38-6e2252999a64	30	-14548		0	188	Not Available	Not Available	TCGA-HW-8322-D48690	D240733C-C662-4017-A526-2EA7F9A16968	Not Available	19	Not Available	433	Temozolomide	Not Applicable	9	Not Available	Not Available	Not Available	Not Available	Not Applicable	Not Available	Not Available	YES	Chemotherapy	Not Available	Not Available	Not Available	NO	2013
TCGA-HW-A5KJ-01A-12R-A27Q-07	Tumor	Yes	Yes	No	TCGA-HW-A5KJ	292.66.0	Nationwide Children's Hospital	22	LGG	3CA2C67D-8620-4605-96B1-1F48BDB6EC22	12	TCGA	2016		Not Available	Not Available	Not Available	TCGA-HW-A5KJ	8996DC64-8C5E-4E07-8ED8-2EB11C03626B	12	-24966		0	321	Not Available	Not Available	TCGA-HW-A5KJ-D48693;TCGA-HW-A5KJ-D65472	68E1D203-9CE5-4C38-BCF7-C5CC0965C5E2;22481586-D92B-4036-99B4-F82F5A132DDF	Not Available;Not Available	19;23	16;899	16;656	Temozolomide;Temozolomide	Clinical Progressive Disease;Stable Disease	9;9	Not Available;Not Available	Not Available;Not Available	Not Available;Not Available	Not Available;Not Available	Not Applicable;Not Applicable	Not Available;Not Available	Not Available;Not Available	NO;NO	Chemotherapy;Not Available	Not Available;Not Available	Not Available;Not Available	Not Available;Not Available	NO;NO	2013;2014
TCGA-HW-A5KK-01A-11R-A27Q-07	Tumor	Yes	Yes	No	TCGA-HW-A5KK	292.66.0	Nationwide Children's Hospital	22	LGG	B9DE33A5-EE3B-4178-9F41-EE0F5FC97E4D	12	TCGA	2016		Not Available	Not Available	Not Available	TCGA-HW-A5KK	8A94FF28-A74D-4FE2-B9C0-06C01F0A3FB6	12	-23484		0	240	Not Available	Not Available	TCGA-HW-A5KK-D48696;TCGA-HW-A5KK-D48698	DC0EA9A7-61C9-406F-B1FD-0D3E2267F459;33F84057-D56D-46FB-A1CB-09F56755FEBE	Not Available;Not Available	19;19	176;Not Available	23;207	Temozolomide;Bevacizumab	Clinical Progressive Disease;Not Applicable	9;9	Not Available;Not Available	Not Available;Not Available	Not Available;Not Available	Not Available;Not Available	Not Applicable;Not Applicable	Not Available;Not Available	Not Available;Not Available	NO;YES	Chemotherapy;Chemotherapy	Not Available;Not Available	Not Available;Not Available	Not Available;Not Available	NO;NO	2013;2013
TCGA-HW-A5KL-01A-11R-A27Q-07	Tumor	Yes	Yes	No	TCGA-HW-A5KL	292.66.0	Nationwide Children's Hospital	22	LGG	55E3F19A-45B4-4CB1-BF44-4DA467143F10	12	TCGA	2016		Not Available	Not Available	Not Available	TCGA-HW-A5KL	0639B753-4099-4CA4-ADB9-763069A614EF	12	-15513		0	294	Not Available	Not Available	TCGA-HW-A5KL-D48707;TCGA-HW-A5KL-D71506	BA95AA18-80DF-426E-B58A-11395CF5B384;CB1932E9-7E48-4908-97B0-B2A1AAF8C207	Not Available;Not Available	19;31	71;648	10;102	Temozolomide;Temozolomide	Stable Disease;Stable Disease	9;3	Not Available;Not Available	Not Available;Not Available	Not Available;Not Available	Not Available;Not Available	Not Applicable;Not Applicable	Not Available;Not Available	Not Available;Not Available	NO;NO	Chemotherapy;Chemotherapy	Not Available;Not Available	Not Available;Not Available	Not Available;Not Available	NO;NO	2013;2015
TCGA-HW-A5KM-01A-11R-A27Q-07	Tumor	Yes	Yes	No	TCGA-HW-A5KM	292.66.0	Nationwide Children's Hospital	22	LGG	06D149A0-A076-4F70-992B-F8DC22438879	12	TCGA	2016		Not Available	Not Available	Not Available	TCGA-HW-A5KM	0DB80DFF-5586-4D9F-B253-DF82E6FD6901	12	-12845		0	201	Not Available	Not Available
TCGA-IK-7675-01A-11R-2090-07	Tumor	Yes	Yes	No	TCGA-IK-7675	189.83.0	Nationwide Children's Hospital	22	LGG	D47D3B9F-5506-4AF0-BC36-B57FF2DFA03E	12	TCGA	2016		Not Available	Not Available	NO	TCGA-IK-7675	a5f851c5-6130-4ea1-9f86-be59331a92f7	24	-15900	578	0		Not Available	48	TCGA-IK-7675-D33079;TCGA-IK-7675-D33083	5622E3C6-D9EF-4F6A-98FC-980910049058;1A8C1EB1-B052-4A32-AFA6-74AA05DDAF36	Not Available;Not Available	20;20	510;552	Not Available;531	Bevacizumab;Irinotecan	Unknown;Unknown	6;6	Not Available;Not Available	Not Available;Not Available	Not Available;Not Available	Not Available;Not Available	Not Applicable;Not Applicable	Not Available;Not Available	Not Available;Not Available	NO;NO	Targeted Molecular therapy;Chemotherapy	Not Available;Not Available	Not Available;Not Available	Not Available;Not Available	Not Available;Not Available	2012;2012
TCGA-IK-8125-01A-11R-2256-07	Tumor	Yes	Yes	No	TCGA-IK-8125	219.75.0	Nationwide Children's Hospital	22	LGG	79AE3AA4-F85A-41DC-9E84-BEA029C0AEBB	12	TCGA	2016		Not Available	Not Available	NO	TCGA-IK-8125	a0b7c7c8-a6f2-41ba-9e61-9b7f8fbbbe1f	11	-22745		0	909	Not Available	42	TCGA-IK-8125-D32771;TCGA-IK-8125-D32772	1c78021d-9fd1-4a52-a555-ff3f7a350d55;cad891ef-1404-4310-9584-2fac7a4052a7	Not Available;Not Available	11;11	99;265	55;111	Temodar;Temodar	Unknown;Complete Response	6;6	Not Available;Not Available	Not Available;Not Available	Not Available;Not Available	Not Available;Not Available	Not Applicable;Not Applicable	Not Available;Not Available	Not Available;Not Available	NO;NO	Chemotherapy;Chemotherapy	Not Available;Not Available	Not Available;Not Available	Not Available;Not Available	NO;NO	2012;2012
TCGA-KT-A74X-01A-11R-A32Q-07	Tumor	Yes	Yes	No	TCGA-KT-A74X	329.54.0	Nationwide Children's Hospital	22	LGG	04B704C4-5D2F-427B-9027-C2C4D0327FD4	12	TCGA	2016		YES	Cat Dander	Unknown	TCGA-KT-A74X	442DF188-B678-45BB-BD9D-7071ED8AAA5A	30	-9590		0	159	Not Available	Not Available	TCGA-KT-A74X-D55168	1D267D32-E728-4D81-80CC-6F90AC480D07	Not Available	30	83	40	Temozolomide	Stable Disease	12	Not Available	Not Available	Not Available	Not Available	Not Applicable	Not Available	Not Available	NO	Chemotherapy	Not Available	Not Available	Not Available	NO	2013
TCGA-KT-A7W1-01A-11R-A34F-07	Tumor	Yes	Yes	No	TCGA-KT-A7W1	352.49.0	Nationwide Children's Hospital	22	LGG	4F56F3D5-49AC-416A-993B-118BD45470B7	12	TCGA	2016		Unknown	Not Available	Unknown	TCGA-KT-A7W1	77472095-030D-4679-921D-8E8E217956C5	3	-16560		0	144	Not Available	10	TCGA-KT-A7W1-D56356	84F35414-A491-477D-8C80-61A307770786	Not Available	3	61	20	Temozolomide	Clinical Progressive Disease	2	Not Available	Not Available	Not Available	Not Available	Not Applicable	Not Available	Not Available	NO	Chemotherapy	Not Available	Not Available	Not Available	NO	2014
TCGA-P5-A5ET-01A-11R-A27Q-07	Tumor	Yes	Yes	No	TCGA-P5-A5ET	292.66.0	Nationwide Children's Hospital	22	LGG	80AB265B-0191-4FED-92FD-0ABDCCC98BDF	12	TCGA	2016		NO	Not Available	NO	TCGA-P5-A5ET	D87742FD-FF94-4EF0-BBF4-5DD5A185A0E7	22	-10027		0	0	Not Available	Not Available
TCGA-P5-A5EU-01A-11R-A27Q-07	Tumor	Yes	Yes	No	TCGA-P5-A5EU	292.66.0	Nationwide Children's Hospital	22	LGG	2EAF575C-4C99-4159-AB0D-60909E5EA750	12	TCGA	2016		Unknown	Not Available	Unknown	TCGA-P5-A5EU	1AA6B9FF-7C97-47D9-923F-2BD83F20E531	3	-12851		0	0	Not Available	Not Available
TCGA-P5-A5EV-01A-11R-A27Q-07	Tumor	Yes	Yes	No	TCGA-P5-A5EV	292.66.0	Nationwide Children's Hospital	22	LGG	94101203-A6C8-438A-BEE9-BC902BE0FCC3	12	TCGA	2016		Unknown	Not Available	Unknown	TCGA-P5-A5EV	D50E944A-3CE4-4632-A878-118499E143E3	3	-14310		0	7	Not Available	Not Available
TCGA-P5-A5EW-01A-11R-A27Q-07	Tumor	Yes	Yes	No	TCGA-P5-A5EW	292.66.0	Nationwide Children's Hospital	22	LGG	2C641038-DEFB-4FC8-B0E7-D3101E239A41	12	TCGA	2016		YES	cats	Unknown	TCGA-P5-A5EW	6D02E00C-56A5-4433-9930-F036E2AA39AA	22	-7612		0	204	Not Available	-2
TCGA-P5-A5EX-01A-12R-A28M-07	Tumor	Yes	Yes	No	TCGA-P5-A5EX	295.65.0	Nationwide Children's Hospital	22	LGG	4787552C-9E81-43A2-B52E-E583F742A697	12	TCGA	2016		Unknown	Not Available	NO	TCGA-P5-A5EX	1F13065A-40F7-455D-B8EB-F9A128722EAC	12	-15091		0	50	Not Available	Not Available	TCGA-P5-A5EX-D56611	8F3188FD-9D3F-4F2E-BDF9-0EC79E09DDA3	Not Available	8	243	16	Temozolomide	Partial Response	5	Not Available	Not Available	Not Available	Not Available	Not Applicable	Not Available	Not Available	NO	Not Available	Not Available	Not Available	Not Available	NO	2014
TCGA-P5-A5EY-01A-11R-A27Q-07	Tumor	Yes	Yes	No	TCGA-P5-A5EY	292.66.0	Nationwide Children's Hospital	22	LGG	F0BAC12F-A705-477F-8422-0A776D0EEEB4	12	TCGA	2016		Unknown	Not Available	Unknown	TCGA-P5-A5EY	1F33AEBC-EDC1-42C5-BAA9-E4B0A06FCB26	22	-7716		0	72	Not Available	Not Available
TCGA-P5-A5EZ-01A-11R-A27Q-07	Tumor	Yes	Yes	No	TCGA-P5-A5EZ	292.66.0	Nationwide Children's Hospital	22	LGG	07057E75-1AC1-4EE0-85FB-467306C531B3	12	TCGA	2016		YES	bee	Unknown	TCGA-P5-A5EZ	82FF7A48-EA97-476E-9F4E-AACDEB6659BD	22	-14375		0	70	Not Available	Not Available
TCGA-P5-A5F0-01A-11R-A28M-07	Tumor	Yes	Yes	No	TCGA-P5-A5F0	295.65.0	Nationwide Children's Hospital	22	LGG	E9601A0D-9AD1-4C62-801F-04E7D0659149	12	TCGA	2016		Unknown	Not Available	NO	TCGA-P5-A5F0	7EB5D055-E1C8-4B93-9205-A49A6E79DFD4	12	-12157		0	125	Not Available	Not Available	TCGA-P5-A5F0-D56613;TCGA-P5-A5F0-D59339;TCGA-P5-A5F0-D59340	23BCC949-2852-41F4-BDAF-D4952D034C99;805459C3-71F0-4B2F-A213-299DB0870A26;BBF4D2E7-E9D8-4C79-ABF5-15A7A8699D7C	Not Available;Not Available;Not Available	8;8;8	287;287;287	89;89;89	Lomustine;Vincristine;Procarbazine	Partial Response;Partial Response;Partial Response	5;5;5	Not Available;Not Available;Not Available	Not Available;Not Available;Not Available	Not Available;Not Available;Not Available	Not Available;Not Available;Not Available	Not Applicable;Not Applicable;Not Applicable	Not Available;Not Available;Not Available	Not Available;Not Available;Not Available	NO;NO;NO	Chemotherapy;Chemotherapy;Chemotherapy	Not Available;Not Available;Not Available	Not Available;Not Available;Not Available	Not Available;Not Available;Not Available	NO;NO;NO	2014;2014;2014
[truncated: 604 more rows]
[truncated: 143 more columns]
