# Supplementary material for: P4HA1 Regulates CD31 via COL6A1 in the Transition of Glioblastoma Stem-Like Cells to Tumor Endothelioid Cells
Source: Front Oncol. 2022 Apr 13;12:836511. doi: 10.3389/fonc.2022.836511 (PMC9044633; doi:10.3389/fonc.2022.836511)
Supplement: Supplementary file 6 [file Table_2.xlsx]

## Sheet: HXM20210617_mix_ProteinSummary
Accession	Gene	Name	sh/Ctrl	PVal 114:117																										Gene Ontology	Gene Names	Pathway	Interactions	Protein Families	Subcellular Location	Function	Disease	Tissue Specificity	Keywords	Modifications	Natural Variants	Glycosylations	Propeptide	Signal Peptide	Initiator Methionine	Sequence Conflicts	Sequence Uncertainties	Alternative Sequence	Non-Standard Residues
sp|P13674|P4HA1_HUMAN	P4HA1	Prolyl 4-hydroxylase subunit alpha-1 OS=Homo sapiens OX=9606 GN=P4HA1 PE=1 SV=2	0.263027	5.14e-08
sp|P04406|G3P_HUMAN	GAPDH	Glyceraldehyde-3-phosphate dehydrogenase OS=Homo sapiens OX=9606 GN=GAPDH PE=1 SV=3	0.244343	9.91e-08
sp|P13667|PDIA4_HUMAN	PDIA4	Protein disulfide-isomerase A4 OS=Homo sapiens OX=9606 GN=PDIA4 PE=1 SV=2	0.280543	4.74e-07
sp|P60174|TPIS_HUMAN	TPIS	Triosephosphate isomerase OS=Homo sapiens OX=9606 GN=TPI1 PE=1 SV=4	0.349945	1.95e-06
sp|P07237|PDIA1_HUMAN	P4HB	Protein disulfide-isomerase OS=Homo sapiens OX=9606 GN=P4HB PE=1 SV=3	0.420727	3.27e-06
sp|P06733|ENOA_HUMAN	ENO1	Alpha-enolase OS=Homo sapiens OX=9606 GN=ENO1 PE=1 SV=2	0.409261	3.53e-06
sp|P04083|ANXA1_HUMAN	ANXA1	Annexin A1 OS=Homo sapiens OX=9606 GN=ANXA1 PE=1 SV=2	0.369828	9.93e-06
sp|P14625|ENPL_HUMAN	HSP90B1	Endoplasmin OS=Homo sapiens OX=9606 GN=HSP90B1 PE=1 SV=1	0.416869	1.31e-05
sp|Q02952|AKA12_HUMAN	AKAP12	A-kinase anchor protein 12 OS=Homo sapiens OX=9606 GN=AKAP12 PE=1 SV=4	0.401791	0.000120118
sp|P07195|LDHB_HUMAN	LDHB	L-lactate dehydrogenase B chain OS=Homo sapiens OX=9606 GN=LDHB PE=1 SV=2	0.319154	0.000396804
sp|Q92597|NDRG1_HUMAN	NDRG1	Protein NDRG1 OS=Homo sapiens OX=9606 GN=NDRG1 PE=1 SV=1	0.248886	0.000564898
sp|P23284|PPIB_HUMAN	PPIB	Peptidyl-prolyl cis-trans isomerase B OS=Homo sapiens OX=9606 GN=PPIB PE=1 SV=2	0.398107	0.000564898
sp|P12109|CO6A1_HUMAN	COL6A1	Collagen alpha-1(VI) chain OS=Homo sapiens OX=9606 GN=COL6A1 PE=1 SV=3	0.465586	0.000685818
sp|Q02809|PLOD1_HUMAN	PLOD1	Procollagen-lysine,2-oxoglutarate 5-dioxygenase 1 OS=Homo sapiens OX=9606 GN=PLOD1 PE=1 SV=2	0.529663	0.000791727
sp|P10809|CH60_HUMAN	HSPD1	60 kDa heat shock protein, mitochondrial OS=Homo sapiens OX=9606 GN=HSPD1 PE=1 SV=2	0.57544	0.001197
sp|P34897|GLYM_HUMAN	SHMT2	Serine hydroxymethyltransferase, mitochondrial OS=Homo sapiens OX=9606 GN=SHMT2 PE=1 SV=3	0.224905	0.00229079
sp|P30101|PDIA3_HUMAN	PDIA3	Protein disulfide-isomerase A3 OS=Homo sapiens OX=9606 GN=PDIA3 PE=1 SV=4	0.483059	0.0025909
sp|P40926|MDHM_HUMAN	MDH2	Malate dehydrogenase, mitochondrial OS=Homo sapiens OX=9606 GN=MDH2 PE=1 SV=3	0.448745	0.00266844
sp|P27797|CALR_HUMAN	CALR	Calreticulin OS=Homo sapiens OX=9606 GN=CALR PE=1 SV=1	0.487529	0.00302126
sp|O15460|P4HA2_HUMAN	P4HA2	Prolyl 4-hydroxylase subunit alpha-2 OS=Homo sapiens OX=9606 GN=P4HA2 PE=1 SV=1	0.465586	0.00375942
sp|P08648|ITA5_HUMAN	ITGA5	Integrin alpha-5 OS=Homo sapiens OX=9606 GN=ITGA5 PE=1 SV=2	0.432514	0.00718511
sp|P60903|S10AA_HUMAN	S100A10	Protein S100-A10 OS=Homo sapiens OX=9606 GN=S100A10 PE=1 SV=2	0.420727	0.00996636
sp|Q9H299|SH3L3_HUMAN	SH3BGRL3	SH3 domain-binding glutamic acid-rich-like protein 3 OS=Homo sapiens OX=9606 GN=SH3BGRL3 PE=1 SV=1	0.207014	0.0101198
sp|P06396|GELS_HUMAN	GSN	Gelsolin OS=Homo sapiens OX=9606 GN=GSN PE=1 SV=1	0.630957	0.01125
sp|Q99623|PHB2_HUMAN	PHB2	Prohibitin-2 OS=Homo sapiens OX=9606 GN=PHB2 PE=1 SV=2	0.564937	0.0117995
sp|P13473|LAMP2_HUMAN	LAMP2	Lysosome-associated membrane glycoprotein 2 OS=Homo sapiens OX=9606 GN=LAMP2 PE=1 SV=2	0.265461	0.0132157
sp|Q15084|PDIA6_HUMAN	PDIA6	Protein disulfide-isomerase A6 OS=Homo sapiens OX=9606 GN=PDIA6 PE=1 SV=1	0.474242	0.0169044
sp|Q13162|PRDX4_HUMAN	PRDX4	Peroxiredoxin-4 OS=Homo sapiens OX=9606 GN=PRDX4 PE=1 SV=1	0.299226	0.0209265
sp|O60568|PLOD3_HUMAN	PLOD3	Multifunctional procollagen lysine hydroxylase and glycosyltransferase LH3 OS=Homo sapiens OX=9606 GN=PLOD3 PE=1 SV=1	0.285759	0.0227942
sp|P80297|MT1X_HUMAN	MT1X	Metallothionein-1X OS=Homo sapiens OX=9606 GN=MT1X PE=1 SV=1	0.280543	0.0241331
sp|P27824|CALX_HUMAN	CANX	Calnexin OS=Homo sapiens OX=9606 GN=CANX PE=1 SV=2	0.613762	0.0251456
sp|P21796|VDAC1_HUMAN	VDAC1	Voltage-dependent anion-selective channel protein 1 OS=Homo sapiens OX=9606 GN=VDAC1 PE=1 SV=2	0.465586	0.0258735
sp|P14618|KPYM_HUMAN	PYM	Pyruvate kinase PKM OS=Homo sapiens OX=9606 GN=PKM PE=1 SV=4	0.672977	0.0347852
sp|P62937|PPIA_HUMAN	PPIA	Peptidyl-prolyl cis-trans isomerase A OS=Homo sapiens OX=9606 GN=PPIA PE=1 SV=2	0.586138	0.0388087
sp|P50454|SERPH_HUMAN	SERPINH1	Serpin H1 OS=Homo sapiens OX=9606 GN=SERPINH1 PE=1 SV=2	0.519996	0.0515264
sp|P39656|OST48_HUMAN	DDOST	Dolichyl-diphosphooligosaccharide--protein glycosyltransferase 48 kDa subunit OS=Homo sapiens OX=9606 GN=DDOST PE=1 SV=4	0.549541	0.0574403
sp|P46779|RL28_HUMAN	RL28	60S ribosomal protein L28 OS=Homo sapiens OX=9606 GN=RPL28 PE=1 SV=3	0.580764	0.058938
sp|P07858|CATB_HUMAN	CSTB	Cathepsin B OS=Homo sapiens OX=9606 GN=CTSB PE=1 SV=3	0.390841	0.0598943
sp|P61604|CH10_HUMAN	CH10	10 kDa heat shock protein, mitochondrial OS=Homo sapiens OX=9606 GN=HSPE1 PE=1 SV=2	0.549541	0.0675587
sp|P28070|PSB4_HUMAN	PSMB4	Proteasome subunit beta type-4 OS=Homo sapiens OX=9606 GN=PSMB4 PE=1 SV=4	0.390841	0.0766705
RRRRRsp|Q6P2Q9|PRP8_HUMAN	PRP8	REVERSED Pre-mRNA-processing-splicing factor 8 OS=Homo sapiens OX=9606 GN=PRPF8 PE=1 SV=2	0.758578	0.0836133
sp|Q9UBS4|DJB11_HUMAN	DNAJB11	DnaJ homolog subfamily B member 11 OS=Homo sapiens OX=9606 GN=DNAJB11 PE=1 SV=1	0.405509	0.0903686
sp|P04075|ALDOA_HUMAN	ALDOA	Fructose-bisphosphate aldolase A OS=Homo sapiens OX=9606 GN=ALDOA PE=1 SV=2	0.704693	0.100017
sp|O95881|TXD12_HUMAN	TXD12	Thioredoxin domain-containing protein 12 OS=Homo sapiens OX=9606 GN=TXNDC12 PE=1 SV=1	0.765597	0.102414
sp|P11166|GTR1_HUMAN	SLC2A1	Solute carrier family 2, facilitated glucose transporter member 1 OS=Homo sapiens OX=9606 GN=SLC2A1 PE=1 SV=2	0.313329	0.112651
sp|P39023|RL3_HUMAN	RL3	60S ribosomal protein L3 OS=Homo sapiens OX=9606 GN=RPL3 PE=1 SV=2	0.591562	0.118624
sp|Q96AG4|LRC59_HUMAN	LRC59	Leucine-rich repeat-containing protein 59 OS=Homo sapiens OX=9606 GN=LRRC59 PE=1 SV=1	0.60256	0.120668
sp|P45880|VDAC2_HUMAN	VDAC2	Voltage-dependent anion-selective channel protein 2 OS=Homo sapiens OX=9606 GN=VDAC2 PE=1 SV=2	0.501187	0.127464
sp|Q13938|CAYP1_HUMAN	CAYP1	Calcyphosin OS=Homo sapiens OX=9606 GN=CAPS PE=1 SV=2	0.559758	0.127464
sp|P50990|TCPQ_HUMAN	TCPQ	T-complex protein 1 subunit theta OS=Homo sapiens OX=9606 GN=CCT8 PE=1 SV=4	0.597035	0.144897
sp|P68104|EF1A1_HUMAN	EEF1A1	Elongation factor 1-alpha 1 OS=Homo sapiens OX=9606 GN=EEF1A1 PE=1 SV=1	0.394457	0.170048
sp|P68371|TBB4B_HUMAN	TBB4B	Tubulin beta-4B chain OS=Homo sapiens OX=9606 GN=TUBB4B PE=1 SV=1	0.510505	0.175649
sp|P55072|TERA_HUMAN	TERA	Transitional endoplasmic reticulum ATPase OS=Homo sapiens OX=9606 GN=VCP PE=1 SV=4	0.731139	0.191966
sp|P55072|TERA_HUMAN	TERA	Transitional endoplasmic reticulum ATPase OS=Homo sapiens OX=9606 GN=VCP PE=1 SV=4	0.731139	0.191966
RRRRRsp|P51825|AFF1_HUMAN	AFF1	REVERSED AF4/FMR2 family member 1 OS=Homo sapiens OX=9606 GN=AFF1 PE=1 SV=1	0.343558	0.226797
sp|P41250|GARS_HUMAN	GARS	Glycine--tRNA ligase OS=Homo sapiens OX=9606 GN=GARS1 PE=1 SV=3	0.642688	0.230045
sp|Q99497|PARK7_HUMAN	PARK7	Parkinson disease protein 7 OS=Homo sapiens OX=9606 GN=PARK7 PE=1 SV=2	0.636796	0.245584
sp|P06703|S10A6_HUMAN	S10A6	Protein S100-A6 OS=Homo sapiens OX=9606 GN=S100A6 PE=1 SV=1	0.483059	0.250815
sp|P07602|SAP_HUMAN	SAP_H	Prosaposin OS=Homo sapiens OX=9606 GN=PSAP PE=1 SV=2	0.487529	0.250815
sp|P62987|RL40_HUMAN	RL40	Ubiquitin-60S ribosomal protein L40 OS=Homo sapiens OX=9606 GN=UBA52 PE=1 SV=2	0.539511	0.250815
RRRRRsp|Q96LD4|TRI47_HUMAN	TRIM47	REVERSED E3 ubiquitin-protein ligase TRIM47 OS=Homo sapiens OX=9606 GN=TRIM47 PE=1 SV=2	0.409261	0.268007
sp|O75340|PDCD6_HUMAN	PDCD6	Programmed cell death protein 6 OS=Homo sapiens OX=9606 GN=PDCD6 PE=1 SV=1	0.428549	0.277283
sp|Q9GZN7|ROGDI_HUMAN	ROGDI	Protein rogdi homolog OS=Homo sapiens OX=9606 GN=ROGDI PE=1 SV=1	0.440555	0.286953
sp|O43242|PSMD3_HUMAN	PSMD3	26S proteasome non-ATPase regulatory subunit 3 OS=Homo sapiens OX=9606 GN=PSMD3 PE=1 SV=2	0.794328	0.287389
sp|P10155|RO60_HUMAN	RO60	60 kDa SS-A/Ro ribonucleoprotein OS=Homo sapiens OX=9606 GN=RO60 PE=1 SV=2	0.448745	0.293052
sp|P48200|IREB2_HUMAN	IREB2	Iron-responsive element-binding protein 2 OS=Homo sapiens OX=9606 GN=IREB2 PE=1 SV=4	0.457088	0.297053
sp|P62333|PRS10_HUMAN	PRS10	26S proteasome regulatory subunit 10B OS=Homo sapiens OX=9606 GN=PSMC6 PE=1 SV=1	0.461318	0.301192
sp|Q14376|GALE_HUMAN	GALE	UDP-glucose 4-epimerase OS=Homo sapiens OX=9606 GN=GALE PE=1 SV=2	0.60256	0.302568
sp|O43570|CAH12_HUMAN	CAH12	Carbonic anhydrase 12 OS=Homo sapiens OX=9606 GN=CA12 PE=1 SV=1	0.487529	0.321854
sp|O43570|CAH12_HUMAN	CAH12	Carbonic anhydrase 12 OS=Homo sapiens OX=9606 GN=CA12 PE=1 SV=1	0.487529	0.321854
RRRRRsp|Q86W10|CP4Z1_HUMAN	CP4Z1	REVERSED Cytochrome P450 4Z1 OS=Homo sapiens OX=9606 GN=CYP4Z1 PE=2 SV=1	0.737904	0.343987
sp|P11279|LAMP1_HUMAN	LAMP1	Lysosome-associated membrane glycoprotein 1 OS=Homo sapiens OX=9606 GN=LAMP1 PE=1 SV=3	0.534564	0.359593
sp|P07686|HEXB_HUMAN	HEXB	Beta-hexosaminidase subunit beta OS=Homo sapiens OX=9606 GN=HEXB PE=1 SV=3	0.704693	0.378242
sp|Q5BJF6|ODFP2_HUMAN	ODFP2	Outer dense fiber protein 2 OS=Homo sapiens OX=9606 GN=ODF2 PE=1 SV=1	0.559758	0.384017
RRRRRsp|Q8WU76|SCFD2_HUMAN	SCFD2	REVERSED Sec1 family domain-containing protein 2 OS=Homo sapiens OX=9606 GN=SCFD2 PE=1 SV=2	0.559758	0.384095
sp|P00505|AATM_HUMAN	AATM	Aspartate aminotransferase, mitochondrial OS=Homo sapiens OX=9606 GN=GOT2 PE=1 SV=3	0.440555	0.389021
sp|P63313|TYB10_HUMAN	TYB10	Thymosin beta-10 OS=Homo sapiens OX=9606 GN=TMSB10 PE=1 SV=2	0.448745	0.397687
sp|P63313|TYB10_HUMAN	TYB10	Thymosin beta-10 OS=Homo sapiens OX=9606 GN=TMSB10 PE=1 SV=2	0.448745	0.397687
sp|P04844|RPN2_HUMAN	RPN2	Dolichyl-diphosphooligosaccharide--protein glycosyltransferase subunit 2 OS=Homo sapiens OX=9606 GN=RPN2 PE=1 SV=3	0.591562	0.398469
sp|P40227|TCPZ_HUMAN	TCPZ	T-complex protein 1 subunit zeta OS=Homo sapiens OX=9606 GN=CCT6A PE=1 SV=3	0.613762	0.399358
sp|Q9Y696|CLIC4_HUMAN	CLIC4	Chloride intracellular channel protein 4 OS=Homo sapiens OX=9606 GN=CLIC4 PE=1 SV=4	0.586138	0.408847
sp|P48201|AT5G3_HUMAN	AT5G3	ATP synthase F(0) complex subunit C3, mitochondrial OS=Homo sapiens OX=9606 GN=ATP5MC3 PE=1 SV=1	0.580764	0.412655
sp|P22087|FBRL_HUMAN	FBRL	rRNA 2'-O-methyltransferase fibrillarin OS=Homo sapiens OX=9606 GN=FBL PE=1 SV=2	0.772681	0.416256
sp|Q5JPE7|NOMO2_HUMAN	NOMO2	Nodal modulator 2 OS=Homo sapiens OX=9606 GN=NOMO2 PE=1 SV=1	0.60256	0.425818
sp|P07203|GPX1_HUMAN	GPX1	Glutathione peroxidase 1 OS=Homo sapiens OX=9606 GN=GPX1 PE=1 SV=4	0.660693	0.44203
RRRRRsp|P36888|FLT3_HUMAN	FLT3	REVERSED Receptor-type tyrosine-protein kinase FLT3 OS=Homo sapiens OX=9606 GN=FLT3 PE=1 SV=2	0.625173	0.449088
sp|P61204|ARF3_HUMAN	ARF3	ADP-ribosylation factor 3 OS=Homo sapiens OX=9606 GN=ARF3 PE=1 SV=2	0.559758	0.450185
sp|P49770|EI2BB_HUMAN	EI2BB	Translation initiation factor eIF-2B subunit beta OS=Homo sapiens OX=9606 GN=EIF2B2 PE=1 SV=3	0.630957	0.45232
sp|Q70YC5|ZN365_HUMAN	ZN365	Protein ZNF365 OS=Homo sapiens OX=9606 GN=ZNF365 PE=1 SV=3	0.630957	0.455233
sp|O75643|U520_HUMAN	U520	U5 small nuclear ribonucleoprotein 200 kDa helicase OS=Homo sapiens OX=9606 GN=SNRNP200 PE=1 SV=2	0.772681	0.46536
sp|P04439|HLAA_HUMAN	HLAA	HLA class I histocompatibility antigen, A alpha chain OS=Homo sapiens OX=9606 GN=HLA-A PE=1 SV=2	0.744732	0.493645
sp|P47813|IF1AX_HUMAN	IF1AX	Eukaryotic translation initiation factor 1A, X-chromosomal OS=Homo sapiens OX=9606 GN=EIF1AX PE=1 SV=2	0.666807	0.495384
sp|P62136|PP1A_HUMAN	PP1A	Serine/threonine-protein phosphatase PP1-alpha catalytic subunit OS=Homo sapiens OX=9606 GN=PPP1CA PE=1 SV=1	0.672977	0.501775
sp|P84157|MXRA7_HUMAN	MXRA7	Matrix-remodeling-associated protein 7 OS=Homo sapiens OX=9606 GN=MXRA7 PE=1 SV=1	0.672977	0.504847
sp|Q6ZUJ8|BCAP_HUMAN	BCAP	Phosphoinositide 3-kinase adapter protein 1 OS=Homo sapiens OX=9606 GN=PIK3AP1 PE=1 SV=2	0.685488	0.518659
sp|Q9P2E9|RRBP1_HUMAN	RRBP1	Ribosome-binding protein 1 OS=Homo sapiens OX=9606 GN=RRBP1 PE=1 SV=5	0.685488	0.520036
sp|Q9NTJ3|SMC4_HUMAN	SMC4	Structural maintenance of chromosomes protein 4 OS=Homo sapiens OX=9606 GN=SMC4 PE=1 SV=2	0.724436	0.522191
sp|O75828|CBR3_HUMAN	CBR3	Carbonyl reductase [NADPH] 3 OS=Homo sapiens OX=9606 GN=CBR3 PE=1 SV=3	0.704693	0.540689
sp|Q9NRP0|OSTC_HUMAN	OSTC	Oligosaccharyltransferase complex subunit OSTC OS=Homo sapiens OX=9606 GN=OSTC PE=1 SV=1	0.704693	0.546855
sp|Q9HCQ5|GALT9_HUMAN	GALT9	Polypeptide N-acetylgalactosaminyltransferase 9 OS=Homo sapiens OX=9606 GN=GALNT9 PE=1 SV=3	0.724436	0.546995
sp|P50552|VASP_HUMAN	VASP	Vasodilator-stimulated phosphoprotein OS=Homo sapiens OX=9606 GN=VASP PE=1 SV=3	0.711214	0.549479
sp|P56134|ATPK_HUMAN	ATPK	ATP synthase subunit f, mitochondrial OS=Homo sapiens OX=9606 GN=ATP5MF PE=1 SV=3	0.717794	0.565125
RRRRRsp|Q9H3Q3|G3ST2_HUMAN	H3Q3	REVERSED Galactose-3-O-sulfotransferase 2 OS=Homo sapiens OX=9606 GN=GAL3ST2 PE=1 SV=2	0.717794	0.565223
sp|O43169|CYB5B_HUMAN	CYB5B	Cytochrome b5 type B OS=Homo sapiens OX=9606 GN=CYB5B PE=1 SV=3	0.751623	0.567826
RRRRRsp|Q12934|BFSP1_HUMAN	BESP1	REVERSED Filensin OS=Homo sapiens OX=9606 GN=BFSP1 PE=1 SV=3	0.724436	0.574232
sp|Q9H0U9|TSYL1_HUMAN	TSYL1	Testis-specific Y-encoded-like protein 1 OS=Homo sapiens OX=9606 GN=TSPYL1 PE=1 SV=3	0.737904	0.587217
RRRRRsp|Q9BRU2|TCAL7_HUMAN	TCAL7	REVERSED Transcription elongation factor A protein-like 7 OS=Homo sapiens OX=9606 GN=TCEAL7 PE=2 SV=2	0.77983	0.590182
sp|Q9H511|KLH31_HUMAN	KLH31	Kelch-like protein 31 OS=Homo sapiens OX=9606 GN=KLHL31 PE=2 SV=1	0.737904	0.593078
sp|Q15029|U5S1_HUMAN	U5S1	116 kDa U5 small nuclear ribonucleoprotein component OS=Homo sapiens OX=9606 GN=EFTUD2 PE=1 SV=1	0.737904	0.593838
sp|O95433|AHSA1_HUMAN	AHSA1	Activator of 90 kDa heat shock protein ATPase homolog 1 OS=Homo sapiens OX=9606 GN=AHSA1 PE=1 SV=1	0.744732	0.597592
sp|Q08J23|NSUN2_HUMAN	NSUN2	RNA cytosine C(5)-methyltransferase NSUN2 OS=Homo sapiens OX=9606 GN=NSUN2 PE=1 SV=2	0.744732	0.59988
sp|P62308|RUXG_HUMAN	RUXG	Small nuclear ribonucleoprotein G OS=Homo sapiens OX=9606 GN=SNRPG PE=1 SV=1	0.751623	0.600939
RRRRRsp|P31629|ZEP2_HUMAN	ZEP2	REVERSED Transcription factor HIVEP2 OS=Homo sapiens OX=9606 GN=HIVEP2 PE=1 SV=2	0.751623	0.611759
sp|P17900|SAP3_HUMAN	SAP3_	Ganglioside GM2 activator OS=Homo sapiens OX=9606 GN=GM2A PE=1 SV=4	0.751623	0.613364
sp|Q99584|S10AD_HUMAN	S10AD	Protein S100-A13 OS=Homo sapiens OX=9606 GN=S100A13 PE=1 SV=1	0.758578	0.614259
RRRRRsp|Q5VWT5|FYB2_HUMAN	FYB2	REVERSED FYN-binding protein 2 OS=Homo sapiens OX=9606 GN=FYB2 PE=1 SV=1	0.758578	0.617883
sp|P11233|RALA_HUMAN	RALA	Ras-related protein Ral-A OS=Homo sapiens OX=9606 GN=RALA PE=1 SV=1	0.758578	0.618137
sp|Q9NP80|PLPL8_HUMAN	PLPL8	Calcium-independent phospholipase A2-gamma OS=Homo sapiens OX=9606 GN=PNPLA8 PE=1 SV=1	0.765597	0.620142
sp|Q7Z7M1|AGRD2_HUMAN	AGRD2	Adhesion G-protein coupled receptor D2 OS=Homo sapiens OX=9606 GN=ADGRD2 PE=2 SV=1	0.765597	0.625093
sp|P67775|PP2AA_HUMAN	PP2AA	Serine/threonine-protein phosphatase 2A catalytic subunit alpha isoform OS=Homo sapiens OX=9606 GN=PPP2CA PE=1 SV=1	0.765597	0.625566
RRRRRsp|Q14393|GAS6_HUMAN	GAS6	REVERSED Growth arrest-specific protein 6 OS=Homo sapiens OX=9606 GN=GAS6 PE=1 SV=3	0.765597	0.628353
RRRRRsp|Q7Z406|MYH14_HUMAN	MYH14	REVERSED Myosin-14 OS=Homo sapiens OX=9606 GN=MYH14 PE=1 SV=2	0.765597	0.628353
RRRRRsp|Q7Z406|MYH14_HUMAN	MYH14	REVERSED Myosin-14 OS=Homo sapiens OX=9606 GN=MYH14 PE=1 SV=2	0.765597	0.628353
sp|Q96A26|F162A_HUMAN	F162A	Protein FAM162A OS=Homo sapiens OX=9606 GN=FAM162A PE=1 SV=2	0.765597	0.630886
sp|Q8N9T8|KRI1_HUMAN	KRI1	Protein KRI1 homolog OS=Homo sapiens OX=9606 GN=KRI1 PE=1 SV=3	0.765597	0.632762
sp|Q9NR45|SIAS_HUMAN	SIAS	Sialic acid synthase OS=Homo sapiens OX=9606 GN=NANS PE=1 SV=2	0.77983	0.646406
sp|Q15257|PTPA_HUMAN	PTPA	Serine/threonine-protein phosphatase 2A activator OS=Homo sapiens OX=9606 GN=PTPA PE=1 SV=3	0.77983	0.647108
sp|Q7Z2K6|ERMP1_HUMAN	ERMP1	Endoplasmic reticulum metallopeptidase 1 OS=Homo sapiens OX=9606 GN=ERMP1 PE=1 SV=2	0.787046	0.666841
sp|Q92522|H1X_HUMAN	H1X	Histone H1.10 OS=Homo sapiens OX=9606 GN=H1-10 PE=1 SV=1	0.794328	0.672854
RRRRRsp|P53355|DAPK1_HUMAN	DAPK1	REVERSED Death-associated protein kinase 1 OS=Homo sapiens OX=9606 GN=DAPK1 PE=1 SV=6	0.794328	0.676835
sp|P28062|PSB8_HUMAN	PSB8	Proteasome subunit beta type-8 OS=Homo sapiens OX=9606 GN=PSMB8 PE=1 SV=3	0.794328	0.678246
sp|Q92688|AN32B_HUMAN	AN32B	Acidic leucine-rich nuclear phosphoprotein 32 family member B OS=Homo sapiens OX=9606 GN=ANP32B PE=1 SV=1	0.787046	0.694066
sp|P09936|UCHL1_HUMAN	UCHL1	Ubiquitin carboxyl-terminal hydrolase isozyme L1 OS=Homo sapiens OX=9606 GN=UCHL1 PE=1 SV=2	0.787046	0.725712
sp|Q9NUP9|LIN7C_HUMAN	LIN7C	Protein lin-7 homolog C OS=Homo sapiens OX=9606 GN=LIN7C PE=1 SV=1	0.794328	1
sp|P60660|MYL6_HUMAN	MYL6_	Myosin light polypeptide 6 OS=Homo sapiens OX=9606 GN=MYL6 PE=1 SV=2	0.801678	0.635363
sp|Q13126|MTAP_HUMAN	MTAP	S-methyl-5'-thioadenosine phosphorylase OS=Homo sapiens OX=9606 GN=MTAP PE=1 SV=2	0.801678	0.538436
sp|P62750|RL23A_HUMAN	RL23A	60S ribosomal protein L23a OS=Homo sapiens OX=9606 GN=RPL23A PE=1 SV=1	0.801678	0.581097
sp|Q14203|DCTN1_HUMAN	DCTN1	Dynactin subunit 1 OS=Homo sapiens OX=9606 GN=DCTN1 PE=1 SV=3	0.801678	0.682388
sp|P00568|KAD1_HUMAN	KAD1	Adenylate kinase isoenzyme 1 OS=Homo sapiens OX=9606 GN=AK1 PE=1 SV=3	0.801678	0.685901
sp|Q9Y383|LC7L2_HUMAN	LC7L2	Putative RNA-binding protein Luc7-like 2 OS=Homo sapiens OX=9606 GN=LUC7L2 PE=1 SV=2	0.801678	0.440001
sp|P61916|NPC2_HUMAN	NPC2	NPC intracellular cholesterol transporter 2 OS=Homo sapiens OX=9606 GN=NPC2 PE=1 SV=1	0.801678	0.686139
sp|Q96RU7|TRIB3_HUMAN	TRIB3	Tribbles homolog 3 OS=Homo sapiens OX=9606 GN=TRIB3 PE=1 SV=2	0.801678	0.681013
RRRRRsp|Q8IZU1|FAM9A_HUMAN	FAM9A	REVERSED Protein FAM9A OS=Homo sapiens OX=9606 GN=FAM9A PE=1 SV=1	0.801678	0.661645
sp|Q9UBQ0|VPS29_HUMAN	VPS29	Vacuolar protein sorting-associated protein 29 OS=Homo sapiens OX=9606 GN=VPS29 PE=1 SV=1	0.801678	0.68319
sp|Q12934|BFSP1_HUMAN	BFSP1	Filensin OS=Homo sapiens OX=9606 GN=BFSP1 PE=1 SV=3	0.801678	0.683159
sp|P35232|PHB_HUMAN	PHB_H	Prohibitin OS=Homo sapiens OX=9606 GN=PHB PE=1 SV=1	0.809096	0.236358
sp|Q96FQ6|S10AG_HUMAN	S10AG	Protein S100-A16 OS=Homo sapiens OX=9606 GN=S100A16 PE=1 SV=1	0.809096	1
sp|P61513|RL37A_HUMAN	RL37A	60S ribosomal protein L37a OS=Homo sapiens OX=9606 GN=RPL37A PE=1 SV=2	0.809096	0.701766
sp|Q8N163|CCAR2_HUMAN	CCAR2	Cell cycle and apoptosis regulator protein 2 OS=Homo sapiens OX=9606 GN=CCAR2 PE=1 SV=2	0.809096	0.621438
sp|Q8N4C6|NIN_HUMAN	NIN	Ninein OS=Homo sapiens OX=9606 GN=NIN PE=1 SV=4	0.809096	0.692471
RRRRRsp|Q9H0B8|CRLD2_HUMAN	CRLD2	REVERSED Cysteine-rich secretory protein LCCL domain-containing 2 OS=Homo sapiens OX=9606 GN=CRISPLD2 PE=2 SV=1	0.809096	0.69484
sp|Q9Y266|NUDC_HUMAN	NUDC	Nuclear migration protein nudC OS=Homo sapiens OX=9606 GN=NUDC PE=1 SV=1	0.816582	0.561411
RRRRRsp|P17661|DESM_HUMAN	7661|	REVERSED Desmin OS=Homo sapiens OX=9606 GN=DES PE=1 SV=3	0.816582	0.706801
sp|Q9BWD1|THIC_HUMAN	THIC_	Acetyl-CoA acetyltransferase, cytosolic OS=Homo sapiens OX=9606 GN=ACAT2 PE=1 SV=2	0.824138	0.519766
RRRRRsp|P09651|ROA1_HUMAN	9651|	REVERSED Heterogeneous nuclear ribonucleoprotein A1 OS=Homo sapiens OX=9606 GN=HNRNPA1 PE=1 SV=5	0.824138	0.722158
sp|P11413|G6PD_HUMAN	G6PD_	Glucose-6-phosphate 1-dehydrogenase OS=Homo sapiens OX=9606 GN=G6PD PE=1 SV=4	0.831764	0.178693
sp|Q13347|EIF3I_HUMAN	EIF3I	Eukaryotic translation initiation factor 3 subunit I OS=Homo sapiens OX=9606 GN=EIF3I PE=1 SV=1	0.831764	0.450185
sp|Q9BTT0|AN32E_HUMAN	AN32E	Acidic leucine-rich nuclear phosphoprotein 32 family member E OS=Homo sapiens OX=9606 GN=ANP32E PE=1 SV=1	0.831764	0.281049
sp|P10909|CLUS_HUMAN	CLUS_	Clusterin OS=Homo sapiens OX=9606 GN=CLU PE=1 SV=1	0.831764	0.73074
sp|P50995|ANX11_HUMAN	ANX11	Annexin A11 OS=Homo sapiens OX=9606 GN=ANXA11 PE=1 SV=1	0.831764	0.733516
sp|Q9Y5Y2|NUBP2_HUMAN	NUBP2	Cytosolic Fe-S cluster assembly factor NUBP2 OS=Homo sapiens OX=9606 GN=NUBP2 PE=1 SV=1	0.831764	0.73263
sp|O75368|SH3L1_HUMAN	SH3L1	SH3 domain-binding glutamic acid-rich-like protein OS=Homo sapiens OX=9606 GN=SH3BGRL PE=1 SV=1	0.831764	0.733401
RRRRRsp|Q9H9Y6|RPA2_HUMAN	H9Y6|	REVERSED DNA-directed RNA polymerase I subunit RPA2 OS=Homo sapiens OX=9606 GN=POLR1B PE=1 SV=2	0.831764	0.734649
sp|B1AJZ9|FHAD1_HUMAN	FHAD1	Forkhead-associated domain-containing protein 1 OS=Homo sapiens OX=9606 GN=FHAD1 PE=2 SV=2	0.831764	0.733413
sp|P61978|HNRPK_HUMAN	HNRPK	Heterogeneous nuclear ribonucleoprotein K OS=Homo sapiens OX=9606 GN=HNRNPK PE=1 SV=1	0.83946	0.377605
sp|P40939|ECHA_HUMAN	ECHA_	Trifunctional enzyme subunit alpha, mitochondrial OS=Homo sapiens OX=9606 GN=HADHA PE=1 SV=2	0.83946	0.612145
sp|P26640|SYVC_HUMAN	SYVC_	Valine--tRNA ligase OS=Homo sapiens OX=9606 GN=VARS1 PE=1 SV=4	0.83946	0.093141
sp|Q9BT09|CNPY3_HUMAN	CNPY3	Protein canopy homolog 3 OS=Homo sapiens OX=9606 GN=CNPY3 PE=1 SV=1	0.83946	0.741667
sp|Q9UJZ1|STML2_HUMAN	STML2	Stomatin-like protein 2, mitochondrial OS=Homo sapiens OX=9606 GN=STOML2 PE=1 SV=1	0.83946	0.446491
sp|Q9NYU2|UGGG1_HUMAN	UGGG1	UDP-glucose:glycoprotein glucosyltransferase 1 OS=Homo sapiens OX=9606 GN=UGGT1 PE=1 SV=3	0.83946	0.260002
sp|Q5VZM2|RRAGB_HUMAN	RRAGB	Ras-related GTP-binding protein B OS=Homo sapiens OX=9606 GN=RRAGB PE=1 SV=1	0.83946	0.744611
sp|P21926|CD9_HUMAN	CD9	CD9 antigen OS=Homo sapiens OX=9606 GN=CD9 PE=1 SV=4	0.83946	0.604503
RRRRRsp|Q07325|CXCL9_HUMAN	CXCL9	REVERSED C-X-C motif chemokine 9 OS=Homo sapiens OX=9606 GN=CXCL9 PE=1 SV=1	0.83946	0.744993
sp|P14406|CX7A2_HUMAN	CX7A2	Cytochrome c oxidase subunit 7A2, mitochondrial OS=Homo sapiens OX=9606 GN=COX7A2 PE=1 SV=1	0.83946	0.743164
sp|P35579|MYH9_HUMAN	MYH9_	Myosin-9 OS=Homo sapiens OX=9606 GN=MYH9 PE=1 SV=4	0.847227	0.368296
sp|Q16851|UGPA_HUMAN	UGPA_	UTP--glucose-1-phosphate uridylyltransferase OS=Homo sapiens OX=9606 GN=UGP2 PE=1 SV=5	0.847227	0.540725
sp|Q12907|LMAN2_HUMAN	LMAN2	Vesicular integral-membrane protein VIP36 OS=Homo sapiens OX=9606 GN=LMAN2 PE=1 SV=1	0.847227	0.436086
sp|P10321|HLAC_HUMAN	HLAC_	HLA class I histocompatibility antigen, C alpha chain OS=Homo sapiens OX=9606 GN=HLA-C PE=1 SV=3	0.847227	0.647129
sp|P61758|PFD3_HUMAN	PFD3_	Prefoldin subunit 3 OS=Homo sapiens OX=9606 GN=VBP1 PE=1 SV=4	0.847227	0.760458
sp|P99999|CYC_HUMAN	CYC_H	Cytochrome c OS=Homo sapiens OX=9606 GN=CYCS PE=1 SV=2	0.847227	0.119305
sp|O14828|SCAM3_HUMAN	SCAM3	Secretory carrier-associated membrane protein 3 OS=Homo sapiens OX=9606 GN=SCAMP3 PE=1 SV=3	0.847227	0.7597
RRRRRsp|Q29RF7|PDS5A_HUMAN	9RF7|	REVERSED Sister chromatid cohesion protein PDS5 homolog A OS=Homo sapiens OX=9606 GN=PDS5A PE=1 SV=1	0.847227	0.683109
sp|Q9H488|OFUT1_HUMAN	OFUT1	GDP-fucose protein O-fucosyltransferase 1 OS=Homo sapiens OX=9606 GN=POFUT1 PE=1 SV=1	0.855067	0.625478
sp|Q5JTV8|TOIP1_HUMAN	TOIP1	Torsin-1A-interacting protein 1 OS=Homo sapiens OX=9606 GN=TOR1AIP1 PE=1 SV=2	0.855067	0.482448
sp|Q96S52|PIGS_HUMAN	PIGS_	GPI transamidase component PIG-S OS=Homo sapiens OX=9606 GN=PIGS PE=1 SV=3	0.855067	0.766427
sp|P80192|M3K9_HUMAN	M3K9_	Mitogen-activated protein kinase kinase kinase 9 OS=Homo sapiens OX=9606 GN=MAP3K9 PE=1 SV=3	0.855067	0.767544
sp|P28838|AMPL_HUMAN	AMPL_	Cytosol aminopeptidase OS=Homo sapiens OX=9606 GN=LAP3 PE=1 SV=3	0.862979	0.788586
sp|O14773|TPP1_HUMAN	TPP1_	Tripeptidyl-peptidase 1 OS=Homo sapiens OX=9606 GN=TPP1 PE=1 SV=2	0.862979	0.369795
sp|P11177|ODPB_HUMAN	ODPB_	Pyruvate dehydrogenase E1 component subunit beta, mitochondrial OS=Homo sapiens OX=9606 GN=PDHB PE=1 SV=3	0.862979	0.783641
RRRRRsp|P20930|FILA_HUMAN	0930|	REVERSED Filaggrin OS=Homo sapiens OX=9606 GN=FLG PE=1 SV=3	0.862979	0.781172
sp|P62195|PRS8_HUMAN	PRS8_	26S proteasome regulatory subunit 8 OS=Homo sapiens OX=9606 GN=PSMC5 PE=1 SV=1	0.870964	0.799441
sp|Q14728|MFS10_HUMAN	MFS10	Major facilitator superfamily domain-containing protein 10 OS=Homo sapiens OX=9606 GN=MFSD10 PE=1 SV=1	0.870964	0.800675
sp|Q9NWT6|HIF1N_HUMAN	HIF1N	Hypoxia-inducible factor 1-alpha inhibitor OS=Homo sapiens OX=9606 GN=HIF1AN PE=1 SV=2	0.870964	0.800544
sp|P63162|RSMN_HUMAN	RSMN_	Small nuclear ribonucleoprotein-associated protein N OS=Homo sapiens OX=9606 GN=SNRPN PE=1 SV=1	0.870964	0.798588
sp|O15144|ARPC2_HUMAN	ARPC2	Actin-related protein 2/3 complex subunit 2 OS=Homo sapiens OX=9606 GN=ARPC2 PE=1 SV=1	0.870964	0.160478
RRRRRsp|P11277|SPTB1_HUMAN	1277|	REVERSED Spectrin beta chain, erythrocytic OS=Homo sapiens OX=9606 GN=SPTB PE=1 SV=5	0.870964	0.609816
sp|Q6PCT2|FXL19_HUMAN	FXL19	F-box/LRR-repeat protein 19 OS=Homo sapiens OX=9606 GN=FBXL19 PE=1 SV=3	0.870964	0.35873
sp|P60842|IF4A1_HUMAN	IF4A1	Eukaryotic initiation factor 4A-I OS=Homo sapiens OX=9606 GN=EIF4A1 PE=1 SV=1	0.879023	0.16712
sp|P62899|RL31_HUMAN	RL31_	60S ribosomal protein L31 OS=Homo sapiens OX=9606 GN=RPL31 PE=1 SV=1	0.879023	0.346614
sp|P12110|CO6A2_HUMAN	CO6A2	Collagen alpha-2(VI) chain OS=Homo sapiens OX=9606 GN=COL6A2 PE=1 SV=4	0.879023	0.516882
sp|P30533|AMRP_HUMAN	AMRP_	Alpha-2-macroglobulin receptor-associated protein OS=Homo sapiens OX=9606 GN=LRPAP1 PE=1 SV=1	0.879023	0.810794
sp|Q05639|EF1A2_HUMAN	EF1A2	Elongation factor 1-alpha 2 OS=Homo sapiens OX=9606 GN=EEF1A2 PE=1 SV=1	0.879023	0.589023
sp|P19623|SPEE_HUMAN	SPEE_	Spermidine synthase OS=Homo sapiens OX=9606 GN=SRM PE=1 SV=1	0.879023	0.808653
sp|P17931|LEG3_HUMAN	LEG3_	Galectin-3 OS=Homo sapiens OX=9606 GN=LGALS3 PE=1 SV=5	0.879023	0.805749
sp|Q15102|PA1B3_HUMAN	PA1B3	Platelet-activating factor acetylhydrolase IB subunit gamma OS=Homo sapiens OX=9606 GN=PAFAH1B3 PE=1 SV=1	0.879023	0.812945
sp|Q16537|2A5E_HUMAN	2A5E_	Serine/threonine-protein phosphatase 2A 56 kDa regulatory subunit epsilon isoform OS=Homo sapiens OX=9606 GN=PPP2R5E PE=1 SV=1	0.879023	0.806316
sp|P04899|GNAI2_HUMAN	GNAI2	Guanine nucleotide-binding protein G(i) subunit alpha-2 OS=Homo sapiens OX=9606 GN=GNAI2 PE=1 SV=3	0.887156	0.650423
sp|Q56VL3|OCAD2_HUMAN	OCAD2	OCIA domain-containing protein 2 OS=Homo sapiens OX=9606 GN=OCIAD2 PE=1 SV=1	0.887156	0.820566
sp|P07108|ACBP_HUMAN	ACBP_	Acyl-CoA-binding protein OS=Homo sapiens OX=9606 GN=DBI PE=1 SV=2	0.887156	0.483732
sp|P33947|ERD22_HUMAN	ERD22	ER lumen protein-retaining receptor 2 OS=Homo sapiens OX=9606 GN=KDELR2 PE=1 SV=1	0.887156	0.82272
RRRRRsp|Q6ZUX3|TGRM2_HUMAN	ZUX3|	REVERSED TOG array regulator of axonemal microtubules protein 2 OS=Homo sapiens OX=9606 GN=TOGARAM2 PE=2 SV=2	0.887156	0.463512
sp|Q8WYK0|ACO12_HUMAN	ACO12	Acetyl-coenzyme A thioesterase OS=Homo sapiens OX=9606 GN=ACOT12 PE=1 SV=1	0.887156	0.823243
sp|P35670|ATP7B_HUMAN	ATP7B	Copper-transporting ATPase 2 OS=Homo sapiens OX=9606 GN=ATP7B PE=1 SV=4	0.887156	0.803831
RRRRRsp|Q8N465|D2HDH_HUMAN	N465|	REVERSED D-2-hydroxyglutarate dehydrogenase, mitochondrial OS=Homo sapiens OX=9606 GN=D2HGDH PE=1 SV=3	0.887156	0.82789
sp|P32119|PRDX2_HUMAN	PRDX2	Peroxiredoxin-2 OS=Homo sapiens OX=9606 GN=PRDX2 PE=1 SV=5	0.895365	0.788318
sp|P08134|RHOC_HUMAN	RHOC_	Rho-related GTP-binding protein RhoC OS=Homo sapiens OX=9606 GN=RHOC PE=1 SV=1	0.895365	0.225064
sp|P46776|RL27A_HUMAN	RL27A	60S ribosomal protein L27a OS=Homo sapiens OX=9606 GN=RPL27A PE=1 SV=2	0.895365	0.450185
sp|Q9Y678|COPG1_HUMAN	COPG1	Coatomer subunit gamma-1 OS=Homo sapiens OX=9606 GN=COPG1 PE=1 SV=1	0.895365	0.201206
sp|P35606|COPB2_HUMAN	COPB2	Coatomer subunit beta' OS=Homo sapiens OX=9606 GN=COPB2 PE=1 SV=2	0.895365	0.378834
sp|P67812|SC11A_HUMAN	SC11A	Signal peptidase complex catalytic subunit SEC11A OS=Homo sapiens OX=9606 GN=SEC11A PE=1 SV=1	0.895365	0.843997
sp|P52815|RM12_HUMAN	RM12_	39S ribosomal protein L12, mitochondrial OS=Homo sapiens OX=9606 GN=MRPL12 PE=1 SV=2	0.895365	0.832286
sp|Q96N66|MBOA7_HUMAN	MBOA7	Lysophospholipid acyltransferase 7 OS=Homo sapiens OX=9606 GN=MBOAT7 PE=1 SV=2	0.895365	0.841766
sp|Q9UNF1|MAGD2_HUMAN	MAGD2	Melanoma-associated antigen D2 OS=Homo sapiens OX=9606 GN=MAGED2 PE=1 SV=2	0.895365	0.833125
sp|Q03135|CAV1_HUMAN	CAV1_	Caveolin-1 OS=Homo sapiens OX=9606 GN=CAV1 PE=1 SV=4	0.895365	0.83389
sp|P11169|GTR3_HUMAN	GTR3_	Solute carrier family 2, facilitated glucose transporter member 3 OS=Homo sapiens OX=9606 GN=SLC2A3 PE=1 SV=1	0.903649	0.484874
sp|P62249|RS16_HUMAN	RS16_	40S ribosomal protein S16 OS=Homo sapiens OX=9606 GN=RPS16 PE=1 SV=2	0.903649	0.543152
sp|Q9Y285|SYFA_HUMAN	SYFA_	Phenylalanine--tRNA ligase alpha subunit OS=Homo sapiens OX=9606 GN=FARSA PE=1 SV=3	0.903649	0.476087
sp|Q13283|G3BP1_HUMAN	G3BP1	Ras GTPase-activating protein-binding protein 1 OS=Homo sapiens OX=9606 GN=G3BP1 PE=1 SV=1	0.903649	0.853825
RRRRRsp|Q8N865|CG031_HUMAN	N865|	REVERSED Uncharacterized protein C7orf31 OS=Homo sapiens OX=9606 GN=C7orf31 PE=1 SV=3	0.903649	0.855101
sp|P62318|SMD3_HUMAN	SMD3_	Small nuclear ribonucleoprotein Sm D3 OS=Homo sapiens OX=9606 GN=SNRPD3 PE=1 SV=1	0.903649	0.846012
sp|P50479|PDLI4_HUMAN	PDLI4	PDZ and LIM domain protein 4 OS=Homo sapiens OX=9606 GN=PDLIM4 PE=1 SV=2	0.903649	0.856724
sp|O60518|RNBP6_HUMAN	RNBP6	Ran-binding protein 6 OS=Homo sapiens OX=9606 GN=RANBP6 PE=1 SV=2	0.903649	0.84921
sp|P61599|NAA20_HUMAN	NAA20	N-alpha-acetyltransferase 20 OS=Homo sapiens OX=9606 GN=NAA20 PE=1 SV=1	0.903649	1
RRRRRsp|Q9H825|METL8_HUMAN	H825|	REVERSED mRNA N(3)-methylcytidine methyltransferase METTL8 OS=Homo sapiens OX=9606 GN=METTL8 PE=1 SV=2	0.903649	0.856407
RRRRRsp|Q9H116|GZF1_HUMAN	H116|	REVERSED GDNF-inducible zinc finger protein 1 OS=Homo sapiens OX=9606 GN=GZF1 PE=1 SV=1	0.903649	0.923287
RRRRRsp|Q96JN0|LCOR_HUMAN	6JN0|	REVERSED Ligand-dependent corepressor OS=Homo sapiens OX=9606 GN=LCOR PE=1 SV=2	0.903649	0.855848
RRRRRsp|Q56P42|PYDC2_HUMAN	6P42|	REVERSED Pyrin domain-containing protein 2 OS=Homo sapiens OX=9606 GN=PYDC2 PE=1 SV=1	0.903649	0.853239
sp|P25788|PSA3_HUMAN	PSA3_	Proteasome subunit alpha type-3 OS=Homo sapiens OX=9606 GN=PSMA3 PE=1 SV=2	0.912011	0.502814
sp|Q99829|CPNE1_HUMAN	CPNE1	Copine-1 OS=Homo sapiens OX=9606 GN=CPNE1 PE=1 SV=1	0.912011	0.795256
sp|Q15417|CNN3_HUMAN	CNN3_	Calponin-3 OS=Homo sapiens OX=9606 GN=CNN3 PE=1 SV=1	0.912011	0.745791
sp|P49321|NASP_HUMAN	NASP_	Nuclear autoantigenic sperm protein OS=Homo sapiens OX=9606 GN=NASP PE=1 SV=2	0.912011	0.696194
sp|O43598|DNPH1_HUMAN	DNPH1	2'-deoxynucleoside 5'-phosphate N-hydrolase 1 OS=Homo sapiens OX=9606 GN=DNPH1 PE=1 SV=1	0.912011	0.772041
RRRRRsp|Q7L576|CYFP1_HUMAN	L576|	REVERSED Cytoplasmic FMR1-interacting protein 1 OS=Homo sapiens OX=9606 GN=CYFIP1 PE=1 SV=1	0.912011	0.829268
RRRRRsp|Q15464|SHB_HUMAN	5464|	REVERSED SH2 domain-containing adapter protein B OS=Homo sapiens OX=9606 GN=SHB PE=1 SV=2	0.912011	0.865534
sp|Q99832|TCPH_HUMAN	TCPH_	T-complex protein 1 subunit eta OS=Homo sapiens OX=9606 GN=CCT7 PE=1 SV=2	0.92045	0.271005
sp|Q9UNM6|PSD13_HUMAN	PSD13	26S proteasome non-ATPase regulatory subunit 13 OS=Homo sapiens OX=9606 GN=PSMD13 PE=1 SV=2	0.92045	0.509657
sp|Q08211|DHX9_HUMAN	DHX9_	ATP-dependent RNA helicase A OS=Homo sapiens OX=9606 GN=DHX9 PE=1 SV=4	0.92045	0.601281
sp|P51572|BAP31_HUMAN	BAP31	B-cell receptor-associated protein 31 OS=Homo sapiens OX=9606 GN=BCAP31 PE=1 SV=3	0.92045	0.439317
sp|Q15185|TEBP_HUMAN	TEBP_	Prostaglandin E synthase 3 OS=Homo sapiens OX=9606 GN=PTGES3 PE=1 SV=1	0.92045	0.915596
sp|P30085|KCY_HUMAN	KCY_H	UMP-CMP kinase OS=Homo sapiens OX=9606 GN=CMPK1 PE=1 SV=3	0.92045	0.495797
sp|P80303|NUCB2_HUMAN	NUCB2	Nucleobindin-2 OS=Homo sapiens OX=9606 GN=NUCB2 PE=1 SV=3	0.92045	0.491598
sp|P78540|ARGI2_HUMAN	ARGI2	Arginase-2, mitochondrial OS=Homo sapiens OX=9606 GN=ARG2 PE=1 SV=1	0.92045	1
sp|Q53GQ0|DHB12_HUMAN	DHB12	Very-long-chain 3-oxoacyl-CoA reductase OS=Homo sapiens OX=9606 GN=HSD17B12 PE=1 SV=2	0.92045	0.877071
sp|P43307|SSRA_HUMAN	SSRA_	Translocon-associated protein subunit alpha OS=Homo sapiens OX=9606 GN=SSR1 PE=1 SV=3	0.92045	0.779646
sp|P49257|LMAN1_HUMAN	LMAN1	Protein ERGIC-53 OS=Homo sapiens OX=9606 GN=LMAN1 PE=1 SV=2	0.92045	0.450185
sp|Q9UHG3|PCYOX_HUMAN	PCYOX	Prenylcysteine oxidase 1 OS=Homo sapiens OX=9606 GN=PCYOX1 PE=1 SV=3	0.92045	1
sp|P35237|SPB6_HUMAN	SPB6_	Serpin B6 OS=Homo sapiens OX=9606 GN=SERPINB6 PE=1 SV=3	0.92045	0.65008
sp|O95394|AGM1_HUMAN	AGM1_	Phosphoacetylglucosamine mutase OS=Homo sapiens OX=9606 GN=PGM3 PE=1 SV=1	0.92045	0.882578
sp|P20674|COX5A_HUMAN	COX5A	Cytochrome c oxidase subunit 5A, mitochondrial OS=Homo sapiens OX=9606 GN=COX5A PE=1 SV=2	0.92045	0.583673
sp|Q9BRL6|SRSF8_HUMAN	SRSF8	Serine/arginine-rich splicing factor 8 OS=Homo sapiens OX=9606 GN=SRSF8 PE=1 SV=1	0.92045	0.726371
sp|P61421|VA0D1_HUMAN	VA0D1	V-type proton ATPase subunit d 1 OS=Homo sapiens OX=9606 GN=ATP6V0D1 PE=1 SV=1	0.92045	0.877806
sp|O60762|DPM1_HUMAN	DPM1_	Dolichol-phosphate mannosyltransferase subunit 1 OS=Homo sapiens OX=9606 GN=DPM1 PE=1 SV=1	0.92045	0.807707
RRRRRsp|Q8N0X7|SPART_HUMAN	N0X7|	REVERSED Spartin OS=Homo sapiens OX=9606 GN=SPART PE=1 SV=1	0.92045	0.882939
sp|Q15046|SYK_HUMAN	SYK_H	Lysine--tRNA ligase OS=Homo sapiens OX=9606 GN=KARS1 PE=1 SV=3	0.92045	0.887354
RRRRRsp|Q8IVF5|TIAM2_HUMAN	IVF5|	REVERSED T-lymphoma invasion and metastasis-inducing protein 2 OS=Homo sapiens OX=9606 GN=TIAM2 PE=2 SV=4	0.92045	0.507832
sp|P42338|PK3CB_HUMAN	PK3CB	Phosphatidylinositol 4,5-bisphosphate 3-kinase catalytic subunit beta isoform OS=Homo sapiens OX=9606 GN=PIK3CB PE=1 SV=1	0.92045	0.795053
sp|P46940|IQGA1_HUMAN	IQGA1	Ras GTPase-activating-like protein IQGAP1 OS=Homo sapiens OX=9606 GN=IQGAP1 PE=1 SV=1	0.928966	0.171267
sp|Q14764|MVP_HUMAN	MVP_H	Major vault protein OS=Homo sapiens OX=9606 GN=MVP PE=1 SV=4	0.928966	0.336841
sp|Q07020|RL18_HUMAN	RL18_	60S ribosomal protein L18 OS=Homo sapiens OX=9606 GN=RPL18 PE=1 SV=2	0.928966	0.3234
sp|P46977|STT3A_HUMAN	STT3A	Dolichyl-diphosphooligosaccharide--protein glycosyltransferase subunit STT3A OS=Homo sapiens OX=9606 GN=STT3A PE=1 SV=2	0.928966	0.171756
sp|P26447|S10A4_HUMAN	S10A4	Protein S100-A4 OS=Homo sapiens OX=9606 GN=S100A4 PE=1 SV=1	0.928966	0.647644
sp|P54819|KAD2_HUMAN	KAD2_	Adenylate kinase 2, mitochondrial OS=Homo sapiens OX=9606 GN=AK2 PE=1 SV=2	0.928966	0.378327
sp|P29966|MARCS_HUMAN	MARCS	Myristoylated alanine-rich C-kinase substrate OS=Homo sapiens OX=9606 GN=MARCKS PE=1 SV=4	0.928966	0.586659
sp|Q9UHD8|SEPT9_HUMAN	2009-09-01	Septin-9 OS=Homo sapiens OX=9606 GN=SEPTIN9 PE=1 SV=2	0.928966	0.737739
sp|Q15691|MARE1_HUMAN	MARE1	Microtubule-associated protein RP/EB family member 1 OS=Homo sapiens OX=9606 GN=MAPRE1 PE=1 SV=3	0.928966	0.405231
sp|P62857|RS28_HUMAN	RS28_	40S ribosomal protein S28 OS=Homo sapiens OX=9606 GN=RPS28 PE=1 SV=1	0.928966	0.804352
sp|Q6PKG0|LARP1_HUMAN	LARP1	La-related protein 1 OS=Homo sapiens OX=9606 GN=LARP1 PE=1 SV=2	0.928966	0.579616
sp|Q93084|AT2A3_HUMAN	AT2A3	Sarcoplasmic/endoplasmic reticulum calcium ATPase 3 OS=Homo sapiens OX=9606 GN=ATP2A3 PE=1 SV=2	0.928966	0.866407
sp|O43504|LTOR5_HUMAN	LTOR5	Ragulator complex protein LAMTOR5 OS=Homo sapiens OX=9606 GN=LAMTOR5 PE=1 SV=1	0.928966	0.893088
sp|P78417|GSTO1_HUMAN	GSTO1	Glutathione S-transferase omega-1 OS=Homo sapiens OX=9606 GN=GSTO1 PE=1 SV=2	0.928966	0.996811
sp|P30048|PRDX3_HUMAN	PRDX3	Thioredoxin-dependent peroxide reductase, mitochondrial OS=Homo sapiens OX=9606 GN=PRDX3 PE=1 SV=3	0.928966	0.479969
RRRRRsp|Q99661|KIF2C_HUMAN	9661|	REVERSED Kinesin-like protein KIF2C OS=Homo sapiens OX=9606 GN=KIF2C PE=1 SV=2	0.928966	1
RRRRRsp|Q14164|IKKE_HUMAN	4164|	REVERSED Inhibitor of nuclear factor kappa-B kinase subunit epsilon OS=Homo sapiens OX=9606 GN=IKBKE PE=1 SV=1	0.928966	0.895236
sp|Q8WZ42|TITIN_HUMAN	TITIN	Titin OS=Homo sapiens OX=9606 GN=TTN PE=1 SV=4	0.928966	0.149008
sp|P04181|OAT_HUMAN	OAT_H	Ornithine aminotransferase, mitochondrial OS=Homo sapiens OX=9606 GN=OAT PE=1 SV=1	0.928966	0.89895
sp|P12956|XRCC6_HUMAN	XRCC6	X-ray repair cross-complementing protein 6 OS=Homo sapiens OX=9606 GN=XRCC6 PE=1 SV=2	0.937562	0.0355919
sp|P22392|NDKB_HUMAN	NDKB_	Nucleoside diphosphate kinase B OS=Homo sapiens OX=9606 GN=NME2 PE=1 SV=1	0.937562	0.0232152
sp|P46781|RS9_HUMAN	RS9_H	40S ribosomal protein S9 OS=Homo sapiens OX=9606 GN=RPS9 PE=1 SV=3	0.937562	0.404128
sp|Q96AY3|FKB10_HUMAN	FKB10	Peptidyl-prolyl cis-trans isomerase FKBP10 OS=Homo sapiens OX=9606 GN=FKBP10 PE=1 SV=1	0.937562	0.562724
sp|Q06323|PSME1_HUMAN	PSME1	Proteasome activator complex subunit 1 OS=Homo sapiens OX=9606 GN=PSME1 PE=1 SV=1	0.937562	0.163871
sp|Q13885|TBB2A_HUMAN	TBB2A	Tubulin beta-2A chain OS=Homo sapiens OX=9606 GN=TUBB2A PE=1 SV=1	0.937562	0.364932
sp|O75915|PRAF3_HUMAN	PRAF3	PRA1 family protein 3 OS=Homo sapiens OX=9606 GN=ARL6IP5 PE=1 SV=1	0.937562	0.727321
sp|P27348|1433T_HUMAN	1433T	14-3-3 protein theta OS=Homo sapiens OX=9606 GN=YWHAQ PE=1 SV=1	0.937562	0.402782
sp|P55884|EIF3B_HUMAN	EIF3B	Eukaryotic translation initiation factor 3 subunit B OS=Homo sapiens OX=9606 GN=EIF3B PE=1 SV=3	0.937562	0.163509
sp|O15260|SURF4_HUMAN	SURF4	Surfeit locus protein 4 OS=Homo sapiens OX=9606 GN=SURF4 PE=1 SV=3	0.937562	0.653797
sp|P07741|APT_HUMAN	APT_H	Adenine phosphoribosyltransferase OS=Homo sapiens OX=9606 GN=APRT PE=1 SV=2	0.937562	0.898889
sp|Q10567|AP1B1_HUMAN	AP1B1	AP-1 complex subunit beta-1 OS=Homo sapiens OX=9606 GN=AP1B1 PE=1 SV=2	0.937562	0.74415
sp|O75874|IDHC_HUMAN	IDHC_	Isocitrate dehydrogenase [NADP] cytoplasmic OS=Homo sapiens OX=9606 GN=IDH1 PE=1 SV=2	0.937562	0.822371
sp|P55327|TPD52_HUMAN	TPD52	Tumor protein D52 OS=Homo sapiens OX=9606 GN=TPD52 PE=1 SV=2	0.937562	0.774593
sp|Q8TCT9|HM13_HUMAN	HM13_	Minor histocompatibility antigen H13 OS=Homo sapiens OX=9606 GN=HM13 PE=1 SV=1	0.937562	0.768527
sp|Q9UIJ7|KAD3_HUMAN	KAD3_	GTP:AMP phosphotransferase AK3, mitochondrial OS=Homo sapiens OX=9606 GN=AK3 PE=1 SV=4	0.937562	0.914005
sp|P04004|VTNC_HUMAN	VTNC_	Vitronectin OS=Homo sapiens OX=9606 GN=VTN PE=1 SV=1	0.937562	0.909883
RRRRRsp|P04114|APOB_HUMAN	4114|	REVERSED Apolipoprotein B-100 OS=Homo sapiens OX=9606 GN=APOB PE=1 SV=2	0.937562	0.651511
sp|P35247|SFTPD_HUMAN	SFTPD	Pulmonary surfactant-associated protein D OS=Homo sapiens OX=9606 GN=SFTPD PE=1 SV=3	0.937562	0.909791
sp|P09960|LKHA4_HUMAN	LKHA4	Leukotriene A-4 hydrolase OS=Homo sapiens OX=9606 GN=LTA4H PE=1 SV=2	0.937562	0.914436
sp|P78527|PRKDC_HUMAN	PRKDC	DNA-dependent protein kinase catalytic subunit OS=Homo sapiens OX=9606 GN=PRKDC PE=1 SV=3	0.946237	0.324339
sp|P22234|PUR6_HUMAN	PUR6_	Multifunctional protein ADE2 OS=Homo sapiens OX=9606 GN=PAICS PE=1 SV=3	0.946237	0.788734
sp|P10599|THIO_HUMAN	THIO_	Thioredoxin OS=Homo sapiens OX=9606 GN=TXN PE=1 SV=3	0.946237	0.0218255
sp|Q92841|DDX17_HUMAN	DDX17	Probable ATP-dependent RNA helicase DDX17 OS=Homo sapiens OX=9606 GN=DDX17 PE=1 SV=2	0.946237	0.410513
sp|P39019|RS19_HUMAN	RS19_	40S ribosomal protein S19 OS=Homo sapiens OX=9606 GN=RPS19 PE=1 SV=2	0.946237	0.892731
sp|Q9Y6M1|IF2B2_HUMAN	IF2B2	Insulin-like growth factor 2 mRNA-binding protein 2 OS=Homo sapiens OX=9606 GN=IGF2BP2 PE=1 SV=2	0.946237	0.733489
sp|Q9UQ80|PA2G4_HUMAN	PA2G4	Proliferation-associated protein 2G4 OS=Homo sapiens OX=9606 GN=PA2G4 PE=1 SV=3	0.946237	0.808954
sp|P61313|RL15_HUMAN	RL15_	60S ribosomal protein L15 OS=Homo sapiens OX=9606 GN=RPL15 PE=1 SV=2	0.946237	0.733489
sp|P41252|SYIC_HUMAN	SYIC_	Isoleucine--tRNA ligase, cytoplasmic OS=Homo sapiens OX=9606 GN=IARS1 PE=1 SV=2	0.946237	0.626411
sp|P55145|MANF_HUMAN	MANF_	Mesencephalic astrocyte-derived neurotrophic factor OS=Homo sapiens OX=9606 GN=MANF PE=1 SV=3	0.946237	0.855626
sp|P20340|RAB6A_HUMAN	RAB6A	Ras-related protein Rab-6A OS=Homo sapiens OX=9606 GN=RAB6A PE=1 SV=3	0.946237	1
sp|Q7L1Q6|BZW1_HUMAN	BZW1_	Basic leucine zipper and W2 domain-containing protein 1 OS=Homo sapiens OX=9606 GN=BZW1 PE=1 SV=1	0.946237	0.0224553
sp|Q8NBS9|TXND5_HUMAN	TXND5	Thioredoxin domain-containing protein 5 OS=Homo sapiens OX=9606 GN=TXNDC5 PE=1 SV=2	0.946237	0.130219
sp|P09874|PARP1_HUMAN	PARP1	Poly [ADP-ribose] polymerase 1 OS=Homo sapiens OX=9606 GN=PARP1 PE=1 SV=4	0.946237	0.143477
sp|P62910|RL32_HUMAN	RL32_	60S ribosomal protein L32 OS=Homo sapiens OX=9606 GN=RPL32 PE=1 SV=2	0.946237	0.531896
sp|P22307|NLTP_HUMAN	NLTP_	Non-specific lipid-transfer protein OS=Homo sapiens OX=9606 GN=SCP2 PE=1 SV=2	0.946237	0.132149
sp|P63220|RS21_HUMAN	RS21_	40S ribosomal protein S21 OS=Homo sapiens OX=9606 GN=RPS21 PE=1 SV=1	0.946237	0.639287
sp|Q15121|PEA15_HUMAN	PEA15	Astrocytic phosphoprotein PEA-15 OS=Homo sapiens OX=9606 GN=PEA15 PE=1 SV=2	0.946237	0.664888
sp|P37108|SRP14_HUMAN	SRP14	Signal recognition particle 14 kDa protein OS=Homo sapiens OX=9606 GN=SRP14 PE=1 SV=2	0.946237	0.454462
sp|P61158|ARP3_HUMAN	ARP3_	Actin-related protein 3 OS=Homo sapiens OX=9606 GN=ACTR3 PE=1 SV=3	0.946237	0.585753
sp|P13987|CD59_HUMAN	CD59_	CD59 glycoprotein OS=Homo sapiens OX=9606 GN=CD59 PE=1 SV=1	0.946237	0.748339
sp|Q00325|MPCP_HUMAN	MPCP_	Phosphate carrier protein, mitochondrial OS=Homo sapiens OX=9606 GN=SLC25A3 PE=1 SV=2	0.946237	0.733489
sp|P61160|ARP2_HUMAN	ARP2_	Actin-related protein 2 OS=Homo sapiens OX=9606 GN=ACTR2 PE=1 SV=1	0.946237	0.738138
sp|P14550|AK1A1_HUMAN	AK1A1	Aldo-keto reductase family 1 member A1 OS=Homo sapiens OX=9606 GN=AKR1A1 PE=1 SV=3	0.946237	0.763851
sp|Q99460|PSMD1_HUMAN	PSMD1	26S proteasome non-ATPase regulatory subunit 1 OS=Homo sapiens OX=9606 GN=PSMD1 PE=1 SV=2	0.946237	1
sp|Q9H1E3|NUCKS_HUMAN	NUCKS	Nuclear ubiquitous casein and cyclin-dependent kinase substrate 1 OS=Homo sapiens OX=9606 GN=NUCKS1 PE=1 SV=1	0.946237	0.932034
sp|Q01433|AMPD2_HUMAN	AMPD2	AMP deaminase 2 OS=Homo sapiens OX=9606 GN=AMPD2 PE=1 SV=2	0.946237	0.830114
sp|Q9BV73|CP250_HUMAN	CP250	Centrosome-associated protein CEP250 OS=Homo sapiens OX=9606 GN=CEP250 PE=1 SV=2	0.946237	0.817165
sp|Q9Y4E6|WDR7_HUMAN	WDR7_	WD repeat-containing protein 7 OS=Homo sapiens OX=9606 GN=WDR7 PE=1 SV=2	0.946237	1
RRRRRsp|Q9HCI6|K1586_HUMAN	HCI6|	REVERSED E3 SUMO-protein ligase KIAA1586 OS=Homo sapiens OX=9606 GN=KIAA1586 PE=1 SV=2	0.946237	0.837076
sp|P15848|ARSB_HUMAN	ARSB_	Arylsulfatase B OS=Homo sapiens OX=9606 GN=ARSB PE=1 SV=1	0.946237	0.893772
RRRRRsp|O94876|TMCC1_HUMAN	4876|	REVERSED Transmembrane and coiled-coil domains protein 1 OS=Homo sapiens OX=9606 GN=TMCC1 PE=1 SV=3	0.946237	0.852647
sp|P11021|BIP_HUMAN	BIP_H	Endoplasmic reticulum chaperone BiP OS=Homo sapiens OX=9606 GN=HSPA5 PE=1 SV=2	0.954993	3.4e-06
sp|O00469|PLOD2_HUMAN	PLOD2	Procollagen-lysine,2-oxoglutarate 5-dioxygenase 2 OS=Homo sapiens OX=9606 GN=PLOD2 PE=1 SV=2	0.954993	5.09e-06
sp|P05141|ADT2_HUMAN	ADT2_	ADP/ATP translocase 2 OS=Homo sapiens OX=9606 GN=SLC25A5 PE=1 SV=7	0.954993	1
sp|P13010|XRCC5_HUMAN	XRCC5	X-ray repair cross-complementing protein 5 OS=Homo sapiens OX=9606 GN=XRCC5 PE=1 SV=3	0.954993	0.373375
sp|P07339|CATD_HUMAN	CATD_	Cathepsin D OS=Homo sapiens OX=9606 GN=CTSD PE=1 SV=1	0.954993	0.010484
sp|P54136|SYRC_HUMAN	SYRC_	Arginine--tRNA ligase, cytoplasmic OS=Homo sapiens OX=9606 GN=RARS1 PE=1 SV=2	0.954993	0.218809
sp|P62244|RS15A_HUMAN	RS15A	40S ribosomal protein S15a OS=Homo sapiens OX=9606 GN=RPS15A PE=1 SV=2	0.954993	0.541268
sp|P30153|2AAA_HUMAN	2AAA_	Serine/threonine-protein phosphatase 2A 65 kDa regulatory subunit A alpha isoform OS=Homo sapiens OX=9606 GN=PPP2R1A PE=1 SV=4	0.954993	0.548731
sp|Q13838|DX39B_HUMAN	DX39B	Spliceosome RNA helicase DDX39B OS=Homo sapiens OX=9606 GN=DDX39B PE=1 SV=1	0.954993	0.39327
sp|Q14643|ITPR1_HUMAN	ITPR1	Inositol 1,4,5-trisphosphate receptor type 1 OS=Homo sapiens OX=9606 GN=ITPR1 PE=1 SV=3	0.954993	0.378462
sp|P62851|RS25_HUMAN	RS25_	40S ribosomal protein S25 OS=Homo sapiens OX=9606 GN=RPS25 PE=1 SV=1	0.954993	0.74175
sp|Q15293|RCN1_HUMAN	RCN1_	Reticulocalbin-1 OS=Homo sapiens OX=9606 GN=RCN1 PE=1 SV=1	0.954993	0.335351
sp|P62906|RL10A_HUMAN	RL10A	60S ribosomal protein L10a OS=Homo sapiens OX=9606 GN=RPL10A PE=1 SV=2	0.954993	0.535653
sp|P14174|MIF_HUMAN	MIF_H	Macrophage migration inhibitory factor OS=Homo sapiens OX=9606 GN=MIF PE=1 SV=4	0.954993	0.716674
sp|P24534|EF1B_HUMAN	EF1B_	Elongation factor 1-beta OS=Homo sapiens OX=9606 GN=EEF1B2 PE=1 SV=3	0.954993	0.369414
sp|P15531|NDKA_HUMAN	NDKA_	Nucleoside diphosphate kinase A OS=Homo sapiens OX=9606 GN=NME1 PE=1 SV=1	0.954993	0.781926
sp|P21266|GSTM3_HUMAN	GSTM3	Glutathione S-transferase Mu 3 OS=Homo sapiens OX=9606 GN=GSTM3 PE=1 SV=3	0.954993	0.325219
sp|Q9H4A4|AMPB_HUMAN	AMPB_	Aminopeptidase B OS=Homo sapiens OX=9606 GN=RNPEP PE=1 SV=2	0.954993	0.5636
sp|P51571|SSRD_HUMAN	SSRD_	Translocon-associated protein subunit delta OS=Homo sapiens OX=9606 GN=SSR4 PE=1 SV=1	0.954993	0.363864
sp|P27816|MAP4_HUMAN	MAP4_	Microtubule-associated protein 4 OS=Homo sapiens OX=9606 GN=MAP4 PE=1 SV=3	0.954993	0.486271
sp|P29034|S10A2_HUMAN	S10A2	Protein S100-A2 OS=Homo sapiens OX=9606 GN=S100A2 PE=1 SV=3	0.954993	0.157792
sp|O75396|SC22B_HUMAN	SC22B	Vesicle-trafficking protein SEC22b OS=Homo sapiens OX=9606 GN=SEC22B PE=1 SV=4	0.954993	1
sp|P08708|RS17_HUMAN	RS17_	40S ribosomal protein S17 OS=Homo sapiens OX=9606 GN=RPS17 PE=1 SV=2	0.954993	0.829664
sp|P61970|NTF2_HUMAN	NTF2_	Nuclear transport factor 2 OS=Homo sapiens OX=9606 GN=NUTF2 PE=1 SV=1	0.954993	0.749405
sp|P10253|LYAG_HUMAN	LYAG_	Lysosomal alpha-glucosidase OS=Homo sapiens OX=9606 GN=GAA PE=1 SV=4	0.954993	0.634872
sp|Q9P258|RCC2_HUMAN	RCC2_	Protein RCC2 OS=Homo sapiens OX=9606 GN=RCC2 PE=1 SV=2	0.954993	0.321131
sp|P43686|PRS6B_HUMAN	PRS6B	26S proteasome regulatory subunit 6B OS=Homo sapiens OX=9606 GN=PSMC4 PE=1 SV=2	0.954993	0.566499
sp|P36957|ODO2_HUMAN	ODO2_	Dihydrolipoyllysine-residue succinyltransferase component of 2-oxoglutarate dehydrogenase complex, mitochondrial OS=Homo sapiens OX=9606 GN=DLST PE=1 SV=4	0.954993	0.260127
sp|P11387|TOP1_HUMAN	TOP1_	DNA topoisomerase 1 OS=Homo sapiens OX=9606 GN=TOP1 PE=1 SV=2	0.954993	0.490787
sp|P08243|ASNS_HUMAN	ASNS_	Asparagine synthetase [glutamine-hydrolyzing] OS=Homo sapiens OX=9606 GN=ASNS PE=1 SV=4	0.954993	0.853262
sp|Q71U36|TBA1A_HUMAN	TBA1A	Tubulin alpha-1A chain OS=Homo sapiens OX=9606 GN=TUBA1A PE=1 SV=1	0.954993	0.902042
sp|Q8NBJ5|GT251_HUMAN	GT251	Procollagen galactosyltransferase 1 OS=Homo sapiens OX=9606 GN=COLGALT1 PE=1 SV=1	0.954993	0.8393
sp|Q8TEA8|DTD1_HUMAN	DTD1_	D-aminoacyl-tRNA deacylase 1 OS=Homo sapiens OX=9606 GN=DTD1 PE=1 SV=2	0.954993	0.946517
sp|Q16401|PSMD5_HUMAN	PSMD5	26S proteasome non-ATPase regulatory subunit 5 OS=Homo sapiens OX=9606 GN=PSMD5 PE=1 SV=3	0.954993	0.595602
sp|P53634|CATC_HUMAN	CATC_	Dipeptidyl peptidase 1 OS=Homo sapiens OX=9606 GN=CTSC PE=1 SV=2	0.954993	0.9338
RRRRRsp|P29353|SHC1_HUMAN	9353|	REVERSED SHC-transforming protein 1 OS=Homo sapiens OX=9606 GN=SHC1 PE=1 SV=4	0.954993	0.862615
RRRRRsp|Q9NRG1|PRDC1_HUMAN	NRG1|	REVERSED Phosphoribosyltransferase domain-containing protein 1 OS=Homo sapiens OX=9606 GN=PRTFDC1 PE=1 SV=1	0.954993	0.847318
sp|Q03169|TNAP2_HUMAN	TNAP2	Tumor necrosis factor alpha-induced protein 2 OS=Homo sapiens OX=9606 GN=TNFAIP2 PE=1 SV=2	0.954993	0.937249
sp|Q03001|DYST_HUMAN	DYST_	Dystonin OS=Homo sapiens OX=9606 GN=DST PE=1 SV=4	0.954993	0.502814
sp|Q13492|PICAL_HUMAN	PICAL	Phosphatidylinositol-binding clathrin assembly protein OS=Homo sapiens OX=9606 GN=PICALM PE=1 SV=2	0.954993	0.942015
sp|Q5SW79|CE170_HUMAN	CE170	Centrosomal protein of 170 kDa OS=Homo sapiens OX=9606 GN=CEP170 PE=1 SV=1	0.954993	0.890124
sp|P29401|TKT_HUMAN	TKT_H	Transketolase OS=Homo sapiens OX=9606 GN=TKT PE=1 SV=3	0.963829	0.00597807
sp|P19338|NUCL_HUMAN	NUCL_	Nucleolin OS=Homo sapiens OX=9606 GN=NCL PE=1 SV=3	0.963829	0.354388
sp|P04843|RPN1_HUMAN	RPN1_	Dolichyl-diphosphooligosaccharide--protein glycosyltransferase subunit 1 OS=Homo sapiens OX=9606 GN=RPN1 PE=1 SV=1	0.963829	0.0565794
sp|P08133|ANXA6_HUMAN	ANXA6	Annexin A6 OS=Homo sapiens OX=9606 GN=ANXA6 PE=1 SV=3	0.963829	0.352355
sp|Q96HE7|ERO1A_HUMAN	ERO1A	ERO1-like protein alpha OS=Homo sapiens OX=9606 GN=ERO1A PE=1 SV=2	0.963829	0.285479
sp|P09382|LEG1_HUMAN	LEG1_	Galectin-1 OS=Homo sapiens OX=9606 GN=LGALS1 PE=1 SV=2	0.963829	0.103688
sp|P23396|RS3_HUMAN	RS3_H	40S ribosomal protein S3 OS=Homo sapiens OX=9606 GN=RPS3 PE=1 SV=2	0.963829	0.882246
sp|P38646|GRP75_HUMAN	GRP75	Stress-70 protein, mitochondrial OS=Homo sapiens OX=9606 GN=HSPA9 PE=1 SV=2	0.963829	0.242505
sp|P07737|PROF1_HUMAN	PROF1	Profilin-1 OS=Homo sapiens OX=9606 GN=PFN1 PE=1 SV=2	0.963829	0.173668
sp|P08865|RSSA_HUMAN	RSSA_	40S ribosomal protein SA OS=Homo sapiens OX=9606 GN=RPSA PE=1 SV=4	0.963829	0.664827
sp|Q9NQC3|RTN4_HUMAN	RTN4_	Reticulon-4 OS=Homo sapiens OX=9606 GN=RTN4 PE=1 SV=2	0.963829	0.141857
sp|O43852|CALU_HUMAN	CALU_	Calumenin OS=Homo sapiens OX=9606 GN=CALU PE=1 SV=2	0.963829	0.440508
sp|P49588|SYAC_HUMAN	SYAC_	Alanine--tRNA ligase, cytoplasmic OS=Homo sapiens OX=9606 GN=AARS1 PE=1 SV=2	0.963829	0.290775
sp|P05556|ITB1_HUMAN	ITB1_	Integrin beta-1 OS=Homo sapiens OX=9606 GN=ITGB1 PE=1 SV=2	0.963829	0.465203
sp|P62277|RS13_HUMAN	RS13_	40S ribosomal protein S13 OS=Homo sapiens OX=9606 GN=RPS13 PE=1 SV=2	0.963829	0.330396
sp|P62753|RS6_HUMAN	RS6_H	40S ribosomal protein S6 OS=Homo sapiens OX=9606 GN=RPS6 PE=1 SV=1	0.963829	0.716819
sp|P16152|CBR1_HUMAN	CBR1_	Carbonyl reductase [NADPH] 1 OS=Homo sapiens OX=9606 GN=CBR1 PE=1 SV=3	0.963829	0.359752
sp|Q01105|SET_HUMAN	SET_H	Protein SET OS=Homo sapiens OX=9606 GN=SET PE=1 SV=3	0.963829	0.33604
sp|P46777|RL5_HUMAN	RL5_H	60S ribosomal protein L5 OS=Homo sapiens OX=9606 GN=RPL5 PE=1 SV=3	0.963829	0.445688
sp|P49591|SYSC_HUMAN	SYSC_	Serine--tRNA ligase, cytoplasmic OS=Homo sapiens OX=9606 GN=SARS1 PE=1 SV=3	0.963829	0.494902
sp|P26373|RL13_HUMAN	RL13_	60S ribosomal protein L13 OS=Homo sapiens OX=9606 GN=RPL13 PE=1 SV=4	0.963829	0.133267
sp|Q04446|GLGB_HUMAN	GLGB_	1,4-alpha-glucan-branching enzyme OS=Homo sapiens OX=9606 GN=GBE1 PE=1 SV=3	0.963829	0.84959
sp|Q9BRA2|TXD17_HUMAN	TXD17	Thioredoxin domain-containing protein 17 OS=Homo sapiens OX=9606 GN=TXNDC17 PE=1 SV=1	0.963829	0.747384
sp|O43143|DHX15_HUMAN	DHX15	Pre-mRNA-splicing factor ATP-dependent RNA helicase DHX15 OS=Homo sapiens OX=9606 GN=DHX15 PE=1 SV=2	0.963829	0.987954
sp|P62266|RS23_HUMAN	RS23_	40S ribosomal protein S23 OS=Homo sapiens OX=9606 GN=RPS23 PE=1 SV=3	0.963829	0.504268
sp|O15427|MOT4_HUMAN	MOT4_	Monocarboxylate transporter 4 OS=Homo sapiens OX=9606 GN=SLC16A3 PE=1 SV=1	0.963829	0.547561
sp|Q9BS26|ERP44_HUMAN	ERP44	Endoplasmic reticulum resident protein 44 OS=Homo sapiens OX=9606 GN=ERP44 PE=1 SV=1	0.963829	0.71051
sp|P30046|DOPD_HUMAN	DOPD_	D-dopachrome decarboxylase OS=Homo sapiens OX=9606 GN=DDT PE=1 SV=3	0.963829	0.733489
sp|P05386|RLA1_HUMAN	RLA1_	60S acidic ribosomal protein P1 OS=Homo sapiens OX=9606 GN=RPLP1 PE=1 SV=1	0.963829	0.716852
sp|Q9Y265|RUVB1_HUMAN	RUVB1	RuvB-like 1 OS=Homo sapiens OX=9606 GN=RUVBL1 PE=1 SV=1	0.963829	1
sp|P62330|ARF6_HUMAN	ARF6_	ADP-ribosylation factor 6 OS=Homo sapiens OX=9606 GN=ARF6 PE=1 SV=2	0.963829	0.534575
sp|Q8WUM4|PDC6I_HUMAN	PDC6I	Programmed cell death 6-interacting protein OS=Homo sapiens OX=9606 GN=PDCD6IP PE=1 SV=1	0.963829	0.846958
sp|P12236|ADT3_HUMAN	ADT3_	ADP/ATP translocase 3 OS=Homo sapiens OX=9606 GN=SLC25A6 PE=1 SV=4	0.963829	0.94916
sp|O60443|GSDME_HUMAN	GSDME	Gasdermin-E OS=Homo sapiens OX=9606 GN=GSDME PE=1 SV=2	0.963829	0.867632
sp|Q9Y6H1|CHCH2_HUMAN	CHCH2	Coiled-coil-helix-coiled-coil-helix domain-containing protein 2 OS=Homo sapiens OX=9606 GN=CHCHD2 PE=1 SV=1	0.963829	0.813523
sp|Q14240|IF4A2_HUMAN	IF4A2	Eukaryotic initiation factor 4A-II OS=Homo sapiens OX=9606 GN=EIF4A2 PE=1 SV=2	0.963829	0.900956
sp|O00264|PGRC1_HUMAN	PGRC1	Membrane-associated progesterone receptor component 1 OS=Homo sapiens OX=9606 GN=PGRMC1 PE=1 SV=3	0.963829	0.520506
sp|P10619|PPGB_HUMAN	PPGB_	Lysosomal protective protein OS=Homo sapiens OX=9606 GN=CTSA PE=1 SV=2	0.963829	0.811645
sp|O60343|TBCD4_HUMAN	TBCD4	TBC1 domain family member 4 OS=Homo sapiens OX=9606 GN=TBC1D4 PE=1 SV=2	0.963829	0.94107
sp|P29401|TKT_HUMAN	TKT_H	Transketolase OS=Homo sapiens OX=9606 GN=TKT PE=1 SV=3	0.963829	0.00597807
RRRRRsp|Q86US8|EST1A_HUMAN	6US8|	REVERSED Telomerase-binding protein EST1A OS=Homo sapiens OX=9606 GN=SMG6 PE=1 SV=2	0.963829	0.959339
sp|O95263|PDE8B_HUMAN	PDE8B	High affinity cAMP-specific and IBMX-insensitive 3',5'-cyclic phosphodiesterase 8B OS=Homo sapiens OX=9606 GN=PDE8B PE=1 SV=2	0.963829	0.957247
sp|Q9BQE3|TBA1C_HUMAN	TBA1C	Tubulin alpha-1C chain OS=Homo sapiens OX=9606 GN=TUBA1C PE=1 SV=1	0.972747	0.994907
sp|P78371|TCPB_HUMAN	TCPB_	T-complex protein 1 subunit beta OS=Homo sapiens OX=9606 GN=CCT2 PE=1 SV=4	0.972747	0.632746
sp|P49327|FAS_HUMAN	FAS_H	Fatty acid synthase OS=Homo sapiens OX=9606 GN=FASN PE=1 SV=3	0.972747	0.940927
sp|P63244|RACK1_HUMAN	RACK1	Receptor of activated protein C kinase 1 OS=Homo sapiens OX=9606 GN=RACK1 PE=1 SV=3	0.972747	0.118338
sp|Q06830|PRDX1_HUMAN	PRDX1	Peroxiredoxin-1 OS=Homo sapiens OX=9606 GN=PRDX1 PE=1 SV=1	0.972747	0.584309
sp|P26641|EF1G_HUMAN	EF1G_	Elongation factor 1-gamma OS=Homo sapiens OX=9606 GN=EEF1G PE=1 SV=3	0.972747	0.551959
sp|P19367|HXK1_HUMAN	HXK1_	Hexokinase-1 OS=Homo sapiens OX=9606 GN=HK1 PE=1 SV=3	0.972747	0.558008
sp|P49368|TCPG_HUMAN	TCPG_	T-complex protein 1 subunit gamma OS=Homo sapiens OX=9606 GN=CCT3 PE=1 SV=4	0.972747	0.599873
sp|P18124|RL7_HUMAN	RL7_H	60S ribosomal protein L7 OS=Homo sapiens OX=9606 GN=RPL7 PE=1 SV=1	0.972747	0.773191
sp|Q9Y617|SERC_HUMAN	SERC_	Phosphoserine aminotransferase OS=Homo sapiens OX=9606 GN=PSAT1 PE=1 SV=2	0.972747	0.171117
sp|P36578|RL4_HUMAN	RL4_H	60S ribosomal protein L4 OS=Homo sapiens OX=9606 GN=RPL4 PE=1 SV=5	0.972747	0.25359
sp|O00299|CLIC1_HUMAN	CLIC1	Chloride intracellular channel protein 1 OS=Homo sapiens OX=9606 GN=CLIC1 PE=1 SV=4	0.972747	0.501201
sp|P63104|1433Z_HUMAN	1433Z	14-3-3 protein zeta/delta OS=Homo sapiens OX=9606 GN=YWHAZ PE=1 SV=1	0.972747	0.373375
sp|P62701|RS4X_HUMAN	RS4X_	40S ribosomal protein S4, X isoform OS=Homo sapiens OX=9606 GN=RPS4X PE=1 SV=2	0.972747	0.137161
sp|Q02878|RL6_HUMAN	RL6_H	60S ribosomal protein L6 OS=Homo sapiens OX=9606 GN=RPL6 PE=1 SV=3	0.972747	0.229351
sp|Q14974|IMB1_HUMAN	IMB1_	Importin subunit beta-1 OS=Homo sapiens OX=9606 GN=KPNB1 PE=1 SV=2	0.972747	0.854483
sp|P19105|ML12A_HUMAN	ML12A	Myosin regulatory light chain 12A OS=Homo sapiens OX=9606 GN=MYL12A PE=1 SV=2	0.972747	0.901835
sp|P62269|RS18_HUMAN	RS18_	40S ribosomal protein S18 OS=Homo sapiens OX=9606 GN=RPS18 PE=1 SV=3	0.972747	0.209739
sp|P55786|PSA_HUMAN	PSA_H	Puromycin-sensitive aminopeptidase OS=Homo sapiens OX=9606 GN=NPEPPS PE=1 SV=2	0.972747	0.417922
sp|P61981|1433G_HUMAN	1433G	14-3-3 protein gamma OS=Homo sapiens OX=9606 GN=YWHAG PE=1 SV=2	0.972747	0.969041
sp|P68366|TBA4A_HUMAN	TBA4A	Tubulin alpha-4A chain OS=Homo sapiens OX=9606 GN=TUBA4A PE=1 SV=1	0.972747	0.255373
sp|P30050|RL12_HUMAN	RL12_	60S ribosomal protein L12 OS=Homo sapiens OX=9606 GN=RPL12 PE=1 SV=1	0.972747	0.706448
sp|P52789|HXK2_HUMAN	HXK2_	Hexokinase-2 OS=Homo sapiens OX=9606 GN=HK2 PE=1 SV=2	0.972747	0.787161
sp|P46782|RS5_HUMAN	RS5_H	40S ribosomal protein S5 OS=Homo sapiens OX=9606 GN=RPS5 PE=1 SV=4	0.972747	0.410435
sp|P62917|RL8_HUMAN	RL8_H	60S ribosomal protein L8 OS=Homo sapiens OX=9606 GN=RPL8 PE=1 SV=2	0.972747	0.75454
sp|Q16790|CAH9_HUMAN	CAH9_	Carbonic anhydrase 9 OS=Homo sapiens OX=9606 GN=CA9 PE=1 SV=2	0.972747	0.127464
sp|P14868|SYDC_HUMAN	SYDC_	Aspartate--tRNA ligase, cytoplasmic OS=Homo sapiens OX=9606 GN=DARS1 PE=1 SV=2	0.972747	0.668866
sp|P05455|LA_HUMAN	LA_HU	Lupus La protein OS=Homo sapiens OX=9606 GN=SSB PE=1 SV=2	0.972747	0.561968
sp|P16070|CD44_HUMAN	CD44_	CD44 antigen OS=Homo sapiens OX=9606 GN=CD44 PE=1 SV=3	0.972747	0.25534
sp|P12277|KCRB_HUMAN	KCRB_	Creatine kinase B-type OS=Homo sapiens OX=9606 GN=CKB PE=1 SV=1	0.972747	0.813619
sp|P62263|RS14_HUMAN	RS14_	40S ribosomal protein S14 OS=Homo sapiens OX=9606 GN=RPS14 PE=1 SV=3	0.972747	0.997291
sp|P32969|RL9_HUMAN	RL9_H	60S ribosomal protein L9 OS=Homo sapiens OX=9606 GN=RPL9 PE=1 SV=1	0.972747	0.733489
sp|Q9ULV4|COR1C_HUMAN	COR1C	Coronin-1C OS=Homo sapiens OX=9606 GN=CORO1C PE=1 SV=1	0.972747	0.725866
sp|P13693|TCTP_HUMAN	TCTP_	Translationally-controlled tumor protein OS=Homo sapiens OX=9606 GN=TPT1 PE=1 SV=1	0.972747	0.511246
sp|O14980|XPO1_HUMAN	XPO1_	Exportin-1 OS=Homo sapiens OX=9606 GN=XPO1 PE=1 SV=1	0.972747	0.774618
sp|P49720|PSB3_HUMAN	PSB3_	Proteasome subunit beta type-3 OS=Homo sapiens OX=9606 GN=PSMB3 PE=1 SV=2	0.972747	0.836437
sp|P50502|F10A1_HUMAN	F10A1	Hsc70-interacting protein OS=Homo sapiens OX=9606 GN=ST13 PE=1 SV=2	0.972747	0.709598
sp|P49721|PSB2_HUMAN	PSB2_	Proteasome subunit beta type-2 OS=Homo sapiens OX=9606 GN=PSMB2 PE=1 SV=1	0.972747	0.985641
sp|P13489|RINI_HUMAN	RINI_	Ribonuclease inhibitor OS=Homo sapiens OX=9606 GN=RNH1 PE=1 SV=2	0.972747	0.360874
sp|P53999|TCP4_HUMAN	TCP4_	Activated RNA polymerase II transcriptional coactivator p15 OS=Homo sapiens OX=9606 GN=SUB1 PE=1 SV=3	0.972747	0.241554
sp|P06454|PTMA_HUMAN	PTMA_	Prothymosin alpha OS=Homo sapiens OX=9606 GN=PTMA PE=1 SV=2	0.972747	0.965577
sp|Q86UP2|KTN1_HUMAN	KTN1_	Kinectin OS=Homo sapiens OX=9606 GN=KTN1 PE=1 SV=1	0.972747	0.856352
sp|Q9Y262|EIF3L_HUMAN	EIF3L	Eukaryotic translation initiation factor 3 subunit L OS=Homo sapiens OX=9606 GN=EIF3L PE=1 SV=1	0.972747	0.698623
sp|P62847|RS24_HUMAN	RS24_	40S ribosomal protein S24 OS=Homo sapiens OX=9606 GN=RPS24 PE=1 SV=1	0.972747	1
sp|Q9UNX3|RL26L_HUMAN	RL26L	60S ribosomal protein L26-like 1 OS=Homo sapiens OX=9606 GN=RPL26L1 PE=1 SV=1	0.972747	0.924527
sp|P25685|DNJB1_HUMAN	DNJB1	DnaJ homolog subfamily B member 1 OS=Homo sapiens OX=9606 GN=DNAJB1 PE=1 SV=4	0.972747	0.791322
sp|P23381|SYWC_HUMAN	SYWC_	Tryptophan--tRNA ligase, cytoplasmic OS=Homo sapiens OX=9606 GN=WARS1 PE=1 SV=2	0.972747	0.856034
sp|P21127|CD11B_HUMAN	CD11B	Cyclin-dependent kinase 11B OS=Homo sapiens OX=9606 GN=CDK11B PE=1 SV=4	0.972747	0.962599
sp|Q96C36|P5CR2_HUMAN	P5CR2	Pyrroline-5-carboxylate reductase 2 OS=Homo sapiens OX=9606 GN=PYCR2 PE=1 SV=1	0.972747	0.977109
sp|Q92896|GSLG1_HUMAN	GSLG1	Golgi apparatus protein 1 OS=Homo sapiens OX=9606 GN=GLG1 PE=1 SV=2	0.972747	0.973097
sp|O14737|PDCD5_HUMAN	PDCD5	Programmed cell death protein 5 OS=Homo sapiens OX=9606 GN=PDCD5 PE=1 SV=3	0.972747	0.967837
RRRRRsp|Q8N6M3|FITM2_HUMAN	N6M3|	REVERSED Fat storage-inducing transmembrane protein 2 OS=Homo sapiens OX=9606 GN=FITM2 PE=1 SV=1	0.972747	0.965892
RRRRRsp|Q8WZ42|TITIN_HUMAN	WZ42|	REVERSED Titin OS=Homo sapiens OX=9606 GN=TTN PE=1 SV=4	0.972747	0.458698
RRRRRsp|Q13023|AKAP6_HUMAN	3023|	REVERSED A-kinase anchor protein 6 OS=Homo sapiens OX=9606 GN=AKAP6 PE=1 SV=3	0.972747	0.935348
RRRRRsp|Q09666|AHNK_HUMAN	9666|	REVERSED Neuroblast differentiation-associated protein AHNAK OS=Homo sapiens OX=9606 GN=AHNAK PE=1 SV=2	0.972747	0.691758
sp|P62917|RL8_HUMAN	RL8_H	60S ribosomal protein L8 OS=Homo sapiens OX=9606 GN=RPL8 PE=1 SV=2	0.972747	0.75454
sp|Q8WUW1|BRK1_HUMAN	BRK1_	Protein BRICK1 OS=Homo sapiens OX=9606 GN=BRK1 PE=1 SV=1	0.972747	0.967504
RRRRRsp|P20701|ITAL_HUMAN	0701|	REVERSED Integrin alpha-L OS=Homo sapiens OX=9606 GN=ITGAL PE=1 SV=3	0.972747	0.727735
sp|P07437|TBB5_HUMAN	TBB5_	Tubulin beta chain OS=Homo sapiens OX=9606 GN=TUBB PE=1 SV=2	0.981748	1
sp|P22314|UBA1_HUMAN	UBA1_	Ubiquitin-like modifier-activating enzyme 1 OS=Homo sapiens OX=9606 GN=UBA1 PE=1 SV=3	0.981748	0.215371
sp|Q16658|FSCN1_HUMAN	FSCN1	Fascin OS=Homo sapiens OX=9606 GN=FSCN1 PE=1 SV=3	0.981748	0.568522
sp|Q14204|DYHC1_HUMAN	DYHC1	Cytoplasmic dynein 1 heavy chain 1 OS=Homo sapiens OX=9606 GN=DYNC1H1 PE=1 SV=5	0.981748	0.12283
sp|Q14697|GANAB_HUMAN	GANAB	Neutral alpha-glucosidase AB OS=Homo sapiens OX=9606 GN=GANAB PE=1 SV=3	0.981748	0.644857
sp|O43707|ACTN4_HUMAN	ACTN4	Alpha-actinin-4 OS=Homo sapiens OX=9606 GN=ACTN4 PE=1 SV=2	0.981748	0.767098
sp|Q07065|CKAP4_HUMAN	CKAP4	Cytoskeleton-associated protein 4 OS=Homo sapiens OX=9606 GN=CKAP4 PE=1 SV=2	0.981748	0.339349
sp|P62258|1433E_HUMAN	1433E	14-3-3 protein epsilon OS=Homo sapiens OX=9606 GN=YWHAE PE=1 SV=1	0.981748	0.296705
sp|P18669|PGAM1_HUMAN	PGAM1	Phosphoglycerate mutase 1 OS=Homo sapiens OX=9606 GN=PGAM1 PE=1 SV=2	0.981748	0.816907
sp|P06576|ATPB_HUMAN	ATPB_	ATP synthase subunit beta, mitochondrial OS=Homo sapiens OX=9606 GN=ATP5F1B PE=1 SV=3	0.981748	0.616254
sp|P37802|TAGL2_HUMAN	TAGL2	Transgelin-2 OS=Homo sapiens OX=9606 GN=TAGLN2 PE=1 SV=3	0.981748	0.285479
sp|O43175|SERA_HUMAN	SERA_	D-3-phosphoglycerate dehydrogenase OS=Homo sapiens OX=9606 GN=PHGDH PE=1 SV=4	0.981748	0.756265
sp|P09211|GSTP1_HUMAN	GSTP1	Glutathione S-transferase P OS=Homo sapiens OX=9606 GN=GSTP1 PE=1 SV=2	0.981748	0.615681
sp|P30044|PRDX5_HUMAN	PRDX5	Peroxiredoxin-5, mitochondrial OS=Homo sapiens OX=9606 GN=PRDX5 PE=1 SV=4	0.981748	0.663777
sp|P26599|PTBP1_HUMAN	PTBP1	Polypyrimidine tract-binding protein 1 OS=Homo sapiens OX=9606 GN=PTBP1 PE=1 SV=1	0.981748	0.889264
sp|P62826|RAN_HUMAN	RAN_H	GTP-binding nuclear protein Ran OS=Homo sapiens OX=9606 GN=RAN PE=1 SV=3	0.981748	0.324042
sp|P40429|RL13A_HUMAN	RL13A	60S ribosomal protein L13a OS=Homo sapiens OX=9606 GN=RPL13A PE=1 SV=2	0.981748	0.399116
sp|Q04637|IF4G1_HUMAN	IF4G1	Eukaryotic translation initiation factor 4 gamma 1 OS=Homo sapiens OX=9606 GN=EIF4G1 PE=1 SV=4	0.981748	0.868079
sp|P00387|NB5R3_HUMAN	NB5R3	NADH-cytochrome b5 reductase 3 OS=Homo sapiens OX=9606 GN=CYB5R3 PE=1 SV=3	0.981748	0.435757
sp|P30040|ERP29_HUMAN	ERP29	Endoplasmic reticulum resident protein 29 OS=Homo sapiens OX=9606 GN=ERP29 PE=1 SV=4	0.981748	0.764489
sp|P62829|RL23_HUMAN	RL23_	60S ribosomal protein L23 OS=Homo sapiens OX=9606 GN=RPL23 PE=1 SV=1	0.981748	0.92747
sp|Q15233|NONO_HUMAN	NONO_	Non-POU domain-containing octamer-binding protein OS=Homo sapiens OX=9606 GN=NONO PE=1 SV=4	0.981748	0.829497
sp|P49748|ACADV_HUMAN	ACADV	Very long-chain specific acyl-CoA dehydrogenase, mitochondrial OS=Homo sapiens OX=9606 GN=ACADVL PE=1 SV=1	0.981748	0.667384
sp|P31150|GDIA_HUMAN	GDIA_	Rab GDP dissociation inhibitor alpha OS=Homo sapiens OX=9606 GN=GDI1 PE=1 SV=2	0.981748	0.846611
sp|P49755|TMEDA_HUMAN	TMEDA	Transmembrane emp24 domain-containing protein 10 OS=Homo sapiens OX=9606 GN=TMED10 PE=1 SV=2	0.981748	0.714743
sp|P50914|RL14_HUMAN	RL14_	60S ribosomal protein L14 OS=Homo sapiens OX=9606 GN=RPL14 PE=1 SV=4	0.981748	0.513359
sp|O14818|PSA7_HUMAN	PSA7_	Proteasome subunit alpha type-7 OS=Homo sapiens OX=9606 GN=PSMA7 PE=1 SV=1	0.981748	0.578202
sp|P51858|HDGF_HUMAN	HDGF_	Hepatoma-derived growth factor OS=Homo sapiens OX=9606 GN=HDGF PE=1 SV=1	0.981748	0.845251
sp|Q96TA1|NIBA2_HUMAN	NIBA2	Protein Niban 2 OS=Homo sapiens OX=9606 GN=NIBAN2 PE=1 SV=3	0.981748	0.496174
sp|P61353|RL27_HUMAN	RL27_	60S ribosomal protein L27 OS=Homo sapiens OX=9606 GN=RPL27 PE=1 SV=2	0.981748	1
sp|P29692|EF1D_HUMAN	EF1D_	Elongation factor 1-delta OS=Homo sapiens OX=9606 GN=EEF1D PE=1 SV=5	0.981748	0.375353
sp|P18077|RL35A_HUMAN	RL35A	60S ribosomal protein L35a OS=Homo sapiens OX=9606 GN=RPL35A PE=1 SV=2	0.981748	0.788264
sp|P60953|CDC42_HUMAN	CDC42	Cell division control protein 42 homolog OS=Homo sapiens OX=9606 GN=CDC42 PE=1 SV=2	0.981748	0.975037
sp|P61086|UBE2K_HUMAN	UBE2K	Ubiquitin-conjugating enzyme E2 K OS=Homo sapiens OX=9606 GN=UBE2K PE=1 SV=3	0.981748	0.890204
sp|P62888|RL30_HUMAN	RL30_	60S ribosomal protein L30 OS=Homo sapiens OX=9606 GN=RPL30 PE=1 SV=2	0.981748	0.967114
sp|P05023|AT1A1_HUMAN	AT1A1	Sodium/potassium-transporting ATPase subunit alpha-1 OS=Homo sapiens OX=9606 GN=ATP1A1 PE=1 SV=1	0.981748	0.932626
sp|Q9Y3I0|RTCB_HUMAN	RTCB_	RNA-splicing ligase RtcB homolog OS=Homo sapiens OX=9606 GN=RTCB PE=1 SV=1	0.981748	0.990699
sp|P47914|RL29_HUMAN	RL29_	60S ribosomal protein L29 OS=Homo sapiens OX=9606 GN=RPL29 PE=1 SV=2	0.981748	0.81167
sp|P05198|IF2A_HUMAN	IF2A_	Eukaryotic translation initiation factor 2 subunit 1 OS=Homo sapiens OX=9606 GN=EIF2S1 PE=1 SV=3	0.981748	0.926025
sp|P61927|RL37_HUMAN	RL37_	60S ribosomal protein L37 OS=Homo sapiens OX=9606 GN=RPL37 PE=1 SV=2	0.981748	0.847082
sp|O75439|MPPB_HUMAN	MPPB_	Mitochondrial-processing peptidase subunit beta OS=Homo sapiens OX=9606 GN=PMPCB PE=1 SV=2	0.981748	0.982029
sp|Q09666|AHNK_HUMAN	AHNK_	Neuroblast differentiation-associated protein AHNAK OS=Homo sapiens OX=9606 GN=AHNAK PE=1 SV=2	0.990832	0.687225
sp|P13639|EF2_HUMAN	EF2_H	Elongation factor 2 OS=Homo sapiens OX=9606 GN=EEF2 PE=1 SV=4	0.990832	0.147993
sp|P07355|ANXA2_HUMAN	ANXA2	Annexin A2 OS=Homo sapiens OX=9606 GN=ANXA2 PE=1 SV=2	0.990832	0.505654
sp|Q00610|CLH1_HUMAN	CLH1_	Clathrin heavy chain 1 OS=Homo sapiens OX=9606 GN=CLTC PE=1 SV=5	0.990832	0.784845
sp|P06744|G6PI_HUMAN	G6PI_	Glucose-6-phosphate isomerase OS=Homo sapiens OX=9606 GN=GPI PE=1 SV=4	0.990832	0.143619
sp|Q9Y490|TLN1_HUMAN	TLN1_	Talin-1 OS=Homo sapiens OX=9606 GN=TLN1 PE=1 SV=3	0.990832	0.987038
sp|P08758|ANXA5_HUMAN	ANXA5	Annexin A5 OS=Homo sapiens OX=9606 GN=ANXA5 PE=1 SV=2	0.990832	0.431772
sp|P08238|HS90B_HUMAN	HS90B	Heat shock protein HSP 90-beta OS=Homo sapiens OX=9606 GN=HSP90AB1 PE=1 SV=4	0.990832	0.674184
sp|Q01813|PFKAP_HUMAN	PFKAP	ATP-dependent 6-phosphofructokinase, platelet type OS=Homo sapiens OX=9606 GN=PFKP PE=1 SV=2	0.990832	0.625418
sp|P50991|TCPD_HUMAN	TCPD_	T-complex protein 1 subunit delta OS=Homo sapiens OX=9606 GN=CCT4 PE=1 SV=4	0.990832	0.636384
sp|P06748|NPM_HUMAN	NPM_H	Nucleophosmin OS=Homo sapiens OX=9606 GN=NPM1 PE=1 SV=2	0.990832	0.487417
sp|P30041|PRDX6_HUMAN	PRDX6	Peroxiredoxin-6 OS=Homo sapiens OX=9606 GN=PRDX6 PE=1 SV=3	0.990832	0.73355
sp|P15880|RS2_HUMAN	RS2_H	40S ribosomal protein S2 OS=Homo sapiens OX=9606 GN=RPS2 PE=1 SV=2	0.990832	0.300725
sp|P31943|HNRH1_HUMAN	HNRH1	Heterogeneous nuclear ribonucleoprotein H OS=Homo sapiens OX=9606 GN=HNRNPH1 PE=1 SV=4	0.990832	0.884424
sp|Q9Y4L1|HYOU1_HUMAN	HYOU1	Hypoxia up-regulated protein 1 OS=Homo sapiens OX=9606 GN=HYOU1 PE=1 SV=1	0.990832	1
sp|P05388|RLA0_HUMAN	RLA0_	60S acidic ribosomal protein P0 OS=Homo sapiens OX=9606 GN=RPLP0 PE=1 SV=1	0.990832	0.379093
sp|O60664|PLIN3_HUMAN	PLIN3	Perilipin-3 OS=Homo sapiens OX=9606 GN=PLIN3 PE=1 SV=3	0.990832	0.801701
sp|P14314|GLU2B_HUMAN	GLU2B	Glucosidase 2 subunit beta OS=Homo sapiens OX=9606 GN=PRKCSH PE=1 SV=2	0.990832	0.880092
sp|Q01518|CAP1_HUMAN	CAP1_	Adenylyl cyclase-associated protein 1 OS=Homo sapiens OX=9606 GN=CAP1 PE=1 SV=5	0.990832	0.638674
sp|P02786|TFR1_HUMAN	TFR1_	Transferrin receptor protein 1 OS=Homo sapiens OX=9606 GN=TFRC PE=1 SV=2	0.990832	0.75454
sp|P62873|GBB1_HUMAN	GBB1_	Guanine nucleotide-binding protein G(I)/G(S)/G(T) subunit beta-1 OS=Homo sapiens OX=9606 GN=GNB1 PE=1 SV=3	0.990832	1
sp|P61247|RS3A_HUMAN	RS3A_	40S ribosomal protein S3a OS=Homo sapiens OX=9606 GN=RPS3A PE=1 SV=2	0.990832	0.802117
sp|Q92945|FUBP2_HUMAN	FUBP2	Far upstream element-binding protein 2 OS=Homo sapiens OX=9606 GN=KHSRP PE=1 SV=4	0.990832	0.75454
sp|P54577|SYYC_HUMAN	SYYC_	Tyrosine--tRNA ligase, cytoplasmic OS=Homo sapiens OX=9606 GN=YARS1 PE=1 SV=4	0.990832	0.75454
sp|P62424|RL7A_HUMAN	RL7A_	60S ribosomal protein L7a OS=Homo sapiens OX=9606 GN=RPL7A PE=1 SV=2	0.990832	0.762021
sp|P40925|MDHC_HUMAN	MDHC_	Malate dehydrogenase, cytoplasmic OS=Homo sapiens OX=9606 GN=MDH1 PE=1 SV=4	0.990832	0.373375
sp|P63241|IF5A1_HUMAN	IF5A1	Eukaryotic translation initiation factor 5A-1 OS=Homo sapiens OX=9606 GN=EIF5A PE=1 SV=2	0.990832	0.927538
sp|O43399|TPD54_HUMAN	TPD54	Tumor protein D54 OS=Homo sapiens OX=9606 GN=TPD52L2 PE=1 SV=2	0.990832	0.775127
sp|P12268|IMDH2_HUMAN	IMDH2	Inosine-5'-monophosphate dehydrogenase 2 OS=Homo sapiens OX=9606 GN=IMPDH2 PE=1 SV=2	0.990832	0.795638
sp|P46821|MAP1B_HUMAN	MAP1B	Microtubule-associated protein 1B OS=Homo sapiens OX=9606 GN=MAP1B PE=1 SV=2	0.990832	0.747995
sp|P51149|RAB7A_HUMAN	RAB7A	Ras-related protein Rab-7a OS=Homo sapiens OX=9606 GN=RAB7A PE=1 SV=1	0.990832	0.733489
sp|P35613|BASI_HUMAN	BASI_	Basigin OS=Homo sapiens OX=9606 GN=BSG PE=1 SV=2	0.990832	0.562662
sp|P02765|FETUA_HUMAN	FETUA	Alpha-2-HS-glycoprotein OS=Homo sapiens OX=9606 GN=AHSG PE=1 SV=2	0.990832	0.464418
sp|Q8NC51|PAIRB_HUMAN	PAIRB	Plasminogen activator inhibitor 1 RNA-binding protein OS=Homo sapiens OX=9606 GN=SERBP1 PE=1 SV=2	0.990832	1
sp|P00491|PNPH_HUMAN	PNPH_	Purine nucleoside phosphorylase OS=Homo sapiens OX=9606 GN=PNP PE=1 SV=2	0.990832	0.975183
sp|Q13263|TIF1B_HUMAN	TIF1B	Transcription intermediary factor 1-beta OS=Homo sapiens OX=9606 GN=TRIM28 PE=1 SV=5	0.990832	0.803471
sp|P23246|SFPQ_HUMAN	SFPQ_	Splicing factor, proline- and glutamine-rich OS=Homo sapiens OX=9606 GN=SFPQ PE=1 SV=2	0.990832	0.814371
sp|Q14847|LASP1_HUMAN	LASP1	LIM and SH3 domain protein 1 OS=Homo sapiens OX=9606 GN=LASP1 PE=1 SV=2	0.990832	0.733489
sp|P25789|PSA4_HUMAN	PSA4_	Proteasome subunit alpha type-4 OS=Homo sapiens OX=9606 GN=PSMA4 PE=1 SV=1	0.990832	0.502814
sp|Q9Y277|VDAC3_HUMAN	VDAC3	Voltage-dependent anion-selective channel protein 3 OS=Homo sapiens OX=9606 GN=VDAC3 PE=1 SV=1	0.990832	1
sp|Q13509|TBB3_HUMAN	TBB3_	Tubulin beta-3 chain OS=Homo sapiens OX=9606 GN=TUBB3 PE=1 SV=2	0.990832	0.983905
sp|P60866|RS20_HUMAN	RS20_	40S ribosomal protein S20 OS=Homo sapiens OX=9606 GN=RPS20 PE=1 SV=1	0.990832	0.864895
sp|P62834|RAP1A_HUMAN	RAP1A	Ras-related protein Rap-1A OS=Homo sapiens OX=9606 GN=RAP1A PE=1 SV=1	0.990832	0.840972
sp|Q92598|HS105_HUMAN	HS105	Heat shock protein 105 kDa OS=Homo sapiens OX=9606 GN=HSPH1 PE=1 SV=1	0.990832	1
sp|Q96C19|EFHD2_HUMAN	EFHD2	EF-hand domain-containing protein D2 OS=Homo sapiens OX=9606 GN=EFHD2 PE=1 SV=1	0.990832	1
sp|P46783|RS10_HUMAN	RS10_	40S ribosomal protein S10 OS=Homo sapiens OX=9606 GN=RPS10 PE=1 SV=1	0.990832	1
sp|P28066|PSA5_HUMAN	PSA5_	Proteasome subunit alpha type-5 OS=Homo sapiens OX=9606 GN=PSMA5 PE=1 SV=3	0.990832	1
sp|P08195|4F2_HUMAN	4F2_H	4F2 cell-surface antigen heavy chain OS=Homo sapiens OX=9606 GN=SLC3A2 PE=1 SV=3	0.990832	1
sp|P61019|RAB2A_HUMAN	RAB2A	Ras-related protein Rab-2A OS=Homo sapiens OX=9606 GN=RAB2A PE=1 SV=1	0.990832	0.784068
sp|Q9H223|EHD4_HUMAN	EHD4_	EH domain-containing protein 4 OS=Homo sapiens OX=9606 GN=EHD4 PE=1 SV=1	0.990832	0.838312
sp|P49411|EFTU_HUMAN	EFTU_	Elongation factor Tu, mitochondrial OS=Homo sapiens OX=9606 GN=TUFM PE=1 SV=2	0.990832	0.825014
sp|Q92974|ARHG2_HUMAN	ARHG2	Rho guanine nucleotide exchange factor 2 OS=Homo sapiens OX=9606 GN=ARHGEF2 PE=1 SV=4	0.990832	1
sp|P30086|PEBP1_HUMAN	PEBP1	Phosphatidylethanolamine-binding protein 1 OS=Homo sapiens OX=9606 GN=PEBP1 PE=1 SV=3	0.990832	0.741795
sp|P21964|COMT_HUMAN	COMT_	Catechol O-methyltransferase OS=Homo sapiens OX=9606 GN=COMT PE=1 SV=2	0.990832	1
sp|Q9BVK6|TMED9_HUMAN	TMED9	Transmembrane emp24 domain-containing protein 9 OS=Homo sapiens OX=9606 GN=TMED9 PE=1 SV=2	0.990832	1
sp|P48556|PSMD8_HUMAN	PSMD8	26S proteasome non-ATPase regulatory subunit 8 OS=Homo sapiens OX=9606 GN=PSMD8 PE=1 SV=2	0.990832	1
sp|Q12765|SCRN1_HUMAN	SCRN1	Secernin-1 OS=Homo sapiens OX=9606 GN=SCRN1 PE=1 SV=2	0.990832	0.782057
sp|P26368|U2AF2_HUMAN	U2AF2	Splicing factor U2AF 65 kDa subunit OS=Homo sapiens OX=9606 GN=U2AF2 PE=1 SV=4	0.990832	1
sp|P09429|HMGB1_HUMAN	HMGB1	High mobility group protein B1 OS=Homo sapiens OX=9606 GN=HMGB1 PE=1 SV=3	0.990832	0.786433
sp|P52272|HNRPM_HUMAN	HNRPM	Heterogeneous nuclear ribonucleoprotein M OS=Homo sapiens OX=9606 GN=HNRNPM PE=1 SV=3	0.990832	1
sp|Q96A72|MGN2_HUMAN	MGN2_	Protein mago nashi homolog 2 OS=Homo sapiens OX=9606 GN=MAGOHB PE=1 SV=1	0.990832	1
sp|P54727|RD23B_HUMAN	RD23B	UV excision repair protein RAD23 homolog B OS=Homo sapiens OX=9606 GN=RAD23B PE=1 SV=1	0.990832	0.944704
sp|O94905|ERLN2_HUMAN	ERLN2	Erlin-2 OS=Homo sapiens OX=9606 GN=ERLIN2 PE=1 SV=1	0.990832	1
sp|P41091|IF2G_HUMAN	IF2G_	Eukaryotic translation initiation factor 2 subunit 3 OS=Homo sapiens OX=9606 GN=EIF2S3 PE=1 SV=3	0.990832	1
sp|P78330|SERB_HUMAN	SERB_	Phosphoserine phosphatase OS=Homo sapiens OX=9606 GN=PSPH PE=1 SV=2	0.990832	1
sp|Q99873|ANM1_HUMAN	ANM1_	Protein arginine N-methyltransferase 1 OS=Homo sapiens OX=9606 GN=PRMT1 PE=1 SV=3	0.990832	0.779034
sp|P20645|MPRD_HUMAN	MPRD_	Cation-dependent mannose-6-phosphate receptor OS=Homo sapiens OX=9606 GN=M6PR PE=1 SV=1	0.990832	1
sp|Q99613|EIF3C_HUMAN	EIF3C	Eukaryotic translation initiation factor 3 subunit C OS=Homo sapiens OX=9606 GN=EIF3C PE=1 SV=1	0.990832	0.893407
sp|Q9UNZ2|NSF1C_HUMAN	NSF1C	NSFL1 cofactor p47 OS=Homo sapiens OX=9606 GN=NSFL1C PE=1 SV=2	0.990832	0.903785
sp|Q02750|MP2K1_HUMAN	MP2K1	Dual specificity mitogen-activated protein kinase kinase 1 OS=Homo sapiens OX=9606 GN=MAP2K1 PE=1 SV=2	0.990832	0.988514
sp|P26885|FKBP2_HUMAN	FKBP2	Peptidyl-prolyl cis-trans isomerase FKBP2 OS=Homo sapiens OX=9606 GN=FKBP2 PE=1 SV=2	0.990832	1
sp|Q02790|FKBP4_HUMAN	FKBP4	Peptidyl-prolyl cis-trans isomerase FKBP4 OS=Homo sapiens OX=9606 GN=FKBP4 PE=1 SV=3	0.990832	1
sp|Q9UBM7|DHCR7_HUMAN	DHCR7	7-dehydrocholesterol reductase OS=Homo sapiens OX=9606 GN=DHCR7 PE=1 SV=1	0.990832	0.755256
sp|Q13641|TPBG_HUMAN	TPBG_	Trophoblast glycoprotein OS=Homo sapiens OX=9606 GN=TPBG PE=1 SV=1	0.990832	1
sp|P37837|TALDO_HUMAN	TALDO	Transaldolase OS=Homo sapiens OX=9606 GN=TALDO1 PE=1 SV=2	0.990832	0.733489
sp|P30043|BLVRB_HUMAN	BLVRB	Flavin reductase (NADPH) OS=Homo sapiens OX=9606 GN=BLVRB PE=1 SV=3	0.990832	0.970273
sp|P51114|FXR1_HUMAN	FXR1_	Fragile X mental retardation syndrome-related protein 1 OS=Homo sapiens OX=9606 GN=FXR1 PE=1 SV=3	0.990832	1
sp|P61077|UB2D3_HUMAN	UB2D3	Ubiquitin-conjugating enzyme E2 D3 OS=Homo sapiens OX=9606 GN=UBE2D3 PE=1 SV=1	0.990832	1
sp|P61081|UBC12_HUMAN	UBC12	NEDD8-conjugating enzyme Ubc12 OS=Homo sapiens OX=9606 GN=UBE2M PE=1 SV=1	0.990832	1
sp|P61619|S61A1_HUMAN	S61A1	Protein transport protein Sec61 subunit alpha isoform 1 OS=Homo sapiens OX=9606 GN=SEC61A1 PE=1 SV=2	0.990832	0.648938
sp|Q92804|RBP56_HUMAN	RBP56	TATA-binding protein-associated factor 2N OS=Homo sapiens OX=9606 GN=TAF15 PE=1 SV=1	0.990832	1
sp|P61026|RAB10_HUMAN	RAB10	Ras-related protein Rab-10 OS=Homo sapiens OX=9606 GN=RAB10 PE=1 SV=1	0.990832	1
sp|P51659|DHB4_HUMAN	DHB4_	Peroxisomal multifunctional enzyme type 2 OS=Homo sapiens OX=9606 GN=HSD17B4 PE=1 SV=3	0.990832	0.950807
sp|Q8N1G4|LRC47_HUMAN	LRC47	Leucine-rich repeat-containing protein 47 OS=Homo sapiens OX=9606 GN=LRRC47 PE=1 SV=1	0.990832	1
sp|Q9NP97|DLRB1_HUMAN	DLRB1	Dynein light chain roadblock-type 1 OS=Homo sapiens OX=9606 GN=DYNLRB1 PE=1 SV=3	0.990832	1
sp|P61163|ACTZ_HUMAN	ACTZ_	Alpha-centractin OS=Homo sapiens OX=9606 GN=ACTR1A PE=1 SV=1	0.990832	0.941931
sp|P22061|PIMT_HUMAN	PIMT_	Protein-L-isoaspartate(D-aspartate) O-methyltransferase OS=Homo sapiens OX=9606 GN=PCMT1 PE=1 SV=4	0.990832	1
sp|P40121|CAPG_HUMAN	CAPG_	Macrophage-capping protein OS=Homo sapiens OX=9606 GN=CAPG PE=1 SV=2	0.990832	1
sp|P61960|UFM1_HUMAN	UFM1_	Ubiquitin-fold modifier 1 OS=Homo sapiens OX=9606 GN=UFM1 PE=1 SV=1	0.990832	0.988585
sp|Q9UBT2|SAE2_HUMAN	SAE2_	SUMO-activating enzyme subunit 2 OS=Homo sapiens OX=9606 GN=UBA2 PE=1 SV=2	0.990832	0.99357
sp|P02647|APOA1_HUMAN	APOA1	Apolipoprotein A-I OS=Homo sapiens OX=9606 GN=APOA1 PE=1 SV=1	0.990832	1
sp|P37235|HPCL1_HUMAN	HPCL1	Hippocalcin-like protein 1 OS=Homo sapiens OX=9606 GN=HPCAL1 PE=1 SV=3	0.990832	1
sp|P13804|ETFA_HUMAN	ETFA_	Electron transfer flavoprotein subunit alpha, mitochondrial OS=Homo sapiens OX=9606 GN=ETFA PE=1 SV=1	0.990832	1
sp|Q96T51|RUFY1_HUMAN	RUFY1	RUN and FYVE domain-containing protein 1 OS=Homo sapiens OX=9606 GN=RUFY1 PE=1 SV=2	0.990832	0.982461
sp|O60888|CUTA_HUMAN	CUTA_	Protein CutA OS=Homo sapiens OX=9606 GN=CUTA PE=1 SV=2	0.990832	0.920857
sp|Q15436|SC23A_HUMAN	SC23A	Protein transport protein Sec23A OS=Homo sapiens OX=9606 GN=SEC23A PE=1 SV=2	0.990832	1
sp|P06865|HEXA_HUMAN	HEXA_	Beta-hexosaminidase subunit alpha OS=Homo sapiens OX=9606 GN=HEXA PE=1 SV=2	0.990832	1
sp|P49366|DHYS_HUMAN	DHYS_	Deoxyhypusine synthase OS=Homo sapiens OX=9606 GN=DHPS PE=1 SV=1	0.990832	1
sp|Q09161|NCBP1_HUMAN	NCBP1	Nuclear cap-binding protein subunit 1 OS=Homo sapiens OX=9606 GN=NCBP1 PE=1 SV=1	0.990832	1
sp|P18065|IBP2_HUMAN	IBP2_	Insulin-like growth factor-binding protein 2 OS=Homo sapiens OX=9606 GN=IGFBP2 PE=1 SV=2	0.990832	1
sp|P63173|RL38_HUMAN	RL38_	60S ribosomal protein L38 OS=Homo sapiens OX=9606 GN=RPL38 PE=1 SV=2	0.990832	0.999271
sp|Q13442|HAP28_HUMAN	HAP28	28 kDa heat- and acid-stable phosphoprotein OS=Homo sapiens OX=9606 GN=PDAP1 PE=1 SV=1	0.990832	0.590435
sp|Q14108|SCRB2_HUMAN	SCRB2	Lysosome membrane protein 2 OS=Homo sapiens OX=9606 GN=SCARB2 PE=1 SV=2	0.990832	1
sp|P28072|PSB6_HUMAN	PSB6_	Proteasome subunit beta type-6 OS=Homo sapiens OX=9606 GN=PSMB6 PE=1 SV=4	0.990832	1
sp|P49915|GUAA_HUMAN	GUAA_	GMP synthase [glutamine-hydrolyzing] OS=Homo sapiens OX=9606 GN=GMPS PE=1 SV=1	0.990832	0.945693
sp|Q5JNZ5|RS26L_HUMAN	RS26L	Putative 40S ribosomal protein S26-like 1 OS=Homo sapiens OX=9606 GN=RPS26P11 PE=5 SV=1	0.990832	0.895934
sp|Q9UNL2|SSRG_HUMAN	SSRG_	Translocon-associated protein subunit gamma OS=Homo sapiens OX=9606 GN=SSR3 PE=1 SV=1	0.990832	0.711518
sp|P08240|SRPRA_HUMAN	SRPRA	Signal recognition particle receptor subunit alpha OS=Homo sapiens OX=9606 GN=SRPRA PE=1 SV=2	0.990832	0.963783
sp|P24666|PPAC_HUMAN	PPAC_	Low molecular weight phosphotyrosine protein phosphatase OS=Homo sapiens OX=9606 GN=ACP1 PE=1 SV=3	0.990832	0.811671
sp|P20962|PTMS_HUMAN	PTMS_	Parathymosin OS=Homo sapiens OX=9606 GN=PTMS PE=1 SV=2	0.990832	0.91553
sp|P57105|SYJ2B_HUMAN	SYJ2B	Synaptojanin-2-binding protein OS=Homo sapiens OX=9606 GN=SYNJ2BP PE=1 SV=2	0.990832	0.989285
sp|Q96IU4|ABHEB_HUMAN	ABHEB	Protein ABHD14B OS=Homo sapiens OX=9606 GN=ABHD14B PE=1 SV=1	0.990832	0.936276
sp|Q15370|ELOB_HUMAN	ELOB_	Elongin-B OS=Homo sapiens OX=9606 GN=ELOB PE=1 SV=1	0.990832	0.858519
sp|P61956|SUMO2_HUMAN	SUMO2	Small ubiquitin-related modifier 2 OS=Homo sapiens OX=9606 GN=SUMO2 PE=1 SV=3	0.990832	0.745596
sp|O75541|ZN821_HUMAN	ZN821	Zinc finger protein 821 OS=Homo sapiens OX=9606 GN=ZNF821 PE=1 SV=3	0.990832	1
sp|P46459|NSF_HUMAN	NSF_H	Vesicle-fusing ATPase OS=Homo sapiens OX=9606 GN=NSF PE=1 SV=3	0.990832	1
sp|O00244|ATOX1_HUMAN	ATOX1	Copper transport protein ATOX1 OS=Homo sapiens OX=9606 GN=ATOX1 PE=1 SV=1	0.990832	0.938579
sp|A2RUS2|DEND3_HUMAN	DEND3	DENN domain-containing protein 3 OS=Homo sapiens OX=9606 GN=DENND3 PE=1 SV=2	0.990832	1
sp|P20042|IF2B_HUMAN	IF2B_	Eukaryotic translation initiation factor 2 subunit 2 OS=Homo sapiens OX=9606 GN=EIF2S2 PE=1 SV=2	0.990832	1
sp|Q9C0C2|TB182_HUMAN	TB182	182 kDa tankyrase-1-binding protein OS=Homo sapiens OX=9606 GN=TNKS1BP1 PE=1 SV=4	0.990832	1
sp|Q13177|PAK2_HUMAN	PAK2_	Serine/threonine-protein kinase PAK 2 OS=Homo sapiens OX=9606 GN=PAK2 PE=1 SV=3	0.990832	1
sp|Q9UII2|ATIF1_HUMAN	ATIF1	ATPase inhibitor, mitochondrial OS=Homo sapiens OX=9606 GN=ATP5IF1 PE=1 SV=1	0.990832	1
sp|Q04760|LGUL_HUMAN	LGUL_	Lactoylglutathione lyase OS=Homo sapiens OX=9606 GN=GLO1 PE=1 SV=4	0.990832	0.976065
RRRRRsp|Q9NWK9|BCD1_HUMAN	NWK9|	REVERSED Box C/D snoRNA protein 1 OS=Homo sapiens OX=9606 GN=ZNHIT6 PE=1 SV=1	0.990832	0.99174
sp|Q9Y5F6|PCDGM_HUMAN	PCDGM	Protocadherin gamma-C5 OS=Homo sapiens OX=9606 GN=PCDHGC5 PE=2 SV=1	0.990832	0.767082
sp|Q99442|SEC62_HUMAN	SEC62	Translocation protein SEC62 OS=Homo sapiens OX=9606 GN=SEC62 PE=1 SV=1	0.990832	0.993149
sp|P08621|RU17_HUMAN	RU17_	U1 small nuclear ribonucleoprotein 70 kDa OS=Homo sapiens OX=9606 GN=SNRNP70 PE=1 SV=2	0.990832	1
RRRRRsp|Q9P2F8|SI1L2_HUMAN	P2F8|	REVERSED Signal-induced proliferation-associated 1-like protein 2 OS=Homo sapiens OX=9606 GN=SIPA1L2 PE=1 SV=2	0.990832	0.999099
sp|P53985|MOT1_HUMAN	MOT1_	Monocarboxylate transporter 1 OS=Homo sapiens OX=9606 GN=SLC16A1 PE=1 SV=3	0.990832	1
sp|P35659|DEK_HUMAN	DEK_H	Protein DEK OS=Homo sapiens OX=9606 GN=DEK PE=1 SV=1	0.990832	1
RRRRRsp|Q8NB59|SYT14_HUMAN	NB59|	REVERSED Synaptotagmin-14 OS=Homo sapiens OX=9606 GN=SYT14 PE=1 SV=2	0.990832	0.938332
RRRRRsp|Q8TDS5|OXER1_HUMAN	TDS5|	REVERSED Oxoeicosanoid receptor 1 OS=Homo sapiens OX=9606 GN=OXER1 PE=1 SV=1	0.990832	1
sp|Q9Y4A5|TRRAP_HUMAN	TRRAP	Transformation/transcription domain-associated protein OS=Homo sapiens OX=9606 GN=TRRAP PE=1 SV=3	0.990832	1
sp|Q9Y3F4|STRAP_HUMAN	STRAP	Serine-threonine kinase receptor-associated protein OS=Homo sapiens OX=9606 GN=STRAP PE=1 SV=1	0.990832	0.980884
sp|Q86UW8|HPLN4_HUMAN	HPLN4	Hyaluronan and proteoglycan link protein 4 OS=Homo sapiens OX=9606 GN=HAPLN4 PE=2 SV=1	0.990832	0.735222
RRRRRsp|P98175|RBM10_HUMAN	8175|	REVERSED RNA-binding protein 10 OS=Homo sapiens OX=9606 GN=RBM10 PE=1 SV=3	0.990832	1
sp|P43034|LIS1_HUMAN	LIS1_	Platelet-activating factor acetylhydrolase IB subunit alpha OS=Homo sapiens OX=9606 GN=PAFAH1B1 PE=1 SV=2	0.990832	1
RRRRRsp|Q6ZMZ3|SYNE3_HUMAN	ZMZ3|	REVERSED Nesprin-3 OS=Homo sapiens OX=9606 GN=SYNE3 PE=1 SV=2	0.990832	1
RRRRRsp|Q15569|TESK1_HUMAN	5569|	REVERSED Dual specificity testis-specific protein kinase 1 OS=Homo sapiens OX=9606 GN=TESK1 PE=1 SV=2	0.990832	1
RRRRRsp|Q9HCE3|ZN532_HUMAN	HCE3|	REVERSED Zinc finger protein 532 OS=Homo sapiens OX=9606 GN=ZNF532 PE=1 SV=2	0.990832	1
sp|P08238|HS90B_HUMAN	HS90B	Heat shock protein HSP 90-beta OS=Homo sapiens OX=9606 GN=HSP90AB1 PE=1 SV=4	0.990832	0.674184
sp|Q86X52|CHSS1_HUMAN	CHSS1	Chondroitin sulfate synthase 1 OS=Homo sapiens OX=9606 GN=CHSY1 PE=1 SV=3	0.990832	1
sp|Q502W6|VWA3B_HUMAN	VWA3B	von Willebrand factor A domain-containing protein 3B OS=Homo sapiens OX=9606 GN=VWA3B PE=1 SV=3	0.990832	1
sp|O00257|CBX4_HUMAN	CBX4_	E3 SUMO-protein ligase CBX4 OS=Homo sapiens OX=9606 GN=CBX4 PE=1 SV=3	0.990832	1
RRRRRsp|Q14667|K0100_HUMAN	4667|	REVERSED Protein KIAA0100 OS=Homo sapiens OX=9606 GN=KIAA0100 PE=1 SV=3	0.990832	1
sp|O00193|SMAP_HUMAN	SMAP_	Small acidic protein OS=Homo sapiens OX=9606 GN=SMAP PE=1 SV=1	0.990832	1
sp|Q8TDZ2|MICA1_HUMAN	MICA1	[F-actin]-monooxygenase MICAL1 OS=Homo sapiens OX=9606 GN=MICAL1 PE=1 SV=2	0.990832	0.940315
RRRRRsp|P26572|MGAT1_HUMAN	6572|	REVERSED Alpha-1,3-mannosyl-glycoprotein 2-beta-N-acetylglucosaminyltransferase OS=Homo sapiens OX=9606 GN=MGAT1 PE=1 SV=2	0.990832	0.99805
sp|Q9UKW4|VAV3_HUMAN	VAV3_	Guanine nucleotide exchange factor VAV3 OS=Homo sapiens OX=9606 GN=VAV3 PE=1 SV=1	0.990832	1
sp|H7BZ55|CRCC2_HUMAN	CRCC2	Putative ciliary rootlet coiled-coil protein 2 OS=Homo sapiens OX=9606 GN=CROCC2 PE=5 SV=4	0.990832	0.998737
sp|Q8NFW8|NEUA_HUMAN	NEUA_	N-acylneuraminate cytidylyltransferase OS=Homo sapiens OX=9606 GN=CMAS PE=1 SV=2	0.990832	0.741543
RRRRRsp|Q6PK04|CC137_HUMAN	PK04|	REVERSED Coiled-coil domain-containing protein 137 OS=Homo sapiens OX=9606 GN=CCDC137 PE=1 SV=1	0.990832	1
RRRRRsp|Q8WXH0|SYNE2_HUMAN	WXH0|	REVERSED Nesprin-2 OS=Homo sapiens OX=9606 GN=SYNE2 PE=1 SV=3	0.990832	1
RRRRRsp|Q8IZU9|KIRR3_HUMAN	IZU9|	REVERSED Kin of IRRE-like protein 3 OS=Homo sapiens OX=9606 GN=KIRREL3 PE=1 SV=1	0.990832	0.810817
sp|P55268|LAMB2_HUMAN	LAMB2	Laminin subunit beta-2 OS=Homo sapiens OX=9606 GN=LAMB2 PE=1 SV=2	0.990832	1
RRRRRsp|P01127|PDGFB_HUMAN	1127|	REVERSED Platelet-derived growth factor subunit B OS=Homo sapiens OX=9606 GN=PDGFB PE=1 SV=1	0.990832	0.890421
RRRRRsp|O75533|SF3B1_HUMAN	5533|	REVERSED Splicing factor 3B subunit 1 OS=Homo sapiens OX=9606 GN=SF3B1 PE=1 SV=3	0.990832	1
sp|Q9H300|PARL_HUMAN	PARL_	Presenilins-associated rhomboid-like protein, mitochondrial OS=Homo sapiens OX=9606 GN=PARL PE=1 SV=2	0.990832	1
sp|P61586|RHOA_HUMAN	RHOA_	Transforming protein RhoA OS=Homo sapiens OX=9606 GN=RHOA PE=1 SV=1	0.990832	1
sp|Q9BXT2|CCG6_HUMAN	CCG6_	Voltage-dependent calcium channel gamma-6 subunit OS=Homo sapiens OX=9606 GN=CACNG6 PE=1 SV=1	0.990832	1
RRRRRsp|Q16587|ZNF74_HUMAN	6587|	REVERSED Zinc finger protein 74 OS=Homo sapiens OX=9606 GN=ZNF74 PE=1 SV=3	0.990832	1
sp|Q27J81|INF2_HUMAN	INF2_	Inverted formin-2 OS=Homo sapiens OX=9606 GN=INF2 PE=1 SV=2	0.990832	1
RRRRRsp|P49753|ACOT2_HUMAN	9753|	REVERSED Acyl-coenzyme A thioesterase 2, mitochondrial OS=Homo sapiens OX=9606 GN=ACOT2 PE=1 SV=6	0.990832	1
sp|P30049|ATPD_HUMAN	ATPD_	ATP synthase subunit delta, mitochondrial OS=Homo sapiens OX=9606 GN=ATP5F1D PE=1 SV=2	0.990832	1
RRRRRsp|P78364|PHC1_HUMAN	8364|	REVERSED Polyhomeotic-like protein 1 OS=Homo sapiens OX=9606 GN=PHC1 PE=1 SV=3	0.990832	0.779018
RRRRRsp|Q9P2D7|DYH1_HUMAN	P2D7|	REVERSED Dynein heavy chain 1, axonemal OS=Homo sapiens OX=9606 GN=DNAH1 PE=1 SV=5	0.990832	1
sp|Q9H3S7|PTN23_HUMAN	PTN23	Tyrosine-protein phosphatase non-receptor type 23 OS=Homo sapiens OX=9606 GN=PTPN23 PE=1 SV=1	0.990832	0.995094
RRRRRsp|Q9UPN4|CP131_HUMAN	UPN4|	REVERSED Centrosomal protein of 131 kDa OS=Homo sapiens OX=9606 GN=CEP131 PE=1 SV=3	0.990832	1
RRRRRsp|O15195|VILL_HUMAN	5195|	REVERSED Villin-like protein OS=Homo sapiens OX=9606 GN=VILL PE=2 SV=3	0.990832	0.805339
sp|Q702N8|XIRP1_HUMAN	XIRP1	Xin actin-binding repeat-containing protein 1 OS=Homo sapiens OX=9606 GN=XIRP1 PE=1 SV=1	0.990832	1
RRRRRsp|Q8N5T2|TBC19_HUMAN	N5T2|	REVERSED TBC1 domain family member 19 OS=Homo sapiens OX=9606 GN=TBC1D19 PE=1 SV=2	0.990832	0.935836
sp|Q15149|PLEC_HUMAN	PLEC_	Plectin OS=Homo sapiens OX=9606 GN=PLEC PE=1 SV=3	1	0.0583368
sp|P21333|FLNA_HUMAN	FLNA_	Filamin-A OS=Homo sapiens OX=9606 GN=FLNA PE=1 SV=4	1	0.227972
sp|P00558|PGK1_HUMAN	PGK1_	Phosphoglycerate kinase 1 OS=Homo sapiens OX=9606 GN=PGK1 PE=1 SV=3	1	0.765113
sp|P15311|EZRI_HUMAN	EZRI_	Ezrin OS=Homo sapiens OX=9606 GN=EZR PE=1 SV=4	1	0.131163
sp|P17987|TCPA_HUMAN	TCPA_	T-complex protein 1 subunit alpha OS=Homo sapiens OX=9606 GN=TCP1 PE=1 SV=1	1	0.609346
sp|P62241|RS8_HUMAN	RS8_H	40S ribosomal protein S8 OS=Homo sapiens OX=9606 GN=RPS8 PE=1 SV=2	1	0.880279
sp|Q13813|SPTN1_HUMAN	SPTN1	Spectrin alpha chain, non-erythrocytic 1 OS=Homo sapiens OX=9606 GN=SPTAN1 PE=1 SV=3	1	0.838318
sp|P06737|PYGL_HUMAN	PYGL_	Glycogen phosphorylase, liver form OS=Homo sapiens OX=9606 GN=PYGL PE=1 SV=4	1	0.746664
sp|P62081|RS7_HUMAN	RS7_H	40S ribosomal protein S7 OS=Homo sapiens OX=9606 GN=RPS7 PE=1 SV=1	1	0.410355
sp|P25398|RS12_HUMAN	RS12_	40S ribosomal protein S12 OS=Homo sapiens OX=9606 GN=RPS12 PE=1 SV=3	1	0.813273
sp|Q00839|HNRPU_HUMAN	HNRPU	Heterogeneous nuclear ribonucleoprotein U OS=Homo sapiens OX=9606 GN=HNRNPU PE=1 SV=6	1	0.6057
sp|P48643|TCPE_HUMAN	TCPE_	T-complex protein 1 subunit epsilon OS=Homo sapiens OX=9606 GN=CCT5 PE=1 SV=1	1	0.885852
sp|Q12906|ILF3_HUMAN	ILF3_	Interleukin enhancer-binding factor 3 OS=Homo sapiens OX=9606 GN=ILF3 PE=1 SV=3	1	0.893217
sp|P11940|PABP1_HUMAN	PABP1	Polyadenylate-binding protein 1 OS=Homo sapiens OX=9606 GN=PABPC1 PE=1 SV=2	1	0.733489
sp|P05387|RLA2_HUMAN	RLA2_	60S acidic ribosomal protein P2 OS=Homo sapiens OX=9606 GN=RPLP2 PE=1 SV=1	1	0.66398
sp|P17858|PFKAL_HUMAN	PFKAL	ATP-dependent 6-phosphofructokinase, liver type OS=Homo sapiens OX=9606 GN=PFKL PE=1 SV=6	1	0.715765
sp|Q86VP6|CAND1_HUMAN	CAND1	Cullin-associated NEDD8-dissociated protein 1 OS=Homo sapiens OX=9606 GN=CAND1 PE=1 SV=2	1	0.535915
sp|P0DP25|CALM3_HUMAN	CALM3	Calmodulin-3 OS=Homo sapiens OX=9606 GN=CALM3 PE=1 SV=1	1	0.717193
sp|P62913|RL11_HUMAN	RL11_	60S ribosomal protein L11 OS=Homo sapiens OX=9606 GN=RPL11 PE=1 SV=2	1	0.75454
sp|O15540|FABP7_HUMAN	FABP7	Fatty acid-binding protein, brain OS=Homo sapiens OX=9606 GN=FABP7 PE=1 SV=3	1	0.712384
sp|Q14195|DPYL3_HUMAN	DPYL3	Dihydropyrimidinase-related protein 3 OS=Homo sapiens OX=9606 GN=DPYSL3 PE=1 SV=1	1	0.592738
sp|P59998|ARPC4_HUMAN	ARPC4	Actin-related protein 2/3 complex subunit 4 OS=Homo sapiens OX=9606 GN=ARPC4 PE=1 SV=3	1	1
sp|P00441|SODC_HUMAN	SODC_	Superoxide dismutase [Cu-Zn] OS=Homo sapiens OX=9606 GN=SOD1 PE=1 SV=2	1	0.897245
sp|Q15019|SEPT2_HUMAN	2002-09-01	Septin-2 OS=Homo sapiens OX=9606 GN=SEPTIN2 PE=1 SV=1	1	1
sp|P25787|PSA2_HUMAN	PSA2_	Proteasome subunit alpha type-2 OS=Homo sapiens OX=9606 GN=PSMA2 PE=1 SV=2	1	0.711915
sp|P35268|RL22_HUMAN	RL22_	60S ribosomal protein L22 OS=Homo sapiens OX=9606 GN=RPL22 PE=1 SV=2	1	0.460136
sp|Q9P0L0|VAPA_HUMAN	VAPA_	Vesicle-associated membrane protein-associated protein A OS=Homo sapiens OX=9606 GN=VAPA PE=1 SV=3	1	0.632345
sp|P22102|PUR2_HUMAN	PUR2_	Trifunctional purine biosynthetic protein adenosine-3 OS=Homo sapiens OX=9606 GN=GART PE=1 SV=1	1	1
sp|P46063|RECQ1_HUMAN	RECQ1	ATP-dependent DNA helicase Q1 OS=Homo sapiens OX=9606 GN=RECQL PE=1 SV=3	1	0.928889
sp|Q15843|NEDD8_HUMAN	NEDD8	NEDD8 OS=Homo sapiens OX=9606 GN=NEDD8 PE=1 SV=1	1	0.783421
sp|P07099|HYEP_HUMAN	HYEP_	Epoxide hydrolase 1 OS=Homo sapiens OX=9606 GN=EPHX1 PE=1 SV=1	1	0.889171
sp|Q13561|DCTN2_HUMAN	DCTN2	Dynactin subunit 2 OS=Homo sapiens OX=9606 GN=DCTN2 PE=1 SV=4	1	0.928128
sp|Q96EP5|DAZP1_HUMAN	DAZP1	DAZ-associated protein 1 OS=Homo sapiens OX=9606 GN=DAZAP1 PE=1 SV=1	1	0.954545
sp|P68036|UB2L3_HUMAN	UB2L3	Ubiquitin-conjugating enzyme E2 L3 OS=Homo sapiens OX=9606 GN=UBE2L3 PE=1 SV=1	1	0.733489
sp|Q96AE4|FUBP1_HUMAN	FUBP1	Far upstream element-binding protein 1 OS=Homo sapiens OX=9606 GN=FUBP1 PE=1 SV=3	1	0.977768
sp|P49207|RL34_HUMAN	RL34_	60S ribosomal protein L34 OS=Homo sapiens OX=9606 GN=RPL34 PE=1 SV=3	1	1
sp|P17096|HMGA1_HUMAN	HMGA1	High mobility group protein HMG-I/HMG-Y OS=Homo sapiens OX=9606 GN=HMGA1 PE=1 SV=3	1	0.885738
sp|Q99961|SH3G1_HUMAN	SH3G1	Endophilin-A2 OS=Homo sapiens OX=9606 GN=SH3GL1 PE=1 SV=1	1	1
sp|P10301|RRAS_HUMAN	RRAS_	Ras-related protein R-Ras OS=Homo sapiens OX=9606 GN=RRAS PE=1 SV=1	1	0.986178
sp|Q9BQ15|SOSB1_HUMAN	SOSB1	SOSS complex subunit B1 OS=Homo sapiens OX=9606 GN=NABP2 PE=1 SV=1	1	0.981595
RRRRRsp|Q5VST9|OBSCN_HUMAN	VST9|	REVERSED Obscurin OS=Homo sapiens OX=9606 GN=OBSCN PE=1 SV=3	1	0.835104
RRRRRsp|Q6DN90|IQEC1_HUMAN	DN90|	REVERSED IQ motif and SEC7 domain-containing protein 1 OS=Homo sapiens OX=9606 GN=IQSEC1 PE=1 SV=1	1	0.943758
sp|Q8NE71|ABCF1_HUMAN	ABCF1	ATP-binding cassette sub-family F member 1 OS=Homo sapiens OX=9606 GN=ABCF1 PE=1 SV=2	1	0.906609
sp|Q9BQA1|MEP50_HUMAN	MEP50	Methylosome protein 50 OS=Homo sapiens OX=9606 GN=WDR77 PE=1 SV=1	1	0.97992
sp|P26038|MOES_HUMAN	MOES_	Moesin OS=Homo sapiens OX=9606 GN=MSN PE=1 SV=3	1.00925	0.00736263
sp|Q16555|DPYL2_HUMAN	DPYL2	Dihydropyrimidinase-related protein 2 OS=Homo sapiens OX=9606 GN=DPYSL2 PE=1 SV=1	1.00925	0.13003
sp|P09104|ENOG_HUMAN	ENOG_	Gamma-enolase OS=Homo sapiens OX=9606 GN=ENO2 PE=1 SV=3	1.00925	0.639193
sp|P23528|COF1_HUMAN	COF1_	Cofilin-1 OS=Homo sapiens OX=9606 GN=CFL1 PE=1 SV=3	1.00925	0.127094
sp|P31948|STIP1_HUMAN	STIP1	Stress-induced-phosphoprotein 1 OS=Homo sapiens OX=9606 GN=STIP1 PE=1 SV=1	1.00925	0.656954
sp|P27695|APEX1_HUMAN	APEX1	DNA-(apurinic or apyrimidinic site) endonuclease OS=Homo sapiens OX=9606 GN=APEX1 PE=1 SV=2	1.00925	0.855399
sp|P17655|CAN2_HUMAN	CAN2_	Calpain-2 catalytic subunit OS=Homo sapiens OX=9606 GN=CAPN2 PE=1 SV=6	1.00925	0.768531
sp|P62280|RS11_HUMAN	RS11_	40S ribosomal protein S11 OS=Homo sapiens OX=9606 GN=RPS11 PE=1 SV=3	1.00925	0.253559
sp|O60506|HNRPQ_HUMAN	HNRPQ	Heterogeneous nuclear ribonucleoprotein Q OS=Homo sapiens OX=9606 GN=SYNCRIP PE=1 SV=2	1.00925	0.71351
sp|P09651|ROA1_HUMAN	ROA1_	Heterogeneous nuclear ribonucleoprotein A1 OS=Homo sapiens OX=9606 GN=HNRNPA1 PE=1 SV=5	1.00925	0.733196
sp|Q15366|PCBP2_HUMAN	PCBP2	Poly(rC)-binding protein 2 OS=Homo sapiens OX=9606 GN=PCBP2 PE=1 SV=1	1.00925	0.790899
sp|P63000|RAC1_HUMAN	RAC1_	Ras-related C3 botulinum toxin substrate 1 OS=Homo sapiens OX=9606 GN=RAC1 PE=1 SV=1	1.00925	0.733489
sp|Q7KZF4|SND1_HUMAN	SND1_	Staphylococcal nuclease domain-containing protein 1 OS=Homo sapiens OX=9606 GN=SND1 PE=1 SV=1	1.00925	0.538405
sp|Q14103|HNRPD_HUMAN	HNRPD	Heterogeneous nuclear ribonucleoprotein D0 OS=Homo sapiens OX=9606 GN=HNRNPD PE=1 SV=1	1.00925	1
sp|P27635|RL10_HUMAN	RL10_	60S ribosomal protein L10 OS=Homo sapiens OX=9606 GN=RPL10 PE=1 SV=4	1.00925	0.776638
sp|Q08945|SSRP1_HUMAN	SSRP1	FACT complex subunit SSRP1 OS=Homo sapiens OX=9606 GN=SSRP1 PE=1 SV=1	1.00925	0.616712
sp|Q14019|COTL1_HUMAN	COTL1	Coactosin-like protein OS=Homo sapiens OX=9606 GN=COTL1 PE=1 SV=3	1.00925	0.603366
sp|P18085|ARF4_HUMAN	ARF4_	ADP-ribosylation factor 4 OS=Homo sapiens OX=9606 GN=ARF4 PE=1 SV=3	1.00925	1
sp|P47756|CAPZB_HUMAN	CAPZB	F-actin-capping protein subunit beta OS=Homo sapiens OX=9606 GN=CAPZB PE=1 SV=4	1.00925	0.787262
sp|P62140|PP1B_HUMAN	PP1B_	Serine/threonine-protein phosphatase PP1-beta catalytic subunit OS=Homo sapiens OX=9606 GN=PPP1CB PE=1 SV=3	1.00925	0.898779
sp|P61088|UBE2N_HUMAN	UBE2N	Ubiquitin-conjugating enzyme E2 N OS=Homo sapiens OX=9606 GN=UBE2N PE=1 SV=1	1.00925	0.594071
sp|P26639|SYTC_HUMAN	SYTC_	Threonine--tRNA ligase 1, cytoplasmic OS=Homo sapiens OX=9606 GN=TARS1 PE=1 SV=3	1.00925	0.755261
sp|P43490|NAMPT_HUMAN	NAMPT	Nicotinamide phosphoribosyltransferase OS=Homo sapiens OX=9606 GN=NAMPT PE=1 SV=1	1.00925	1
sp|P84098|RL19_HUMAN	RL19_	60S ribosomal protein L19 OS=Homo sapiens OX=9606 GN=RPL19 PE=1 SV=1	1.00925	0.823924
sp|Q9BZZ5|API5_HUMAN	API5_	Apoptosis inhibitor 5 OS=Homo sapiens OX=9606 GN=API5 PE=1 SV=3	1.00925	0.878082
sp|Q92499|DDX1_HUMAN	DDX1_	ATP-dependent RNA helicase DDX1 OS=Homo sapiens OX=9606 GN=DDX1 PE=1 SV=2	1.00925	0.830709
sp|P09486|SPRC_HUMAN	SPRC_	SPARC OS=Homo sapiens OX=9606 GN=SPARC PE=1 SV=1	1.00925	0.90442
sp|P43487|RANG_HUMAN	RANG_	Ran-specific GTPase-activating protein OS=Homo sapiens OX=9606 GN=RANBP1 PE=1 SV=1	1.00925	0.890175
sp|Q15907|RB11B_HUMAN	RB11B	Ras-related protein Rab-11B OS=Homo sapiens OX=9606 GN=RAB11B PE=1 SV=4	1.00925	1
sp|P13861|KAP2_HUMAN	KAP2_	cAMP-dependent protein kinase type II-alpha regulatory subunit OS=Homo sapiens OX=9606 GN=PRKAR2A PE=1 SV=2	1.00925	0.918356
sp|Q15008|PSMD6_HUMAN	PSMD6	26S proteasome non-ATPase regulatory subunit 6 OS=Homo sapiens OX=9606 GN=PSMD6 PE=1 SV=1	1.00925	0.983266
sp|Q9NX46|ADPRS_HUMAN	ADPRS	ADP-ribose glycohydrolase ARH3 OS=Homo sapiens OX=9606 GN=ADPRS PE=1 SV=1	1.00925	0.975966
sp|P31939|PUR9_HUMAN	PUR9_	Bifunctional purine biosynthesis protein ATIC OS=Homo sapiens OX=9606 GN=ATIC PE=1 SV=3	1.00925	0.962605
sp|P62861|RS30_HUMAN	RS30_	40S ribosomal protein S30 OS=Homo sapiens OX=9606 GN=FAU PE=1 SV=1	1.00925	0.899644
sp|A0FGR8|ESYT2_HUMAN	ESYT2	Extended synaptotagmin-2 OS=Homo sapiens OX=9606 GN=ESYT2 PE=1 SV=1	1.00925	0.906552
sp|Q14247|SRC8_HUMAN	SRC8_	Src substrate cortactin OS=Homo sapiens OX=9606 GN=CTTN PE=1 SV=2	1.00925	0.907371
sp|P08572|CO4A2_HUMAN	CO4A2	Collagen alpha-2(IV) chain OS=Homo sapiens OX=9606 GN=COL4A2 PE=1 SV=4	1.00925	0.926105
sp|Q9ULV0|MYO5B_HUMAN	MYO5B	Unconventional myosin-Vb OS=Homo sapiens OX=9606 GN=MYO5B PE=1 SV=3	1.00925	0.733489
sp|Q5T4S7|UBR4_HUMAN	UBR4_	E3 ubiquitin-protein ligase UBR4 OS=Homo sapiens OX=9606 GN=UBR4 PE=1 SV=1	1.00925	0.802584
sp|O95822|DCMC_HUMAN	DCMC_	Malonyl-CoA decarboxylase, mitochondrial OS=Homo sapiens OX=9606 GN=MLYCD PE=1 SV=3	1.00925	1
sp|Q9NZN4|EHD2_HUMAN	EHD2_	EH domain-containing protein 2 OS=Homo sapiens OX=9606 GN=EHD2 PE=1 SV=2	1.00925	1
sp|P22735|TGM1_HUMAN	TGM1_	Protein-glutamine gamma-glutamyltransferase K OS=Homo sapiens OX=9606 GN=TGM1 PE=1 SV=4	1.00925	0.969062
RRRRRsp|Q9Y678|COPG1_HUMAN	Y678|	REVERSED Coatomer subunit gamma-1 OS=Homo sapiens OX=9606 GN=COPG1 PE=1 SV=1	1.00925	0.9037
sp|Q8NF37|PCAT1_HUMAN	PCAT1	Lysophosphatidylcholine acyltransferase 1 OS=Homo sapiens OX=9606 GN=LPCAT1 PE=1 SV=2	1.00925	0.974913
sp|P08575|PTPRC_HUMAN	PTPRC	Receptor-type tyrosine-protein phosphatase C OS=Homo sapiens OX=9606 GN=PTPRC PE=1 SV=3	1.00925	0.710291
sp|P25705|ATPA_HUMAN	ATPA_	ATP synthase subunit alpha, mitochondrial OS=Homo sapiens OX=9606 GN=ATP5F1A PE=1 SV=1	1.01859	0.250366
sp|P67936|TPM4_HUMAN	TPM4_	Tropomyosin alpha-4 chain OS=Homo sapiens OX=9606 GN=TPM4 PE=1 SV=3	1.01859	0.0166658
sp|P0DMV9|HS71B_HUMAN	HS71B	Heat shock 70 kDa protein 1B OS=Homo sapiens OX=9606 GN=HSPA1B PE=1 SV=1	1.01859	0.1589
sp|Q15365|PCBP1_HUMAN	PCBP1	Poly(rC)-binding protein 1 OS=Homo sapiens OX=9606 GN=PCBP1 PE=1 SV=2	1.01859	0.637195
sp|P39687|AN32A_HUMAN	AN32A	Acidic leucine-rich nuclear phosphoprotein 32 family member A OS=Homo sapiens OX=9606 GN=ANP32A PE=1 SV=1	1.01859	0.46081
sp|P13797|PLST_HUMAN	PLST_	Plastin-3 OS=Homo sapiens OX=9606 GN=PLS3 PE=1 SV=4	1.01859	0.542851
sp|Q16222|UAP1_HUMAN	UAP1_	UDP-N-acetylhexosamine pyrophosphorylase OS=Homo sapiens OX=9606 GN=UAP1 PE=1 SV=3	1.01859	0.30492
sp|P53621|COPA_HUMAN	COPA_	Coatomer subunit alpha OS=Homo sapiens OX=9606 GN=COPA PE=1 SV=2	1.01859	0.702853
sp|P60900|PSA6_HUMAN	PSA6_	Proteasome subunit alpha type-6 OS=Homo sapiens OX=9606 GN=PSMA6 PE=1 SV=1	1.01859	0.733489
sp|P00492|HPRT_HUMAN	HPRT_	Hypoxanthine-guanine phosphoribosyltransferase OS=Homo sapiens OX=9606 GN=HPRT1 PE=1 SV=2	1.01859	0.70889
sp|P52565|GDIR1_HUMAN	GDIR1	Rho GDP-dissociation inhibitor 1 OS=Homo sapiens OX=9606 GN=ARHGDIA PE=1 SV=3	1.01859	0.751234
sp|Q07955|SRSF1_HUMAN	SRSF1	Serine/arginine-rich splicing factor 1 OS=Homo sapiens OX=9606 GN=SRSF1 PE=1 SV=2	1.01859	0.501222
sp|P09525|ANXA4_HUMAN	ANXA4	Annexin A4 OS=Homo sapiens OX=9606 GN=ANXA4 PE=1 SV=4	1.01859	1
sp|Q02543|RL18A_HUMAN	RL18A	60S ribosomal protein L18a OS=Homo sapiens OX=9606 GN=RPL18A PE=1 SV=2	1.01859	0.75454
sp|P17980|PRS6A_HUMAN	PRS6A	26S proteasome regulatory subunit 6A OS=Homo sapiens OX=9606 GN=PSMC3 PE=1 SV=3	1.01859	1
sp|O95336|6PGL_HUMAN	6PGL_	6-phosphogluconolactonase OS=Homo sapiens OX=9606 GN=PGLS PE=1 SV=2	1.01859	0.78035
sp|O00232|PSD12_HUMAN	PSD12	26S proteasome non-ATPase regulatory subunit 12 OS=Homo sapiens OX=9606 GN=PSMD12 PE=1 SV=3	1.01859	0.75639
sp|Q9NSD9|SYFB_HUMAN	SYFB_	Phenylalanine--tRNA ligase beta subunit OS=Homo sapiens OX=9606 GN=FARSB PE=1 SV=3	1.01859	0.876918
sp|Q12797|ASPH_HUMAN	ASPH_	Aspartyl/asparaginyl beta-hydroxylase OS=Homo sapiens OX=9606 GN=ASPH PE=1 SV=3	1.01859	0.841685
sp|P42766|RL35_HUMAN	RL35_	60S ribosomal protein L35 OS=Homo sapiens OX=9606 GN=RPL35 PE=1 SV=2	1.01859	0.572965
sp|O43488|ARK72_HUMAN	ARK72	Aflatoxin B1 aldehyde reductase member 2 OS=Homo sapiens OX=9606 GN=AKR7A2 PE=1 SV=3	1.01859	0.861009
sp|Q13185|CBX3_HUMAN	CBX3_	Chromobox protein homolog 3 OS=Homo sapiens OX=9606 GN=CBX3 PE=1 SV=4	1.01859	0.918921
sp|P54578|UBP14_HUMAN	UBP14	Ubiquitin carboxyl-terminal hydrolase 14 OS=Homo sapiens OX=9606 GN=USP14 PE=1 SV=3	1.01859	0.8826
sp|P60981|DEST_HUMAN	DEST_	Destrin OS=Homo sapiens OX=9606 GN=DSTN PE=1 SV=3	1.01859	0.819889
sp|P49589|SYCC_HUMAN	SYCC_	Cysteine--tRNA ligase, cytoplasmic OS=Homo sapiens OX=9606 GN=CARS1 PE=1 SV=3	1.01859	0.750355
sp|P46778|RL21_HUMAN	RL21_	60S ribosomal protein L21 OS=Homo sapiens OX=9606 GN=RPL21 PE=1 SV=2	1.01859	0.790511
sp|Q8IVF2|AHNK2_HUMAN	AHNK2	Protein AHNAK2 OS=Homo sapiens OX=9606 GN=AHNAK2 PE=1 SV=2	1.01859	0.305282
sp|P48739|PIPNB_HUMAN	PIPNB	Phosphatidylinositol transfer protein beta isoform OS=Homo sapiens OX=9606 GN=PITPNB PE=1 SV=2	1.01859	0.438707
sp|Q9HC38|GLOD4_HUMAN	GLOD4	Glyoxalase domain-containing protein 4 OS=Homo sapiens OX=9606 GN=GLOD4 PE=1 SV=1	1.01859	0.859713
sp|P68032|ACTC_HUMAN	ACTC_	Actin, alpha cardiac muscle 1 OS=Homo sapiens OX=9606 GN=ACTC1 PE=1 SV=1	1.01859	0.881153
sp|Q9BYX7|ACTBM_HUMAN	ACTBM	Putative beta-actin-like protein 3 OS=Homo sapiens OX=9606 GN=POTEKP PE=5 SV=1	1.01859	0.952096
RRRRRsp|Q17R98|ZN827_HUMAN	7R98|	REVERSED Zinc finger protein 827 OS=Homo sapiens OX=9606 GN=ZNF827 PE=1 SV=1	1.01859	0.878752
RRRRRsp|Q9Y295|DRG1_HUMAN	Y295|	REVERSED Developmentally-regulated GTP-binding protein 1 OS=Homo sapiens OX=9606 GN=DRG1 PE=1 SV=1	1.01859	0.942751
sp|P62273|RS29_HUMAN	RS29_	40S ribosomal protein S29 OS=Homo sapiens OX=9606 GN=RPS29 PE=1 SV=2	1.01859	0.948366
sp|P78347|GTF2I_HUMAN	GTF2I	General transcription factor II-I OS=Homo sapiens OX=9606 GN=GTF2I PE=1 SV=2	1.01859	0.841918
RRRRRsp|O43353|RIPK2_HUMAN	3353|	REVERSED Receptor-interacting serine/threonine-protein kinase 2 OS=Homo sapiens OX=9606 GN=RIPK2 PE=1 SV=2	1.01859	0.953374
sp|Q9UPN3|MACF1_HUMAN	MACF1	Microtubule-actin cross-linking factor 1, isoforms 1/2/3/5 OS=Homo sapiens OX=9606 GN=MACF1 PE=1 SV=4	1.01859	0.855447
sp|Q494U1|PKHN1_HUMAN	PKHN1	Pleckstrin homology domain-containing family N member 1 OS=Homo sapiens OX=9606 GN=PLEKHN1 PE=1 SV=3	1.01859	0.711206
sp|Q8IWI9|MGAP_HUMAN	MGAP_	MAX gene-associated protein OS=Homo sapiens OX=9606 GN=MGA PE=1 SV=4	1.01859	0.483203
sp|P14866|HNRPL_HUMAN	HNRPL	Heterogeneous nuclear ribonucleoprotein L OS=Homo sapiens OX=9606 GN=HNRNPL PE=1 SV=2	1.01859	0.955291
RRRRRsp|P46100|ATRX_HUMAN	6100|	REVERSED Transcriptional regulator ATRX OS=Homo sapiens OX=9606 GN=ATRX PE=1 SV=5	1.01859	0.450507
RRRRRsp|Q86VX9|MON1A_HUMAN	6VX9|	REVERSED Vacuolar fusion protein MON1 homolog A OS=Homo sapiens OX=9606 GN=MON1A PE=1 SV=3	1.01859	0.960569
RRRRRsp|P08621|RU17_HUMAN	8621|	REVERSED U1 small nuclear ribonucleoprotein 70 kDa OS=Homo sapiens OX=9606 GN=SNRNP70 PE=1 SV=2	1.01859	0.855006
sp|Q9Y333|LSM2_HUMAN	LSM2_	U6 snRNA-associated Sm-like protein LSm2 OS=Homo sapiens OX=9606 GN=LSM2 PE=1 SV=1	1.01859	0.96121
RRRRRsp|Q8TBC5|ZSC18_HUMAN	TBC5|	REVERSED Zinc finger and SCAN domain-containing protein 18 OS=Homo sapiens OX=9606 GN=ZSCAN18 PE=1 SV=2	1.01859	0.949523
sp|P02545|LMNA_HUMAN	LMNA_	Prelamin-A/C OS=Homo sapiens OX=9606 GN=LMNA PE=1 SV=1	1.02802	0.00318274
sp|P50395|GDIB_HUMAN	GDIB_	Rab GDP dissociation inhibitor beta OS=Homo sapiens OX=9606 GN=GDI2 PE=1 SV=2	1.02802	0.0785153
sp|P62820|RAB1A_HUMAN	RAB1A	Ras-related protein Rab-1A OS=Homo sapiens OX=9606 GN=RAB1A PE=1 SV=3	1.02802	0.623922
sp|P05787|K2C8_HUMAN	K2C8_	Keratin, type II cytoskeletal 8 OS=Homo sapiens OX=9606 GN=KRT8 PE=1 SV=7	1.02802	0.507812
sp|P36871|PGM1_HUMAN	PGM1_	Phosphoglucomutase-1 OS=Homo sapiens OX=9606 GN=PGM1 PE=1 SV=3	1.02802	0.400182
sp|P55209|NP1L1_HUMAN	NP1L1	Nucleosome assembly protein 1-like 1 OS=Homo sapiens OX=9606 GN=NAP1L1 PE=1 SV=1	1.02802	0.733489
sp|P83731|RL24_HUMAN	RL24_	60S ribosomal protein L24 OS=Homo sapiens OX=9606 GN=RPL24 PE=1 SV=1	1.02802	0.690918
sp|P25786|PSA1_HUMAN	PSA1_	Proteasome subunit alpha type-1 OS=Homo sapiens OX=9606 GN=PSMA1 PE=1 SV=1	1.02802	0.733489
sp|P10412|H14_HUMAN	H14_H	Histone H1.4 OS=Homo sapiens OX=9606 GN=H1-4 PE=1 SV=2	1.02802	0.543152
sp|Q6DD88|ATLA3_HUMAN	ATLA3	Atlastin-3 OS=Homo sapiens OX=9606 GN=ATL3 PE=1 SV=1	1.02802	0.636465
sp|Q99471|PFD5_HUMAN	PFD5_	Prefoldin subunit 5 OS=Homo sapiens OX=9606 GN=PFDN5 PE=1 SV=2	1.02802	0.69895
sp|P11586|C1TC_HUMAN	C1TC_	C-1-tetrahydrofolate synthase, cytoplasmic OS=Homo sapiens OX=9606 GN=MTHFD1 PE=1 SV=3	1.02802	0.823538
sp|P62316|SMD2_HUMAN	SMD2_	Small nuclear ribonucleoprotein Sm D2 OS=Homo sapiens OX=9606 GN=SNRPD2 PE=1 SV=1	1.02802	0.849155
sp|P08237|PFKAM_HUMAN	PFKAM	ATP-dependent 6-phosphofructokinase, muscle type OS=Homo sapiens OX=9606 GN=PFKM PE=1 SV=2	1.02802	0.941952
sp|Q03405|UPAR_HUMAN	UPAR_	Urokinase plasminogen activator surface receptor OS=Homo sapiens OX=9606 GN=PLAUR PE=1 SV=1	1.02802	0.936044
sp|P63279|UBC9_HUMAN	UBC9_	SUMO-conjugating enzyme UBC9 OS=Homo sapiens OX=9606 GN=UBE2I PE=1 SV=1	1.02802	0.893442
sp|Q9NZR1|TMOD2_HUMAN	TMOD2	Tropomodulin-2 OS=Homo sapiens OX=9606 GN=TMOD2 PE=1 SV=1	1.02802	0.791931
sp|O15021|MAST4_HUMAN	MAST4	Microtubule-associated serine/threonine-protein kinase 4 OS=Homo sapiens OX=9606 GN=MAST4 PE=1 SV=4	1.02802	0.939345
RRRRRsp|Q9HCM7|FBSL_HUMAN	HCM7|	REVERSED Fibrosin-1-like protein OS=Homo sapiens OX=9606 GN=FBRSL1 PE=1 SV=4	1.02802	0.337806
sp|Q96NA8|TSNA1_HUMAN	TSNA1	t-SNARE domain-containing protein 1 OS=Homo sapiens OX=9606 GN=TSNARE1 PE=1 SV=2	1.02802	0.943842
RRRRRsp|Q9UH17|ABC3B_HUMAN	UH17|	REVERSED DNA dC->dU-editing enzyme APOBEC-3B OS=Homo sapiens OX=9606 GN=APOBEC3B PE=1 SV=1	1.02802	0.782491
sp|P52849|NDST2_HUMAN	NDST2	Bifunctional heparan sulfate N-deacetylase/N-sulfotransferase 2 OS=Homo sapiens OX=9606 GN=NDST2 PE=1 SV=1	1.02802	0.940665
sp|P08476|INHBA_HUMAN	INHBA	Inhibin beta A chain OS=Homo sapiens OX=9606 GN=INHBA PE=1 SV=2	1.02802	0.939482
sp|P04264|K2C1_HUMAN	K2C1_	Keratin, type II cytoskeletal 1 OS=Homo sapiens OX=9606 GN=KRT1 PE=1 SV=6	1.03753	0.0255035
sp|P53396|ACLY_HUMAN	ACLY_	ATP-citrate synthase OS=Homo sapiens OX=9606 GN=ACLY PE=1 SV=3	1.03753	0.758081
sp|O00231|PSD11_HUMAN	PSD11	26S proteasome non-ATPase regulatory subunit 11 OS=Homo sapiens OX=9606 GN=PSMD11 PE=1 SV=3	1.03753	0.256094
sp|Q12905|ILF2_HUMAN	ILF2_	Interleukin enhancer-binding factor 2 OS=Homo sapiens OX=9606 GN=ILF2 PE=1 SV=2	1.03753	0.495876
sp|P52209|6PGD_HUMAN	6PGD_	6-phosphogluconate dehydrogenase, decarboxylating OS=Homo sapiens OX=9606 GN=PGD PE=1 SV=3	1.03753	0.851521
sp|Q9Y224|RTRAF_HUMAN	RTRAF	RNA transcription, translation and transport factor protein OS=Homo sapiens OX=9606 GN=RTRAF PE=1 SV=1	1.03753	0.554675
sp|P23526|SAHH_HUMAN	SAHH_	Adenosylhomocysteinase OS=Homo sapiens OX=9606 GN=AHCY PE=1 SV=4	1.03753	0.733489
sp|P31947|1433S_HUMAN	1433S	14-3-3 protein sigma OS=Homo sapiens OX=9606 GN=SFN PE=1 SV=1	1.03753	0.0598943
sp|Q9UKK9|NUDT5_HUMAN	NUDT5	ADP-sugar pyrophosphatase OS=Homo sapiens OX=9606 GN=NUDT5 PE=1 SV=1	1.03753	0.561468
sp|Q13724|MOGS_HUMAN	MOGS_	Mannosyl-oligosaccharide glucosidase OS=Homo sapiens OX=9606 GN=MOGS PE=1 SV=5	1.03753	0.478634
sp|Q13200|PSMD2_HUMAN	PSMD2	26S proteasome non-ATPase regulatory subunit 2 OS=Homo sapiens OX=9606 GN=PSMD2 PE=1 SV=3	1.03753	0.809934
sp|Q16643|DREB_HUMAN	DREB_	Drebrin OS=Homo sapiens OX=9606 GN=DBN1 PE=1 SV=4	1.03753	0.537525
sp|P46108|CRK_HUMAN	CRK_H	Adapter molecule crk OS=Homo sapiens OX=9606 GN=CRK PE=1 SV=2	1.03753	0.753387
sp|P18621|RL17_HUMAN	RL17_	60S ribosomal protein L17 OS=Homo sapiens OX=9606 GN=RPL17 PE=1 SV=3	1.03753	0.250815
sp|Q05682|CALD1_HUMAN	CALD1	Caldesmon OS=Homo sapiens OX=9606 GN=CALD1 PE=1 SV=3	1.03753	0.107196
sp|O75347|TBCA_HUMAN	TBCA_	Tubulin-specific chaperone A OS=Homo sapiens OX=9606 GN=TBCA PE=1 SV=3	1.03753	0.841653
sp|P28074|PSB5_HUMAN	PSB5_	Proteasome subunit beta type-5 OS=Homo sapiens OX=9606 GN=PSMB5 PE=1 SV=3	1.03753	0.528438
sp|P20618|PSB1_HUMAN	PSB1_	Proteasome subunit beta type-1 OS=Homo sapiens OX=9606 GN=PSMB1 PE=1 SV=2	1.03753	0.748307
sp|P84103|SRSF3_HUMAN	SRSF3	Serine/arginine-rich splicing factor 3 OS=Homo sapiens OX=9606 GN=SRSF3 PE=1 SV=1	1.03753	0.818658
sp|P35580|MYH10_HUMAN	MYH10	Myosin-10 OS=Homo sapiens OX=9606 GN=MYH10 PE=1 SV=3	1.03753	0.313611
sp|P29373|RABP2_HUMAN	RABP2	Cellular retinoic acid-binding protein 2 OS=Homo sapiens OX=9606 GN=CRABP2 PE=1 SV=2	1.03753	0.867844
sp|P31040|SDHA_HUMAN	SDHA_	Succinate dehydrogenase [ubiquinone] flavoprotein subunit, mitochondrial OS=Homo sapiens OX=9606 GN=SDHA PE=1 SV=2	1.03753	0.931477
sp|P38919|IF4A3_HUMAN	IF4A3	Eukaryotic initiation factor 4A-III OS=Homo sapiens OX=9606 GN=EIF4A3 PE=1 SV=4	1.03753	0.925309
sp|Q8N2C7|UNC80_HUMAN	UNC80	Protein unc-80 homolog OS=Homo sapiens OX=9606 GN=UNC80 PE=1 SV=2	1.03753	1
sp|Q9Y3U8|RL36_HUMAN	RL36_	60S ribosomal protein L36 OS=Homo sapiens OX=9606 GN=RPL36 PE=1 SV=3	1.03753	0.80857
sp|P09012|SNRPA_HUMAN	SNRPA	U1 small nuclear ribonucleoprotein A OS=Homo sapiens OX=9606 GN=SNRPA PE=1 SV=3	1.03753	0.919436
sp|Q13554|KCC2B_HUMAN	KCC2B	Calcium/calmodulin-dependent protein kinase type II subunit beta OS=Homo sapiens OX=9606 GN=CAMK2B PE=1 SV=3	1.03753	0.929781
sp|Q6GYQ0|RGPA1_HUMAN	RGPA1	Ral GTPase-activating protein subunit alpha-1 OS=Homo sapiens OX=9606 GN=RALGAPA1 PE=1 SV=1	1.03753	0.54379
sp|Q15276|RABE1_HUMAN	RABE1	Rab GTPase-binding effector protein 1 OS=Homo sapiens OX=9606 GN=RABEP1 PE=1 SV=2	1.03753	0.926039
sp|P52788|SPSY_HUMAN	SPSY_	Spermine synthase OS=Homo sapiens OX=9606 GN=SMS PE=1 SV=2	1.04713	0.3234
sp|Q16543|CDC37_HUMAN	CDC37	Hsp90 co-chaperone Cdc37 OS=Homo sapiens OX=9606 GN=CDC37 PE=1 SV=1	1.04713	0.616198
sp|O00764|PDXK_HUMAN	PDXK_	Pyridoxal kinase OS=Homo sapiens OX=9606 GN=PDXK PE=1 SV=1	1.04713	0.371899
sp|Q13404|UB2V1_HUMAN	UB2V1	Ubiquitin-conjugating enzyme E2 variant 1 OS=Homo sapiens OX=9606 GN=UBE2V1 PE=1 SV=2	1.04713	0.792831
sp|O75531|BAF_HUMAN	BAF_H	Barrier-to-autointegration factor OS=Homo sapiens OX=9606 GN=BANF1 PE=1 SV=1	1.04713	0.686557
sp|P49458|SRP09_HUMAN	SRP09	Signal recognition particle 9 kDa protein OS=Homo sapiens OX=9606 GN=SRP9 PE=1 SV=2	1.04713	0.552736
sp|Q7L2H7|EIF3M_HUMAN	EIF3M	Eukaryotic translation initiation factor 3 subunit M OS=Homo sapiens OX=9606 GN=EIF3M PE=1 SV=1	1.04713	0.847843
sp|P09661|RU2A_HUMAN	RU2A_	U2 small nuclear ribonucleoprotein A' OS=Homo sapiens OX=9606 GN=SNRPA1 PE=1 SV=2	1.04713	0.361925
sp|P05161|ISG15_HUMAN	ISG15	Ubiquitin-like protein ISG15 OS=Homo sapiens OX=9606 GN=ISG15 PE=1 SV=5	1.04713	0.841247
sp|P58546|MTPN_HUMAN	MTPN_	Myotrophin OS=Homo sapiens OX=9606 GN=MTPN PE=1 SV=2	1.04713	0.450185
sp|P42677|RS27_HUMAN	RS27_	40S ribosomal protein S27 OS=Homo sapiens OX=9606 GN=RPS27 PE=1 SV=3	1.04713	0.376054
sp|Q96QK1|VPS35_HUMAN	VPS35	Vacuolar protein sorting-associated protein 35 OS=Homo sapiens OX=9606 GN=VPS35 PE=1 SV=2	1.04713	0.830565
sp|Q9H9B4|SFXN1_HUMAN	SFXN1	Sideroflexin-1 OS=Homo sapiens OX=9606 GN=SFXN1 PE=1 SV=4	1.04713	0.905093
sp|O00303|EIF3F_HUMAN	EIF3F	Eukaryotic translation initiation factor 3 subunit F OS=Homo sapiens OX=9606 GN=EIF3F PE=1 SV=1	1.04713	0.915628
sp|O95292|VAPB_HUMAN	VAPB_	Vesicle-associated membrane protein-associated protein B/C OS=Homo sapiens OX=9606 GN=VAPB PE=1 SV=3	1.04713	0.850589
RRRRRsp|Q7Z736|PKHH3_HUMAN	Z736|	REVERSED Pleckstrin homology domain-containing family H member 3 OS=Homo sapiens OX=9606 GN=PLEKHH3 PE=1 SV=2	1.04713	0.782255
sp|Q969H8|MYDGF_HUMAN	MYDGF	Myeloid-derived growth factor OS=Homo sapiens OX=9606 GN=MYDGF PE=1 SV=1	1.04713	0.906357
RRRRRsp|Q6ZMW3|EMAL6_HUMAN	ZMW3|	REVERSED Echinoderm microtubule-associated protein-like 6 OS=Homo sapiens OX=9606 GN=EML6 PE=2 SV=2	1.04713	0.29258
RRRRRsp|Q14005|IL16_HUMAN	4005|	REVERSED Pro-interleukin-16 OS=Homo sapiens OX=9606 GN=IL16 PE=1 SV=4	1.04713	0.913556
sp|Q9HDC9|APMAP_HUMAN	APMAP	Adipocyte plasma membrane-associated protein OS=Homo sapiens OX=9606 GN=APMAP PE=1 SV=2	1.05682	0.244656
sp|Q9P2J5|SYLC_HUMAN	SYLC_	Leucine--tRNA ligase, cytoplasmic OS=Homo sapiens OX=9606 GN=LARS1 PE=1 SV=2	1.05682	0.127464
sp|Q9Y2B0|CNPY2_HUMAN	CNPY2	Protein canopy homolog 2 OS=Homo sapiens OX=9606 GN=CNPY2 PE=1 SV=1	1.05682	0.450185
sp|P07814|SYEP_HUMAN	SYEP_	Bifunctional glutamate/proline--tRNA ligase OS=Homo sapiens OX=9606 GN=EPRS1 PE=1 SV=5	1.05682	0.174233
sp|P02787|TRFE_HUMAN	TRFE_	Serotransferrin OS=Homo sapiens OX=9606 GN=TF PE=1 SV=3	1.05682	0.818561
sp|P51148|RAB5C_HUMAN	RAB5C	Ras-related protein Rab-5C OS=Homo sapiens OX=9606 GN=RAB5C PE=1 SV=2	1.05682	0.415885
sp|Q9H4M9|EHD1_HUMAN	EHD1_	EH domain-containing protein 1 OS=Homo sapiens OX=9606 GN=EHD1 PE=1 SV=2	1.05682	0.587881
sp|O94760|DDAH1_HUMAN	DDAH1	N(G),N(G)-dimethylarginine dimethylaminohydrolase 1 OS=Homo sapiens OX=9606 GN=DDAH1 PE=1 SV=3	1.05682	1
sp|P62328|TYB4_HUMAN	TYB4_	Thymosin beta-4 OS=Homo sapiens OX=9606 GN=TMSB4X PE=1 SV=2	1.05682	0.682096
sp|P17844|DDX5_HUMAN	DDX5_	Probable ATP-dependent RNA helicase DDX5 OS=Homo sapiens OX=9606 GN=DDX5 PE=1 SV=1	1.05682	0.865985
sp|P09110|THIK_HUMAN	THIK_	3-ketoacyl-CoA thiolase, peroxisomal OS=Homo sapiens OX=9606 GN=ACAA1 PE=1 SV=2	1.05682	0.515029
sp|O00571|DDX3X_HUMAN	DDX3X	ATP-dependent RNA helicase DDX3X OS=Homo sapiens OX=9606 GN=DDX3X PE=1 SV=3	1.05682	0.658108
sp|Q14166|TTL12_HUMAN	TTL12	Tubulin--tyrosine ligase-like protein 12 OS=Homo sapiens OX=9606 GN=TTLL12 PE=1 SV=2	1.05682	0.893899
sp|Q01844|EWS_HUMAN	EWS_H	RNA-binding protein EWS OS=Homo sapiens OX=9606 GN=EWSR1 PE=1 SV=1	1.05682	0.890566
RRRRRsp|Q07954|LRP1_HUMAN	7954|	REVERSED Prolow-density lipoprotein receptor-related protein 1 OS=Homo sapiens OX=9606 GN=LRP1 PE=1 SV=2	1.05682	0.896105
sp|Q13642|FHL1_HUMAN	FHL1_	Four and a half LIM domains protein 1 OS=Homo sapiens OX=9606 GN=FHL1 PE=1 SV=4	1.05682	0.897876
sp|P62328|TYB4_HUMAN	TYB4_	Thymosin beta-4 OS=Homo sapiens OX=9606 GN=TMSB4X PE=1 SV=2	1.05682	0.682096
sp|Q9H773|DCTP1_HUMAN	DCTP1	dCTP pyrophosphatase 1 OS=Homo sapiens OX=9606 GN=DCTPP1 PE=1 SV=1	1.05682	0.66569
RRRRRsp|Q9UPN3|MACF1_HUMAN	UPN3|	REVERSED Microtubule-actin cross-linking factor 1, isoforms 1/2/3/5 OS=Homo sapiens OX=9606 GN=MACF1 PE=1 SV=4	1.05682	1
sp|O43760|SNG2_HUMAN	SNG2_	Synaptogyrin-2 OS=Homo sapiens OX=9606 GN=SYNGR2 PE=1 SV=1	1.05682	0.902315
sp|Q7Z6P3|RAB44_HUMAN	RAB44	Ras-related protein Rab-44 OS=Homo sapiens OX=9606 GN=RAB44 PE=1 SV=4	1.05682	0.432969
RRRRRsp|Q9UFH2|DYH17_HUMAN	UFH2|	REVERSED Dynein heavy chain 17, axonemal OS=Homo sapiens OX=9606 GN=DNAH17 PE=1 SV=3	1.05682	0.695748
RRRRRsp|Q00839|HNRPU_HUMAN	0839|	REVERSED Heterogeneous nuclear ribonucleoprotein U OS=Homo sapiens OX=9606 GN=HNRNPU PE=1 SV=6	1.05682	1
RRRRRsp|O43781|DYRK3_HUMAN	3781|	REVERSED Dual specificity tyrosine-phosphorylation-regulated kinase 3 OS=Homo sapiens OX=9606 GN=DYRK3 PE=1 SV=3	1.05682	0.463439
sp|P35998|PRS7_HUMAN	PRS7_	26S proteasome regulatory subunit 7 OS=Homo sapiens OX=9606 GN=PSMC2 PE=1 SV=3	1.0666	0.502814
sp|Q07666|KHDR1_HUMAN	KHDR1	KH domain-containing, RNA-binding, signal transduction-associated protein 1 OS=Homo sapiens OX=9606 GN=KHDRBS1 PE=1 SV=1	1.0666	0.604677
sp|P62942|FKB1A_HUMAN	FKB1A	Peptidyl-prolyl cis-trans isomerase FKBP1A OS=Homo sapiens OX=9606 GN=FKBP1A PE=1 SV=2	1.0666	0.767767
sp|O15347|HMGB3_HUMAN	HMGB3	High mobility group protein B3 OS=Homo sapiens OX=9606 GN=HMGB3 PE=1 SV=4	1.0666	0.855054
sp|Q86V81|THOC4_HUMAN	THOC4	THO complex subunit 4 OS=Homo sapiens OX=9606 GN=ALYREF PE=1 SV=3	1.0666	0.450326
sp|Q9NZZ3|CHMP5_HUMAN	CHMP5	Charged multivesicular body protein 5 OS=Homo sapiens OX=9606 GN=CHMP5 PE=1 SV=1	1.0666	0.136018
sp|Q9HB71|CYBP_HUMAN	CYBP_	Calcyclin-binding protein OS=Homo sapiens OX=9606 GN=CACYBP PE=1 SV=2	1.0666	0.488255
RRRRRsp|Q5VWP2|TET5C_HUMAN	VWP2|	REVERSED Terminal nucleotidyltransferase 5C OS=Homo sapiens OX=9606 GN=TENT5C PE=1 SV=1	1.0666	0.880397
sp|P62191|PRS4_HUMAN	PRS4_	26S proteasome regulatory subunit 4 OS=Homo sapiens OX=9606 GN=PSMC1 PE=1 SV=1	1.0666	0.880242
sp|Q99683|M3K5_HUMAN	M3K5_	Mitogen-activated protein kinase kinase kinase 5 OS=Homo sapiens OX=9606 GN=MAP3K5 PE=1 SV=1	1.0666	0.53983
RRRRRsp|Q08397|LOXL1_HUMAN	8397|	REVERSED Lysyl oxidase homolog 1 OS=Homo sapiens OX=9606 GN=LOXL1 PE=1 SV=2	1.0666	0.742025
sp|B7ZC32|KIF28_HUMAN	KIF28	Kinesin-like protein KIF28P OS=Homo sapiens OX=9606 GN=KIF28P PE=3 SV=2	1.0666	0.876863
RRRRRsp|Q5TZA2|CROCC_HUMAN	TZA2|	REVERSED Rootletin OS=Homo sapiens OX=9606 GN=CROCC PE=1 SV=1	1.0666	0.686729
sp|Q9NTK5|OLA1_HUMAN	OLA1_	Obg-like ATPase 1 OS=Homo sapiens OX=9606 GN=OLA1 PE=1 SV=2	1.07647	0.356495
sp|Q15056|IF4H_HUMAN	IF4H_	Eukaryotic translation initiation factor 4H OS=Homo sapiens OX=9606 GN=EIF4H PE=1 SV=5	1.07647	0.451187
sp|P04632|CPNS1_HUMAN	CPNS1	Calpain small subunit 1 OS=Homo sapiens OX=9606 GN=CAPNS1 PE=1 SV=1	1.07647	0.811627
sp|Q9BVC6|TM109_HUMAN	TM109	Transmembrane protein 109 OS=Homo sapiens OX=9606 GN=TMEM109 PE=1 SV=1	1.07647	0.942954
sp|P53794|SC5A3_HUMAN	SC5A3	Sodium/myo-inositol cotransporter OS=Homo sapiens OX=9606 GN=SLC5A3 PE=1 SV=2	1.07647	0.858166
sp|Q9UL46|PSME2_HUMAN	PSME2	Proteasome activator complex subunit 2 OS=Homo sapiens OX=9606 GN=PSME2 PE=1 SV=4	1.07647	0.838182
sp|Q9Y5L4|TIM13_HUMAN	TIM13	Mitochondrial import inner membrane translocase subunit Tim13 OS=Homo sapiens OX=9606 GN=TIMM13 PE=1 SV=1	1.07647	0.871667
sp|Q9H254|SPTN4_HUMAN	SPTN4	Spectrin beta chain, non-erythrocytic 4 OS=Homo sapiens OX=9606 GN=SPTBN4 PE=1 SV=2	1.07647	0.693807
sp|P62993|GRB2_HUMAN	GRB2_	Growth factor receptor-bound protein 2 OS=Homo sapiens OX=9606 GN=GRB2 PE=1 SV=1	1.07647	0.868609
RRRRRsp|Q9NR82|KCNQ5_HUMAN	NR82|	REVERSED Potassium voltage-gated channel subfamily KQT member 5 OS=Homo sapiens OX=9606 GN=KCNQ5 PE=1 SV=3	1.07647	1
sp|Q9UBB6|NCDN_HUMAN	NCDN_	Neurochondrin OS=Homo sapiens OX=9606 GN=NCDN PE=1 SV=1	1.07647	0.864763
sp|P54687|BCAT1_HUMAN	BCAT1	Branched-chain-amino-acid aminotransferase, cytosolic OS=Homo sapiens OX=9606 GN=BCAT1 PE=1 SV=3	1.08643	0.280169
sp|Q9Y5S9|RBM8A_HUMAN	RBM8A	RNA-binding protein 8A OS=Homo sapiens OX=9606 GN=RBM8A PE=1 SV=1	1.08643	0.480277
sp|Q9UMX0|UBQL1_HUMAN	UBQL1	Ubiquilin-1 OS=Homo sapiens OX=9606 GN=UBQLN1 PE=1 SV=2	1.08643	0.73709
sp|P16144|ITB4_HUMAN	ITB4_	Integrin beta-4 OS=Homo sapiens OX=9606 GN=ITGB4 PE=1 SV=5	1.08643	0.832965
sp|Q96FW1|OTUB1_HUMAN	OTUB1	Ubiquitin thioesterase OTUB1 OS=Homo sapiens OX=9606 GN=OTUB1 PE=1 SV=2	1.08643	0.850379
sp|Q15717|ELAV1_HUMAN	ELAV1	ELAV-like protein 1 OS=Homo sapiens OX=9606 GN=ELAVL1 PE=1 SV=2	1.08643	0.85975
sp|Q8WUH6|TM263_HUMAN	TM263	Transmembrane protein 263 OS=Homo sapiens OX=9606 GN=TMEM263 PE=1 SV=1	1.08643	0.847088
RRRRRsp|Q86TE4|LUZP2_HUMAN	6TE4|	REVERSED Leucine zipper protein 2 OS=Homo sapiens OX=9606 GN=LUZP2 PE=2 SV=2	1.08643	0.85903
sp|P23193|TCEA1_HUMAN	TCEA1	Transcription elongation factor A protein 1 OS=Homo sapiens OX=9606 GN=TCEA1 PE=1 SV=2	1.08643	0.857979
sp|Q16891|MIC60_HUMAN	MIC60	MICOS complex subunit MIC60 OS=Homo sapiens OX=9606 GN=IMMT PE=1 SV=1	1.08643	0.601019
RRRRRsp|Q5VYK3|ECM29_HUMAN	VYK3|	REVERSED Proteasome adapter and scaffold protein ECM29 OS=Homo sapiens OX=9606 GN=ECPAS PE=1 SV=2	1.08643	0.49059
sp|P48637|GSHB_HUMAN	GSHB_	Glutathione synthetase OS=Homo sapiens OX=9606 GN=GSS PE=1 SV=1	1.08643	0.412597
sp|P53618|COPB_HUMAN	COPB_	Coatomer subunit beta OS=Homo sapiens OX=9606 GN=COPB1 PE=1 SV=3	1.09648	0.626776
sp|P61803|DAD1_HUMAN	DAD1_	Dolichyl-diphosphooligosaccharide--protein glycosyltransferase subunit DAD1 OS=Homo sapiens OX=9606 GN=DAD1 PE=1 SV=3	1.09648	0.673258
sp|Q9NR31|SAR1A_HUMAN	SAR1A	GTP-binding protein SAR1a OS=Homo sapiens OX=9606 GN=SAR1A PE=1 SV=1	1.09648	0.837619
sp|Q96FJ2|DYL2_HUMAN	DYL2_	Dynein light chain 2, cytoplasmic OS=Homo sapiens OX=9606 GN=DYNLL2 PE=1 SV=1	1.09648	0.83413
sp|P51397|DAP1_HUMAN	DAP1_	Death-associated protein 1 OS=Homo sapiens OX=9606 GN=DAP PE=1 SV=3	1.09648	0.835593
RRRRRsp|P28300|LYOX_HUMAN	8300|	REVERSED Protein-lysine 6-oxidase OS=Homo sapiens OX=9606 GN=LOX PE=1 SV=2	1.09648	0.706154
sp|Q7Z5H4|VN1R5_HUMAN	VN1R5	Vomeronasal type-1 receptor 5 OS=Homo sapiens OX=9606 GN=VN1R5 PE=2 SV=2	1.09648	0.838269
sp|P52907|CAZA1_HUMAN	CAZA1	F-actin-capping protein subunit alpha-1 OS=Homo sapiens OX=9606 GN=CAPZA1 PE=1 SV=3	1.10662	0.513772
sp|P39748|FEN1_HUMAN	FEN1_	Flap endonuclease 1 OS=Homo sapiens OX=9606 GN=FEN1 PE=1 SV=1	1.10662	0.450185
sp|Q9H3N1|TMX1_HUMAN	TMX1_	Thioredoxin-related transmembrane protein 1 OS=Homo sapiens OX=9606 GN=TMX1 PE=1 SV=1	1.10662	1
sp|P07954|FUMH_HUMAN	FUMH_	Fumarate hydratase, mitochondrial OS=Homo sapiens OX=9606 GN=FH PE=1 SV=3	1.10662	0.821056
sp|P07305|H10_HUMAN	H10_H	Histone H1.0 OS=Homo sapiens OX=9606 GN=H1-0 PE=1 SV=3	1.10662	0.736998
sp|Q05397|FAK1_HUMAN	FAK1_	Focal adhesion kinase 1 OS=Homo sapiens OX=9606 GN=PTK2 PE=1 SV=2	1.10662	0.731865
sp|Q86TI2|DPP9_HUMAN	DPP9_	Dipeptidyl peptidase 9 OS=Homo sapiens OX=9606 GN=DPP9 PE=1 SV=3	1.10662	0.826582
sp|Q86TI2|DPP9_HUMAN	DPP9_	Dipeptidyl peptidase 9 OS=Homo sapiens OX=9606 GN=DPP9 PE=1 SV=3	1.10662	0.826582
sp|P02042|HBD_HUMAN	HBD_H	Hemoglobin subunit delta OS=Homo sapiens OX=9606 GN=HBD PE=1 SV=2	1.11686	1
sp|P35754|GLRX1_HUMAN	GLRX1	Glutaredoxin-1 OS=Homo sapiens OX=9606 GN=GLRX PE=1 SV=2	1.11686	0.515927
sp|Q16181|SEPT7_HUMAN	2007-09-01	Septin-7 OS=Homo sapiens OX=9606 GN=SEPTIN7 PE=1 SV=2	1.11686	0.400436
sp|P48147|PPCE_HUMAN	PPCE_	Prolyl endopeptidase OS=Homo sapiens OX=9606 GN=PREP PE=1 SV=2	1.11686	0.748001
sp|P05114|HMGN1_HUMAN	HMGN1	Non-histone chromosomal protein HMG-14 OS=Homo sapiens OX=9606 GN=HMGN1 PE=1 SV=3	1.11686	0.808064
sp|P57088|TMM33_HUMAN	TMM33	Transmembrane protein 33 OS=Homo sapiens OX=9606 GN=TMEM33 PE=1 SV=2	1.11686	0.809032
sp|P02461|CO3A1_HUMAN	CO3A1	Collagen alpha-1(III) chain OS=Homo sapiens OX=9606 GN=COL3A1 PE=1 SV=4	1.11686	0.390856
sp|P34932|HSP74_HUMAN	HSP74	Heat shock 70 kDa protein 4 OS=Homo sapiens OX=9606 GN=HSPA4 PE=1 SV=4	1.1272	1
sp|Q6YHU6|THADA_HUMAN	THADA	Thyroid adenoma-associated protein OS=Homo sapiens OX=9606 GN=THADA PE=1 SV=1	1.1272	0.797379
sp|Q15181|IPYR_HUMAN	IPYR_	Inorganic pyrophosphatase OS=Homo sapiens OX=9606 GN=PPA1 PE=1 SV=2	1.1272	0.70305
sp|O00300|TR11B_HUMAN	TR11B	Tumor necrosis factor receptor superfamily member 11B OS=Homo sapiens OX=9606 GN=TNFRSF11B PE=1 SV=3	1.1272	0.70194
sp|P56537|IF6_HUMAN	IF6_H	Eukaryotic translation initiation factor 6 OS=Homo sapiens OX=9606 GN=EIF6 PE=1 SV=1	1.13763	0.816709
sp|O43681|GET3_HUMAN	GET3_	ATPase GET3 OS=Homo sapiens OX=9606 GN=GET3 PE=1 SV=2	1.13763	0.548651
sp|Q9Y3A6|TMED5_HUMAN	TMED5	Transmembrane emp24 domain-containing protein 5 OS=Homo sapiens OX=9606 GN=TMED5 PE=1 SV=1	1.13763	0.785459
sp|O75390|CISY_HUMAN	CISY_	Citrate synthase, mitochondrial OS=Homo sapiens OX=9606 GN=CS PE=1 SV=2	1.13763	0.790484
sp|O95674|CDS2_HUMAN	CDS2_	Phosphatidate cytidylyltransferase 2 OS=Homo sapiens OX=9606 GN=CDS2 PE=1 SV=1	1.13763	0.784725
sp|Q96PV4|PNMA5_HUMAN	PNMA5	Paraneoplastic antigen-like protein 5 OS=Homo sapiens OX=9606 GN=PNMA5 PE=1 SV=2	1.13763	0.781805
sp|Q6PIF6|MYO7B_HUMAN	MYO7B	Unconventional myosin-VIIb OS=Homo sapiens OX=9606 GN=MYO7B PE=1 SV=2	1.13763	0.778347
sp|Q9Y5B9|SP16H_HUMAN	SP16H	FACT complex subunit SPT16 OS=Homo sapiens OX=9606 GN=SUPT16H PE=1 SV=1	1.14815	0.28964
sp|P13645|K1C10_HUMAN	K1C10	Keratin, type I cytoskeletal 10 OS=Homo sapiens OX=9606 GN=KRT10 PE=1 SV=6	1.14815	0.0739582
sp|Q9BUF5|TBB6_HUMAN	TBB6_	Tubulin beta-6 chain OS=Homo sapiens OX=9606 GN=TUBB6 PE=1 SV=1	1.14815	0.769864
sp|Q9UNH7|SNX6_HUMAN	SNX6_	Sorting nexin-6 OS=Homo sapiens OX=9606 GN=SNX6 PE=1 SV=1	1.14815	0.449098
sp|P61764|STXB1_HUMAN	STXB1	Syntaxin-binding protein 1 OS=Homo sapiens OX=9606 GN=STXBP1 PE=1 SV=1	1.14815	0.774391
sp|O60763|USO1_HUMAN	USO1_	General vesicular transport factor p115 OS=Homo sapiens OX=9606 GN=USO1 PE=1 SV=2	1.14815	0.640121
sp|P04040|CATA_HUMAN	CATA_	Catalase OS=Homo sapiens OX=9606 GN=CAT PE=1 SV=3	1.14815	0.768933
sp|Q08257|QOR_HUMAN	QOR_H	Quinone oxidoreductase OS=Homo sapiens OX=9606 GN=CRYZ PE=1 SV=1	1.14815	0.77599
sp|P50583|AP4A_HUMAN	AP4A_	Bis(5'-nucleosyl)-tetraphosphatase [asymmetrical] OS=Homo sapiens OX=9606 GN=NUDT2 PE=1 SV=3	1.14815	0.773649
sp|Q8NFC6|BD1L1_HUMAN	BD1L1	Biorientation of chromosomes in cell division protein 1-like 1 OS=Homo sapiens OX=9606 GN=BOD1L1 PE=1 SV=2	1.14815	0.768428
sp|P32322|P5CR1_HUMAN	P5CR1	Pyrroline-5-carboxylate reductase 1, mitochondrial OS=Homo sapiens OX=9606 GN=PYCR1 PE=1 SV=2	1.15878	0.760306
sp|P62879|GBB2_HUMAN	GBB2_	Guanine nucleotide-binding protein G(I)/G(S)/G(T) subunit beta-2 OS=Homo sapiens OX=9606 GN=GNB2 PE=1 SV=3	1.15878	0.758297
sp|Q9H0U4|RAB1B_HUMAN	RAB1B	Ras-related protein Rab-1B OS=Homo sapiens OX=9606 GN=RAB1B PE=1 SV=1	1.15878	0.756271
RRRRRsp|Q8NFV4|ABHDB_HUMAN	NFV4|	REVERSED Protein ABHD11 OS=Homo sapiens OX=9606 GN=ABHD11 PE=1 SV=1	1.15878	0.754758
sp|P51665|PSMD7_HUMAN	PSMD7	26S proteasome non-ATPase regulatory subunit 7 OS=Homo sapiens OX=9606 GN=PSMD7 PE=1 SV=2	1.15878	0.751401
sp|Q9UL41|PNMA3_HUMAN	PNMA3	Paraneoplastic antigen Ma3 OS=Homo sapiens OX=9606 GN=PNMA3 PE=1 SV=3	1.15878	0.636721
sp|P20700|LMNB1_HUMAN	LMNB1	Lamin-B1 OS=Homo sapiens OX=9606 GN=LMNB1 PE=1 SV=2	1.1695	0.347238
sp|O60831|PRAF2_HUMAN	PRAF2	PRA1 family protein 2 OS=Homo sapiens OX=9606 GN=PRAF2 PE=1 SV=1	1.1695	0.741847
sp|P55060|XPO2_HUMAN	XPO2_	Exportin-2 OS=Homo sapiens OX=9606 GN=CSE1L PE=1 SV=3	1.18032	0.218566
sp|Q14011|CIRBP_HUMAN	CIRBP	Cold-inducible RNA-binding protein OS=Homo sapiens OX=9606 GN=CIRBP PE=1 SV=1	1.18032	0.641573
sp|Q13541|4EBP1_HUMAN	4EBP1	Eukaryotic translation initiation factor 4E-binding protein 1 OS=Homo sapiens OX=9606 GN=EIF4EBP1 PE=1 SV=3	1.18032	0.567669
sp|P51991|ROA3_HUMAN	ROA3_	Heterogeneous nuclear ribonucleoprotein A3 OS=Homo sapiens OX=9606 GN=HNRNPA3 PE=1 SV=2	1.18032	0.712737
RRRRRsp|Q8IZF0|NALCN_HUMAN	IZF0|	REVERSED Sodium leak channel non-selective protein OS=Homo sapiens OX=9606 GN=NALCN PE=1 SV=1	1.18032	0.72927
RRRRRsp|Q9Y2H9|MAST1_HUMAN	Y2H9|	REVERSED Microtubule-associated serine/threonine-protein kinase 1 OS=Homo sapiens OX=9606 GN=MAST1 PE=1 SV=2	1.18032	0.726965
sp|Q16517|NNAT_HUMAN	NNAT_	Neuronatin OS=Homo sapiens OX=9606 GN=NNAT PE=2 SV=1	1.18032	0.734293
sp|P59773|MNARL_HUMAN	MNARL	Major intrinsically disordered NOTCH2-binding receptor 1-like OS=Homo sapiens OX=9606 GN=MINAR2 PE=3 SV=2	1.18032	0.72824
sp|A1L0T0|HACL2_HUMAN	HACL2	2-hydroxyacyl-CoA lyase 2 OS=Homo sapiens OX=9606 GN=ILVBL PE=1 SV=2	1.19124	0.72184
RRRRRsp|Q86X10|RLGPB_HUMAN	6X10|	REVERSED Ral GTPase-activating protein subunit beta OS=Homo sapiens OX=9606 GN=RALGAPB PE=1 SV=1	1.19124	0.722408
sp|P12004|PCNA_HUMAN	PCNA_	Proliferating cell nuclear antigen OS=Homo sapiens OX=9606 GN=PCNA PE=1 SV=1	1.20226	0.591793
sp|Q96CT7|CC124_HUMAN	CC124	Coiled-coil domain-containing protein 124 OS=Homo sapiens OX=9606 GN=CCDC124 PE=1 SV=1	1.20226	0.709555
sp|Q8N5N7|RM50_HUMAN	RM50_	39S ribosomal protein L50, mitochondrial OS=Homo sapiens OX=9606 GN=MRPL50 PE=1 SV=2	1.20226	0.705804
sp|Q96A23|CPNE4_HUMAN	CPNE4	Copine-4 OS=Homo sapiens OX=9606 GN=CPNE4 PE=1 SV=1	1.20226	0.707702
RRRRRsp|Q96M63|CC114_HUMAN	6M63|	REVERSED Coiled-coil domain-containing protein 114 OS=Homo sapiens OX=9606 GN=CCDC114 PE=1 SV=3	1.20226	0.706511
sp|Q96HB5|CC120_HUMAN	CC120	Coiled-coil domain-containing protein 120 OS=Homo sapiens OX=9606 GN=CCDC120 PE=1 SV=1	1.20226	0.714021
sp|Q9NQG5|RPR1B_HUMAN	RPR1B	Regulation of nuclear pre-mRNA domain-containing protein 1B OS=Homo sapiens OX=9606 GN=RPRD1B PE=1 SV=1	1.21339	0.693386
sp|P61106|RAB14_HUMAN	RAB14	Ras-related protein Rab-14 OS=Homo sapiens OX=9606 GN=RAB14 PE=1 SV=4	1.21339	0.431001
sp|P68402|PA1B2_HUMAN	PA1B2	Platelet-activating factor acetylhydrolase IB subunit beta OS=Homo sapiens OX=9606 GN=PAFAH1B2 PE=1 SV=1	1.21339	0.698736
sp|O15020|SPTN2_HUMAN	SPTN2	Spectrin beta chain, non-erythrocytic 2 OS=Homo sapiens OX=9606 GN=SPTBN2 PE=1 SV=3	1.21339	0.429011
sp|Q71UI9|H2AV_HUMAN	H2AV_	Histone H2A.V OS=Homo sapiens OX=9606 GN=H2AZ2 PE=1 SV=3	1.21339	0.691803
sp|O43684|BUB3_HUMAN	BUB3_	Mitotic checkpoint protein BUB3 OS=Homo sapiens OX=9606 GN=BUB3 PE=1 SV=1	1.21339	0.698067
sp|P38117|ETFB_HUMAN	ETFB_	Electron transfer flavoprotein subunit beta OS=Homo sapiens OX=9606 GN=ETFB PE=1 SV=3	1.21339	0.696663
sp|Q494V2|CP100_HUMAN	CP100	Cilia- and flagella-associated protein 100 OS=Homo sapiens OX=9606 GN=CFAP100 PE=1 SV=1	1.21339	0.650422
sp|Q99714|HCD2_HUMAN	HCD2_	3-hydroxyacyl-CoA dehydrogenase type-2 OS=Homo sapiens OX=9606 GN=HSD17B10 PE=1 SV=3	1.22462	0.649635
sp|P36776|LONM_HUMAN	LONM_	Lon protease homolog, mitochondrial OS=Homo sapiens OX=9606 GN=LONP1 PE=1 SV=2	1.22462	0.680747
sp|O15212|PFD6_HUMAN	PFD6_	Prefoldin subunit 6 OS=Homo sapiens OX=9606 GN=PFDN6 PE=1 SV=1	1.22462	0.681848
sp|Q13247|SRSF6_HUMAN	SRSF6	Serine/arginine-rich splicing factor 6 OS=Homo sapiens OX=9606 GN=SRSF6 PE=1 SV=2	1.22462	0.688649
sp|Q92878|RAD50_HUMAN	RAD50	DNA repair protein RAD50 OS=Homo sapiens OX=9606 GN=RAD50 PE=1 SV=1	1.22462	0.681691
sp|P13073|COX41_HUMAN	COX41	Cytochrome c oxidase subunit 4 isoform 1, mitochondrial OS=Homo sapiens OX=9606 GN=COX4I1 PE=1 SV=1	1.22462	0.679758
sp|Q07021|C1QBP_HUMAN	C1QBP	Complement component 1 Q subcomponent-binding protein, mitochondrial OS=Homo sapiens OX=9606 GN=C1QBP PE=1 SV=1	1.23595	0.668075
sp|P45974|UBP5_HUMAN	UBP5_	Ubiquitin carboxyl-terminal hydrolase 5 OS=Homo sapiens OX=9606 GN=USP5 PE=1 SV=2	1.23595	0.669659
sp|Q9P035|HACD3_HUMAN	HACD3	Very-long-chain (3R)-3-hydroxyacyl-CoA dehydratase 3 OS=Homo sapiens OX=9606 GN=HACD3 PE=1 SV=2	1.23595	0.674129
sp|Q9Y2V2|CHSP1_HUMAN	CHSP1	Calcium-regulated heat-stable protein 1 OS=Homo sapiens OX=9606 GN=CARHSP1 PE=1 SV=2	1.23595	0.673289
RRRRRsp|Q8NHP7|EXD1_HUMAN	NHP7|	REVERSED piRNA biogenesis protein EXD1 OS=Homo sapiens OX=9606 GN=EXD1 PE=1 SV=4	1.23595	0.676388
sp|Q16831|UPP1_HUMAN	UPP1_	Uridine phosphorylase 1 OS=Homo sapiens OX=9606 GN=UPP1 PE=1 SV=1	1.23595	0.539223
RRRRRsp|Q02833|RASF7_HUMAN	2833|	REVERSED Ras association domain-containing protein 7 OS=Homo sapiens OX=9606 GN=RASSF7 PE=1 SV=1	1.23595	0.667409
sp|Q14194|DPYL1_HUMAN	DPYL1	Dihydropyrimidinase-related protein 1 OS=Homo sapiens OX=9606 GN=CRMP1 PE=1 SV=1	1.24738	0.664351
RRRRRsp|P17342|ANPRC_HUMAN	7342|	REVERSED Atrial natriuretic peptide receptor 3 OS=Homo sapiens OX=9606 GN=NPR3 PE=1 SV=2	1.24738	0.665576
sp|P28290|ITPI2_HUMAN	ITPI2	Protein ITPRID2 OS=Homo sapiens OX=9606 GN=ITPRID2 PE=1 SV=3	1.24738	0.661781
RRRRRsp|Q6IC98|GRAM4_HUMAN	IC98|	REVERSED GRAM domain-containing protein 4 OS=Homo sapiens OX=9606 GN=GRAMD4 PE=1 SV=1	1.24738	0.656106
RRRRRsp|O75808|CAN15_HUMAN	5808|	REVERSED Calpain-15 OS=Homo sapiens OX=9606 GN=CAPN15 PE=1 SV=1	1.24738	0.661952
sp|Q92616|GCN1_HUMAN	GCN1_	eIF-2-alpha kinase activator GCN1 OS=Homo sapiens OX=9606 GN=GCN1 PE=1 SV=6	1.25893	0.64734
sp|Q9H3K6|BOLA2_HUMAN	BOLA2	BolA-like protein 2 OS=Homo sapiens OX=9606 GN=BOLA2 PE=1 SV=1	1.25893	0.413621
sp|P49773|HINT1_HUMAN	HINT1	Histidine triad nucleotide-binding protein 1 OS=Homo sapiens OX=9606 GN=HINT1 PE=1 SV=2	1.25893	0.643812
sp|Q15363|TMED2_HUMAN	TMED2	Transmembrane emp24 domain-containing protein 2 OS=Homo sapiens OX=9606 GN=TMED2 PE=1 SV=1	1.25893	0.454571
sp|P49454|CENPF_HUMAN	CENPF	Centromere protein F OS=Homo sapiens OX=9606 GN=CENPF PE=1 SV=3	1.25893	0.488623
RRRRRsp|Q9NY28|GALT8_HUMAN	NY28|	REVERSED Probable polypeptide N-acetylgalactosaminyltransferase 8 OS=Homo sapiens OX=9606 GN=GALNT8 PE=2 SV=1	1.27057	0.640306
RRRRRsp|Q8IZL9|CDK20_HUMAN	IZL9|	REVERSED Cyclin-dependent kinase 20 OS=Homo sapiens OX=9606 GN=CDK20 PE=1 SV=1	1.27057	0.64484
sp|Q6NZI2|CAVN1_HUMAN	CAVN1	Caveolae-associated protein 1 OS=Homo sapiens OX=9606 GN=CAVIN1 PE=1 SV=1	1.28233	0.47779
sp|Q7Z6Z7|HUWE1_HUMAN	HUWE1	E3 ubiquitin-protein ligase HUWE1 OS=Homo sapiens OX=9606 GN=HUWE1 PE=1 SV=3	1.28233	0.330266
sp|Q9BSJ8|ESYT1_HUMAN	ESYT1	Extended synaptotagmin-1 OS=Homo sapiens OX=9606 GN=ESYT1 PE=1 SV=1	1.28233	0.592904
sp|P63167|DYL1_HUMAN	DYL1_	Dynein light chain 1, cytoplasmic OS=Homo sapiens OX=9606 GN=DYNLL1 PE=1 SV=1	1.28233	0.605256
sp|P60228|EIF3E_HUMAN	EIF3E	Eukaryotic translation initiation factor 3 subunit E OS=Homo sapiens OX=9606 GN=EIF3E PE=1 SV=1	1.28233	0.631259
sp|Q9NQ89|CL004_HUMAN	CL004	Protein C12orf4 OS=Homo sapiens OX=9606 GN=C12orf4 PE=1 SV=1	1.28233	0.631505
sp|O94766|B3GA3_HUMAN	B3GA3	Galactosylgalactosylxylosylprotein 3-beta-glucuronosyltransferase 3 OS=Homo sapiens OX=9606 GN=B3GAT3 PE=1 SV=2	1.28233	0.634056
sp|Q96AC1|FERM2_HUMAN	FERM2	Fermitin family homolog 2 OS=Homo sapiens OX=9606 GN=FERMT2 PE=1 SV=1	1.2942	0.621302
sp|P07910|HNRPC_HUMAN	HNRPC	Heterogeneous nuclear ribonucleoproteins C1/C2 OS=Homo sapiens OX=9606 GN=HNRNPC PE=1 SV=4	1.2942	0.570672
sp|P20073|ANXA7_HUMAN	ANXA7	Annexin A7 OS=Homo sapiens OX=9606 GN=ANXA7 PE=1 SV=3	1.2942	0.614446
sp|Q16576|RBBP7_HUMAN	RBBP7	Histone-binding protein RBBP7 OS=Homo sapiens OX=9606 GN=RBBP7 PE=1 SV=1	1.2942	0.616269
RRRRRsp|Q9UBK9|UXT_HUMAN	UBK9|	REVERSED Protein UXT OS=Homo sapiens OX=9606 GN=UXT PE=1 SV=1	1.2942	0.622724
sp|Q9BX68|HINT2_HUMAN	HINT2	Histidine triad nucleotide-binding protein 2, mitochondrial OS=Homo sapiens OX=9606 GN=HINT2 PE=1 SV=1	1.30617	0.609775
sp|P62304|RUXE_HUMAN	RUXE_	Small nuclear ribonucleoprotein E OS=Homo sapiens OX=9606 GN=SNRPE PE=1 SV=1	1.30617	0.496249
sp|Q9P0W8|SPAT7_HUMAN	SPAT7	Spermatogenesis-associated protein 7 OS=Homo sapiens OX=9606 GN=SPATA7 PE=1 SV=3	1.30617	0.607605
sp|Q9Y5M8|SRPRB_HUMAN	SRPRB	Signal recognition particle receptor subunit beta OS=Homo sapiens OX=9606 GN=SRPRB PE=1 SV=3	1.31826	0.531969
sp|Q16134|ETFD_HUMAN	ETFD_	Electron transfer flavoprotein-ubiquinone oxidoreductase, mitochondrial OS=Homo sapiens OX=9606 GN=ETFDH PE=1 SV=2	1.31826	0.567938
sp|P36952|SPB5_HUMAN	SPB5_	Serpin B5 OS=Homo sapiens OX=9606 GN=SERPINB5 PE=1 SV=2	1.33045	0.250815
sp|Q9UHY1|NRBP_HUMAN	NRBP_	Nuclear receptor-binding protein OS=Homo sapiens OX=9606 GN=NRBP1 PE=1 SV=1	1.33045	0.587014
sp|Q14677|EPN4_HUMAN	EPN4_	Clathrin interactor 1 OS=Homo sapiens OX=9606 GN=CLINT1 PE=1 SV=1	1.33045	0.593026
RRRRRsp|O43159|RRP8_HUMAN	3159|	REVERSED Ribosomal RNA-processing protein 8 OS=Homo sapiens OX=9606 GN=RRP8 PE=1 SV=2	1.33045	0.588105
sp|P54725|RD23A_HUMAN	RD23A	UV excision repair protein RAD23 homolog A OS=Homo sapiens OX=9606 GN=RAD23A PE=1 SV=1	1.34276	0.581634
sp|Q13151|ROA0_HUMAN	ROA0_	Heterogeneous nuclear ribonucleoprotein A0 OS=Homo sapiens OX=9606 GN=HNRNPA0 PE=1 SV=1	1.34276	0.576658
sp|Q13409|DC1I2_HUMAN	DC1I2	Cytoplasmic dynein 1 intermediate chain 2 OS=Homo sapiens OX=9606 GN=DYNC1I2 PE=1 SV=3	1.34276	0.579556
RRRRRsp|Q04323|UBXN1_HUMAN	4323|	REVERSED UBX domain-containing protein 1 OS=Homo sapiens OX=9606 GN=UBXN1 PE=1 SV=2	1.34276	0.577639
sp|Q9H910|JUPI2_HUMAN	JUPI2	Jupiter microtubule associated homolog 2 OS=Homo sapiens OX=9606 GN=JPT2 PE=1 SV=1	1.35519	0.469871
sp|P08779|K1C16_HUMAN	K1C16	Keratin, type I cytoskeletal 16 OS=Homo sapiens OX=9606 GN=KRT16 PE=1 SV=4	1.35519	0.56897
sp|P21291|CSRP1_HUMAN	CSRP1	Cysteine and glycine-rich protein 1 OS=Homo sapiens OX=9606 GN=CSRP1 PE=1 SV=3	1.36773	0.472331
sp|Q15785|TOM34_HUMAN	TOM34	Mitochondrial import receptor subunit TOM34 OS=Homo sapiens OX=9606 GN=TOMM34 PE=1 SV=2	1.36773	0.561083
sp|P11277|SPTB1_HUMAN	SPTB1	Spectrin beta chain, erythrocytic OS=Homo sapiens OX=9606 GN=SPTB PE=1 SV=5	1.36773	0.447244
sp|P12036|NFH_HUMAN	NFH_H	Neurofilament heavy polypeptide OS=Homo sapiens OX=9606 GN=NEFH PE=1 SV=4	1.36773	0.565008
sp|P61923|COPZ1_HUMAN	COPZ1	Coatomer subunit zeta-1 OS=Homo sapiens OX=9606 GN=COPZ1 PE=1 SV=1	1.38038	0.554281
sp|O95777|LSM8_HUMAN	LSM8_	U6 snRNA-associated Sm-like protein LSm8 OS=Homo sapiens OX=9606 GN=LSM8 PE=1 SV=3	1.38038	0.55395
sp|Q92879|CELF1_HUMAN	CELF1	CUGBP Elav-like family member 1 OS=Homo sapiens OX=9606 GN=CELF1 PE=1 SV=2	1.38038	0.55162
sp|P30536|TSPO_HUMAN	TSPO_	Translocator protein OS=Homo sapiens OX=9606 GN=TSPO PE=1 SV=3	1.38038	0.556863
RRRRRsp|O96017|CHK2_HUMAN	6017|	REVERSED Serine/threonine-protein kinase Chk2 OS=Homo sapiens OX=9606 GN=CHEK2 PE=1 SV=1	1.38038	0.555554
RRRRRsp|Q96J94|PIWL1_HUMAN	6J94|	REVERSED Piwi-like protein 1 OS=Homo sapiens OX=9606 GN=PIWIL1 PE=1 SV=1	1.39316	0.533129
sp|O43776|SYNC_HUMAN	SYNC_	Asparagine--tRNA ligase, cytoplasmic OS=Homo sapiens OX=9606 GN=NARS1 PE=1 SV=1	1.40605	0.436404
sp|O15371|EIF3D_HUMAN	EIF3D	Eukaryotic translation initiation factor 3 subunit D OS=Homo sapiens OX=9606 GN=EIF3D PE=1 SV=1	1.40605	0.532956
sp|P02656|APOC3_HUMAN	APOC3	Apolipoprotein C-III OS=Homo sapiens OX=9606 GN=APOC3 PE=1 SV=1	1.40605	0.532367
RRRRRsp|P46821|MAP1B_HUMAN	6821|	REVERSED Microtubule-associated protein 1B OS=Homo sapiens OX=9606 GN=MAP1B PE=1 SV=2	1.40605	0.535392
sp|O75369|FLNB_HUMAN	FLNB_	Filamin-B OS=Homo sapiens OX=9606 GN=FLNB PE=1 SV=2	1.41906	0.048536
sp|O00154|BACH_HUMAN	BACH_	Cytosolic acyl coenzyme A thioester hydrolase OS=Homo sapiens OX=9606 GN=ACOT7 PE=1 SV=3	1.41906	0.531129
sp|Q13148|TADBP_HUMAN	TADBP	TAR DNA-binding protein 43 OS=Homo sapiens OX=9606 GN=TARDBP PE=1 SV=1	1.41906	0.526925
sp|P04216|THY1_HUMAN	THY1_	Thy-1 membrane glycoprotein OS=Homo sapiens OX=9606 GN=THY1 PE=1 SV=2	1.41906	0.529697
sp|Q07960|RHG01_HUMAN	RHG01	Rho GTPase-activating protein 1 OS=Homo sapiens OX=9606 GN=ARHGAP1 PE=1 SV=1	1.41906	0.529649
sp|P48067|SC6A9_HUMAN	SC6A9	Sodium- and chloride-dependent glycine transporter 1 OS=Homo sapiens OX=9606 GN=SLC6A9 PE=1 SV=3	1.41906	0.52971
sp|P14543|NID1_HUMAN	NID1_	Nidogen-1 OS=Homo sapiens OX=9606 GN=NID1 PE=1 SV=3	1.41906	0.559927
sp|O14763|TR10B_HUMAN	TR10B	Tumor necrosis factor receptor superfamily member 10B OS=Homo sapiens OX=9606 GN=TNFRSF10B PE=1 SV=2	1.43219	0.52312
sp|Q8IVL6|P3H3_HUMAN	P3H3_	Prolyl 3-hydroxylase 3 OS=Homo sapiens OX=9606 GN=P3H3 PE=1 SV=1	1.43219	0.462547
RRRRRsp|Q76M96|CCD80_HUMAN	6M96|	REVERSED Coiled-coil domain-containing protein 80 OS=Homo sapiens OX=9606 GN=CCDC80 PE=1 SV=1	1.43219	0.483874
sp|P83916|CBX1_HUMAN	CBX1_	Chromobox protein homolog 1 OS=Homo sapiens OX=9606 GN=CBX1 PE=1 SV=1	1.44544	0.474132
RRRRRsp|O43307|ARHG9_HUMAN	3307|	REVERSED Rho guanine nucleotide exchange factor 9 OS=Homo sapiens OX=9606 GN=ARHGEF9 PE=1 SV=3	1.44544	0.450446
sp|O95747|OXSR1_HUMAN	OXSR1	Serine/threonine-protein kinase OSR1 OS=Homo sapiens OX=9606 GN=OXSR1 PE=1 SV=1	1.45881	0.359989
sp|Q04941|PLP2_HUMAN	PLP2_	Proteolipid protein 2 OS=Homo sapiens OX=9606 GN=PLP2 PE=1 SV=1	1.45881	0.500259
sp|P16401|H15_HUMAN	H15_H	Histone H1.5 OS=Homo sapiens OX=9606 GN=H1-5 PE=1 SV=3	1.45881	0.501682
RRRRRsp|Q8IVL1|NAV2_HUMAN	IVL1|	REVERSED Neuron navigator 2 OS=Homo sapiens OX=9606 GN=NAV2 PE=1 SV=3	1.45881	0.292714
sp|P35080|PROF2_HUMAN	PROF2	Profilin-2 OS=Homo sapiens OX=9606 GN=PFN2 PE=1 SV=3	1.47231	0.49896
sp|Q9Y3E7|CHMP3_HUMAN	CHMP3	Charged multivesicular body protein 3 OS=Homo sapiens OX=9606 GN=CHMP3 PE=1 SV=3	1.47231	0.496178
sp|Q5T5C0|STXB5_HUMAN	STXB5	Syntaxin-binding protein 5 OS=Homo sapiens OX=9606 GN=STXBP5 PE=1 SV=1	1.47231	0.497139
sp|P16949|STMN1_HUMAN	STMN1	Stathmin OS=Homo sapiens OX=9606 GN=STMN1 PE=1 SV=3	1.49968	0.141697
sp|P69905|HBA_HUMAN	HBA_H	Hemoglobin subunit alpha OS=Homo sapiens OX=9606 GN=HBA1 PE=1 SV=2	1.49968	0.302746
sp|O95793|STAU1_HUMAN	STAU1	Double-stranded RNA-binding protein Staufen homolog 1 OS=Homo sapiens OX=9606 GN=STAU1 PE=1 SV=2	1.49968	0.484969
RRRRRsp|C9JH25|PRRT4_HUMAN	JH25|	REVERSED Proline-rich transmembrane protein 4 OS=Homo sapiens OX=9606 GN=PRRT4 PE=2 SV=1	1.51356	0.472152
RRRRRsp|P19440|GGT1_HUMAN	9440|	REVERSED Glutathione hydrolase 1 proenzyme OS=Homo sapiens OX=9606 GN=GGT1 PE=1 SV=2	1.52757	0.471488
sp|Q99598|TSNAX_HUMAN	TSNAX	Translin-associated protein X OS=Homo sapiens OX=9606 GN=TSNAX PE=1 SV=1	1.5417	0.464291
sp|Q14152|EIF3A_HUMAN	EIF3A	Eukaryotic translation initiation factor 3 subunit A OS=Homo sapiens OX=9606 GN=EIF3A PE=1 SV=1	1.55597	0.163334
sp|Q9BY67|CADM1_HUMAN	CADM1	Cell adhesion molecule 1 OS=Homo sapiens OX=9606 GN=CADM1 PE=1 SV=2	1.55597	0.453032
RRRRRsp|Q96G28|CFA36_HUMAN	6G28|	REVERSED Cilia- and flagella-associated protein 36 OS=Homo sapiens OX=9606 GN=CFAP36 PE=1 SV=2	1.55597	0.453048
RRRRRsp|Q9ULH1|ASAP1_HUMAN	ULH1|	REVERSED Arf-GAP with SH3 domain, ANK repeat and PH domain-containing protein 1 OS=Homo sapiens OX=9606 GN=ASAP1 PE=1 SV=4	1.55597	0.455642
sp|P07900|HS90A_HUMAN	HS90A	Heat shock protein HSP 90-alpha OS=Homo sapiens OX=9606 GN=HSP90AA1 PE=1 SV=5	1.57036	0.114251
sp|P11216|PYGB_HUMAN	PYGB_	Glycogen phosphorylase, brain form OS=Homo sapiens OX=9606 GN=PYGB PE=1 SV=5	1.57036	0.0453476
sp|E9PAV3|NACAM_HUMAN	NACAM	Nascent polypeptide-associated complex subunit alpha, muscle-specific form OS=Homo sapiens OX=9606 GN=NACA PE=1 SV=1	1.57036	0.295874
RRRRRsp|Q8N6I1|EID2_HUMAN	N6I1|	REVERSED EP300-interacting inhibitor of differentiation 2 OS=Homo sapiens OX=9606 GN=EID2 PE=1 SV=3	1.57036	0.447294
sp|P12814|ACTN1_HUMAN	ACTN1	Alpha-actinin-1 OS=Homo sapiens OX=9606 GN=ACTN1 PE=1 SV=2	1.58489	0.0195635
RRRRRsp|Q8N8C0|ZN781_HUMAN	N8C0|	REVERSED Zinc finger protein 781 OS=Homo sapiens OX=9606 GN=ZNF781 PE=2 SV=1	1.58489	0.439977
sp|P31949|S10AB_HUMAN	S10AB	Protein S100-A11 OS=Homo sapiens OX=9606 GN=S100A11 PE=1 SV=2	1.59956	0.103593
RRRRRsp|Q8WUJ3|CEMIP_HUMAN	WUJ3|	REVERSED Cell migration-inducing and hyaluronan-binding protein OS=Homo sapiens OX=9606 GN=CEMIP PE=1 SV=2	1.61436	0.427901
sp|P11142|HSP7C_HUMAN	HSP7C	Heat shock cognate 71 kDa protein OS=Homo sapiens OX=9606 GN=HSPA8 PE=1 SV=1	1.6293	0.00154897
sp|P06753|TPM3_HUMAN	TPM3_	Tropomyosin alpha-3 chain OS=Homo sapiens OX=9606 GN=TPM3 PE=1 SV=2	1.6293	0.158654
sp|Q9H444|CHM4B_HUMAN	CHM4B	Charged multivesicular body protein 4b OS=Homo sapiens OX=9606 GN=CHMP4B PE=1 SV=1	1.6293	0.422681
sp|Q8NI35|INADL_HUMAN	INADL	InaD-like protein OS=Homo sapiens OX=9606 GN=PATJ PE=1 SV=3	1.64437	0.416674
sp|Q8NCN5|PDPR_HUMAN	PDPR_	Pyruvate dehydrogenase phosphatase regulatory subunit, mitochondrial OS=Homo sapiens OX=9606 GN=PDPR PE=1 SV=2	1.64437	0.416524
sp|Q8IZT6|ASPM_HUMAN	ASPM_	Abnormal spindle-like microcephaly-associated protein OS=Homo sapiens OX=9606 GN=ASPM PE=1 SV=2	1.64437	0.419669
sp|Q8NI35|INADL_HUMAN	INADL	InaD-like protein OS=Homo sapiens OX=9606 GN=PATJ PE=1 SV=3	1.64437	0.416674
sp|Q9UHV9|PFD2_HUMAN	PFD2_	Prefoldin subunit 2 OS=Homo sapiens OX=9606 GN=PFDN2 PE=1 SV=1	1.65959	0.416195
sp|P18206|VINC_HUMAN	VINC_	Vinculin OS=Homo sapiens OX=9606 GN=VCL PE=1 SV=4	1.67494	0.0156179
sp|P48165|CXA8_HUMAN	CXA8	Gap junction alpha-8 protein OS=Homo sapiens OX=9606 GN=GJA8 PE=1 SV=3	1.69044	0.404095
sp|Q9P246|STIM2_HUMAN	STIM2	Stromal interaction molecule 2 OS=Homo sapiens OX=9606 GN=STIM2 PE=1 SV=2	1.69044	0.403284
sp|O60256|KPRB_HUMAN	KPRB_	Phosphoribosyl pyrophosphate synthase-associated protein 2 OS=Homo sapiens OX=9606 GN=PRPSAP2 PE=1 SV=1	1.70608	0.397205
sp|Q16512|PKN1_HUMAN	PKN1_	Serine/threonine-protein kinase N1 OS=Homo sapiens OX=9606 GN=PKN1 PE=1 SV=2	1.70608	0.399453
sp|P04792|HSPB1_HUMAN	HSPB1	Heat shock protein beta-1 OS=Homo sapiens OX=9606 GN=HSPB1 PE=1 SV=2	1.72187	0.3234
RRRRRsp|Q5BKZ1|ZN326_HUMAN	BKZ1|	REVERSED DBIRD complex subunit ZNF326 OS=Homo sapiens OX=9606 GN=ZNF326 PE=1 SV=2	1.75388	0.382902
sp|Q8WZ74|CTTB2_HUMAN	CTTB2	Cortactin-binding protein 2 OS=Homo sapiens OX=9606 GN=CTTNBP2 PE=1 SV=1	1.78649	0.11973
sp|O75083|WDR1_HUMAN	WDR1_	WD repeat-containing protein 1 OS=Homo sapiens OX=9606 GN=WDR1 PE=1 SV=4	1.80302	0.0843267
sp|Q96CX2|KCD12_HUMAN	KCD12	BTB/POZ domain-containing protein KCTD12 OS=Homo sapiens OX=9606 GN=KCTD12 PE=1 SV=1	1.80302	0.368114
sp|P35241|RADI_HUMAN	RADI_	Radixin OS=Homo sapiens OX=9606 GN=RDX PE=1 SV=1	1.88799	0.094992
RRRRRsp|Q01196|RUNX1_HUMAN	1196|	REVERSED Runt-related transcription factor 1 OS=Homo sapiens OX=9606 GN=RUNX1 PE=1 SV=3	2.01372	0.319395
sp|Q5SY16|NOL9_HUMAN	NOL9	Polynucleotide 5'-hydroxyl-kinase NOL9 OS=Homo sapiens OX=9606 GN=NOL9 PE=1 SV=1	2.29087	0.270016
sp|P08670|VIME_HUMAN	VIME	Vimentin OS=Homo sapiens OX=9606 GN=VIM PE=1 SV=4	2.77971	1.07e-06
sp|P05204|HMGN2_HUMAN	HMGN2	Non-histone chromosomal protein HMG-17 OS=Homo sapiens OX=9606 GN=HMGN2 PE=1 SV=3	3.16228	0.00973635
sp|P02538|K2C6A_HUMAN	K2C6A	Keratin, type II cytoskeletal 6A OS=Homo sapiens OX=9606 GN=KRT6A PE=1 SV=3	3.59749	0.00775529
sp|Q04695|K1C17_HUMAN	K1C17	Keratin, type I cytoskeletal 17 OS=Homo sapiens OX=9606 GN=KRT17 PE=1 SV=2	3.76704	0.107338
sp|P31946|1433B_HUMAN	1433B	14-3-3 protein beta/alpha OS=Homo sapiens OX=9606 GN=YWHAB PE=1 SV=3	3.94457	0.308346
sp|P22626|ROA2_HUMAN	ROA2	Heterogeneous nuclear ribonucleoproteins A2/B1 OS=Homo sapiens OX=9606 GN=HNRNPA2B1 PE=1 SV=2	4.9204	0.00417394
sp|P02768|ALBU_HUMAN	ALBU_	Albumin OS=Homo sapiens OX=9606 GN=ALB PE=1 SV=2	5.54626	7.93e-05
sp|P62805|H4_HUMAN	H4_HU	Histone H4 OS=Homo sapiens OX=9606 GN=H4C1 PE=1 SV=2	5.97035	0.00507328
sp|Q71DI3|H32_HUMAN	H32_H	Histone H3.2 OS=Homo sapiens OX=9606 GN=H3C15 PE=1 SV=3	7.51623	0.00135446
sp|Q71DI3|H32_HUMAN	H32_H	Histone H3.2 OS=Homo sapiens OX=9606 GN=H3C15 PE=1 SV=3	7.51623	0.00135446
sp|Q7RTY1|MOT9_HUMAN	MOT9_	Monocarboxylate transporter 9 OS=Homo sapiens OX=9606 GN=SLC16A9 PE=1 SV=1	8.3946	0.115611
sp|Q99877|H2B1N_HUMAN	H2B1N	Histone H2B type 1-N OS=Homo sapiens OX=9606 GN=H2BC15 PE=1 SV=3	8.47227	2.02e-06
sp|Q9BTM1|H2AJ_HUMAN	H2AJ_	Histone H2A.J OS=Homo sapiens OX=9606 GN=H2AJ PE=1 SV=1	8.95365	0.152817
sp|P63261|ACTG_HUMAN	ACTG_	Actin, cytoplasmic 2 OS=Homo sapiens OX=9606 GN=ACTG1 PE=1 SV=1
sp|Q5VTE0|EF1A3_HUMAN	EF1A3	Putative elongation factor 1-alpha-like 3 OS=Homo sapiens OX=9606 GN=EEF1A1P5 PE=5 SV=1
sp|P0DMV8|HS71A_HUMAN	HS71A	Heat shock 70 kDa protein 1A OS=Homo sapiens OX=9606 GN=HSPA1A PE=1 SV=1
sp|P84077|ARF1_HUMAN	ARF1_	ADP-ribosylation factor 1 OS=Homo sapiens OX=9606 GN=ARF1 PE=1 SV=2
sp|O14950|ML12B_HUMAN	ML12B	Myosin regulatory light chain 12B OS=Homo sapiens OX=9606 GN=MYL12B PE=1 SV=2
sp|Q93079|H2B1H_HUMAN	H2B1H	Histone H2B type 1-H OS=Homo sapiens OX=9606 GN=H2BC9 PE=1 SV=3
sp|Q5QNW6|H2B2F_HUMAN	H2B2F	Histone H2B type 2-F OS=Homo sapiens OX=9606 GN=H2BC18 PE=1 SV=3
sp|P62807|H2B1C_HUMAN	H2B1C	Histone H2B type 1-C/E/F/G/I OS=Homo sapiens OX=9606 GN=H2BC4 PE=1 SV=4
sp|P58876|H2B1D_HUMAN	H2B1D	Histone H2B type 1-D OS=Homo sapiens OX=9606 GN=H2BC5 PE=1 SV=2
sp|P57053|H2BFS_HUMAN	H2BFS	Histone H2B type F-S OS=Homo sapiens OX=9606 GN=H2BS1 PE=1 SV=2
sp|O60814|H2B1K_HUMAN	H2B1K	Histone H2B type 1-K OS=Homo sapiens OX=9606 GN=H2BC12 PE=1 SV=3
sp|Q99879|H2B1M_HUMAN	H2B1M	Histone H2B type 1-M OS=Homo sapiens OX=9606 GN=H2BC14 PE=1 SV=3
sp|Q99880|H2B1L_HUMAN	H2B1L	Histone H2B type 1-L OS=Homo sapiens OX=9606 GN=H2BC13 PE=1 SV=3
sp|Q16778|H2B2E_HUMAN	H2B2E	Histone H2B type 2-E OS=Homo sapiens OX=9606 GN=H2BC21 PE=1 SV=3
sp|P33778|H2B1B_HUMAN	H2B1B	Histone H2B type 1-B OS=Homo sapiens OX=9606 GN=H2BC3 PE=1 SV=2
sp|P23527|H2B1O_HUMAN	H2B1O	Histone H2B type 1-O OS=Homo sapiens OX=9606 GN=H2BC17 PE=1 SV=3
sp|Q9H361|PABP3_HUMAN	PABP3	Polyadenylate-binding protein 3 OS=Homo sapiens OX=9606 GN=PABPC3 PE=1 SV=2
sp|P04259|K2C6B_HUMAN	K2C6B	Keratin, type II cytoskeletal 6B OS=Homo sapiens OX=9606 GN=KRT6B PE=1 SV=5
sp|Q32P51|RA1L2_HUMAN	RA1L2	Heterogeneous nuclear ribonucleoprotein A1-like 2 OS=Homo sapiens OX=9606 GN=HNRNPA1L2 PE=2 SV=2
sp|P62979|RS27A_HUMAN	RS27A	Ubiquitin-40S ribosomal protein S27a OS=Homo sapiens OX=9606 GN=RPS27A PE=1 SV=2
sp|P0CG48|UBC_HUMAN	UBC_H	Polyubiquitin-C OS=Homo sapiens OX=9606 GN=UBC PE=1 SV=3
sp|P0CG47|UBB_HUMAN	UBB_H	Polyubiquitin-B OS=Homo sapiens OX=9606 GN=UBB PE=1 SV=1
sp|P0DP24|CALM2_HUMAN	CALM2	Calmodulin-2 OS=Homo sapiens OX=9606 GN=CALM2 PE=1 SV=1
sp|P0DP23|CALM1_HUMAN	CALM1	Calmodulin-1 OS=Homo sapiens OX=9606 GN=CALM1 PE=1 SV=1
sp|Q8TDB8|GTR14_HUMAN	GTR14	Solute carrier family 2, facilitated glucose transporter member 14 OS=Homo sapiens OX=9606 GN=SLC2A14 PE=1 SV=1
sp|P36873|PP1G_HUMAN	PP1G_	Serine/threonine-protein phosphatase PP1-gamma catalytic subunit OS=Homo sapiens OX=9606 GN=PPP1CC PE=1 SV=1
sp|P61224|RAP1B_HUMAN	RAP1B	Ras-related protein Rap-1b OS=Homo sapiens OX=9606 GN=RAP1B PE=1 SV=1
sp|A6NIZ1|RP1BL_HUMAN	RP1BL	Ras-related protein Rap-1b-like protein OS=Homo sapiens OX=9606 PE=2 SV=1
sp|Q9NRW1|RAB6B_HUMAN	RAB6B	Ras-related protein Rab-6B OS=Homo sapiens OX=9606 GN=RAB6B PE=1 SV=1
sp|Q8WUD1|RAB2B_HUMAN	RAB2B	Ras-related protein Rab-2B OS=Homo sapiens OX=9606 GN=RAB2B PE=1 SV=1
sp|Q9Y6E2|BZW2_HUMAN	BZW2_	Basic leucine zipper and W2 domain-containing protein 2 OS=Homo sapiens OX=9606 GN=BZW2 PE=1 SV=1
sp|Q8IZP2|ST134_HUMAN	ST134	Putative protein FAM10A4 OS=Homo sapiens OX=9606 GN=ST13P4 PE=5 SV=1
sp|Q8NFI4|F10A5_HUMAN	F10A5	Putative protein FAM10A5 OS=Homo sapiens OX=9606 GN=ST13P5 PE=5 SV=1
sp|P61020|RAB5B_HUMAN	RAB5B	Ras-related protein Rab-5B OS=Homo sapiens OX=9606 GN=RAB5B PE=1 SV=1
sp|P20339|RAB5A_HUMAN	RAB5A	Ras-related protein Rab-5A OS=Homo sapiens OX=9606 GN=RAB5A PE=1 SV=2
sp|P84243|H33_HUMAN	H33_H	Histone H3.3 OS=Homo sapiens OX=9606 GN=H3-3A PE=1 SV=2
sp|P68431|H31_HUMAN	H31_H	Histone H3.1 OS=Homo sapiens OX=9606 GN=H3C1 PE=1 SV=2
sp|Q16695|H31T_HUMAN	H31T_	Histone H3.1t OS=Homo sapiens OX=9606 GN=H3-4 PE=1 SV=3
sp|Q6NXT2|H3C_HUMAN	H3C_H	Histone H3.3C OS=Homo sapiens OX=9606 GN=H3-5 PE=1 SV=3
sp|Q99878|H2A1J_HUMAN	H2A1J	Histone H2A type 1-J OS=Homo sapiens OX=9606 GN=H2AC14 PE=1 SV=3
sp|Q96KK5|H2A1H_HUMAN	H2A1H	Histone H2A type 1-H OS=Homo sapiens OX=9606 GN=H2AC12 PE=1 SV=3
sp|Q6FI13|H2A2A_HUMAN	H2A2A	Histone H2A type 2-A OS=Homo sapiens OX=9606 GN=H2AC18 PE=1 SV=3
sp|Q16777|H2A2C_HUMAN	H2A2C	Histone H2A type 2-C OS=Homo sapiens OX=9606 GN=H2AC20 PE=1 SV=4
sp|P0C0S8|H2A1_HUMAN	H2A1_	Histone H2A type 1 OS=Homo sapiens OX=9606 GN=H2AC11 PE=1 SV=2
sp|P20671|H2A1D_HUMAN	H2A1D	Histone H2A type 1-D OS=Homo sapiens OX=9606 GN=H2AC7 PE=1 SV=2
sp|Q96QV6|H2A1A_HUMAN	H2A1A	Histone H2A type 1-A OS=Homo sapiens OX=9606 GN=H2AC1 PE=1 SV=3
sp|Q93077|H2A1C_HUMAN	H2A1C	Histone H2A type 1-C OS=Homo sapiens OX=9606 GN=H2AC6 PE=1 SV=3
sp|Q7L7L0|H2A3_HUMAN	H2A3_	Histone H2A type 3 OS=Homo sapiens OX=9606 GN=H2AW PE=1 SV=3
sp|P16104|H2AX_HUMAN	H2AX_	Histone H2AX OS=Homo sapiens OX=9606 GN=H2AX PE=1 SV=2
sp|P04908|H2A1B_HUMAN	H2A1B	Histone H2A type 1-B/E OS=Homo sapiens OX=9606 GN=H2AC4 PE=1 SV=2
sp|Q8IUE6|H2A2B_HUMAN	H2A2B	Histone H2A type 2-B OS=Homo sapiens OX=9606 GN=H2AC21 PE=1 SV=3
sp|Q15819|UB2V2_HUMAN	UB2V2	Ubiquitin-conjugating enzyme E2 variant 2 OS=Homo sapiens OX=9606 GN=UBE2V2 PE=1 SV=4
sp|P16402|H13_HUMAN	H13_H	Histone H1.3 OS=Homo sapiens OX=9606 GN=H1-3 PE=1 SV=2
sp|P16403|H12_HUMAN	H12_H	Histone H1.2 OS=Homo sapiens OX=9606 GN=H1-2 PE=1 SV=2
sp|B2RPK0|HGB1A_HUMAN	HGB1A	Putative high mobility group protein B1-like 1 OS=Homo sapiens OX=9606 GN=HMGB1P1 PE=5 SV=1
sp|P61326|MGN_HUMAN	MGN_H	Protein mago nashi homolog OS=Homo sapiens OX=9606 GN=MAGOH PE=1 SV=1
sp|P68871|HBB_HUMAN	HBB_H	Hemoglobin subunit beta OS=Homo sapiens OX=9606 GN=HBB PE=1 SV=2
sp|Q13765|NACA_HUMAN	NACA_	Nascent polypeptide-associated complex subunit alpha OS=Homo sapiens OX=9606 GN=NACA PE=1 SV=1
sp|O75477|ERLN1_HUMAN	ERLN1	Erlin-1 OS=Homo sapiens OX=9606 GN=ERLIN1 PE=1 SV=2
sp|Q2VIR3|IF2GL_HUMAN	IF2GL	Eukaryotic translation initiation factor 2 subunit 3B OS=Homo sapiens OX=9606 GN=EIF2S3B PE=2 SV=2
sp|P02795|MT2_HUMAN	MT2_H	Metallothionein-2 OS=Homo sapiens OX=9606 GN=MT2A PE=1 SV=1
sp|P13640|MT1G_HUMAN	MT1G_	Metallothionein-1G OS=Homo sapiens OX=9606 GN=MT1G PE=1 SV=2
sp|B5ME19|EIFCL_HUMAN	EIFCL	Eukaryotic translation initiation factor 3 subunit C-like protein OS=Homo sapiens OX=9606 GN=EIF3CL PE=1 SV=1
sp|P36406|TRI23_HUMAN	TRI23	E3 ubiquitin-protein ligase TRIM23 OS=Homo sapiens OX=9606 GN=TRIM23 PE=1 SV=1
sp|P62714|PP2AB_HUMAN	PP2AB	Serine/threonine-protein phosphatase 2A catalytic subunit beta isoform OS=Homo sapiens OX=9606 GN=PPP2CB PE=1 SV=1
sp|P60510|PP4C_HUMAN	PP4C_	Serine/threonine-protein phosphatase 4 catalytic subunit OS=Homo sapiens OX=9606 GN=PPP4C PE=1 SV=1
sp|P36507|MP2K2_HUMAN	MP2K2	Dual specificity mitogen-activated protein kinase kinase 2 OS=Homo sapiens OX=9606 GN=MAP2K2 PE=1 SV=1
sp|P61254|RL26_HUMAN	RL26_	60S ribosomal protein L26 OS=Homo sapiens OX=9606 GN=RPL26 PE=1 SV=1
sp|P62491|RB11A_HUMAN	RB11A	Ras-related protein Rab-11A OS=Homo sapiens OX=9606 GN=RAB11A PE=1 SV=3
sp|P51116|FXR2_HUMAN	FXR2_	Fragile X mental retardation syndrome-related protein 2 OS=Homo sapiens OX=9606 GN=FXR2 PE=1 SV=2
sp|A0A1B0GUS4|UB2L5_HUMAN	US4|U	Ubiquitin-conjugating enzyme E2 L5 OS=Homo sapiens OX=9606 GN=UBE2L5 PE=2 SV=1
sp|P16278|BGAL_HUMAN	BGAL_	Beta-galactosidase OS=Homo sapiens OX=9606 GN=GLB1 PE=1 SV=2
sp|P62837|UB2D2_HUMAN	UB2D2	Ubiquitin-conjugating enzyme E2 D2 OS=Homo sapiens OX=9606 GN=UBE2D2 PE=1 SV=1
sp|Q9Y2X8|UB2D4_HUMAN	UB2D4	Ubiquitin-conjugating enzyme E2 D4 OS=Homo sapiens OX=9606 GN=UBE2D4 PE=1 SV=1
sp|P51668|UB2D1_HUMAN	UB2D1	Ubiquitin-conjugating enzyme E2 D1 OS=Homo sapiens OX=9606 GN=UBE2D1 PE=1 SV=1
sp|Q9H9S3|S61A2_HUMAN	S61A2	Protein transport protein Sec61 subunit alpha isoform 2 OS=Homo sapiens OX=9606 GN=SEC61A2 PE=2 SV=3
sp|P35637|FUS_HUMAN	FUS_H	RNA-binding protein FUS OS=Homo sapiens OX=9606 GN=FUS PE=1 SV=1
sp|P41567|EIF1_HUMAN	EIF1_	Eukaryotic translation initiation factor 1 OS=Homo sapiens OX=9606 GN=EIF1 PE=1 SV=1
sp|O60739|EIF1B_HUMAN	EIF1B	Eukaryotic translation initiation factor 1b OS=Homo sapiens OX=9606 GN=EIF1B PE=1 SV=2
sp|Q96I24|FUBP3_HUMAN	FUBP3	Far upstream element-binding protein 3 OS=Homo sapiens OX=9606 GN=FUBP3 PE=1 SV=2
sp|Q9UBF2|COPG2_HUMAN	COPG2	Coatomer subunit gamma-2 OS=Homo sapiens OX=9606 GN=COPG2 PE=1 SV=1
sp|Q16629|SRSF7_HUMAN	SRSF7	Serine/arginine-rich splicing factor 7 OS=Homo sapiens OX=9606 GN=SRSF7 PE=1 SV=1
sp|P16473|TSHR_HUMAN	TSHR_	Thyrotropin receptor OS=Homo sapiens OX=9606 GN=TSHR PE=1 SV=2
sp|P0C7U3|ZH11B_HUMAN	ZH11B	Probable palmitoyltransferase ZDHHC11B OS=Homo sapiens OX=9606 GN=ZDHHC11B PE=3 SV=1
RRRRRsp|P02730|B3AT_HUMAN	2730|	REVERSED Band 3 anion transport protein OS=Homo sapiens OX=9606 GN=SLC4A1 PE=1 SV=3
RRRRRsp|Q8IY26|PLPP6_HUMAN	IY26|	REVERSED Phospholipid phosphatase 6 OS=Homo sapiens OX=9606 GN=PLPP6 PE=1 SV=3
RRRRRsp|Q8NGK3|O52K2_HUMAN	NGK3|	REVERSED Olfactory receptor 52K2 OS=Homo sapiens OX=9606 GN=OR52K2 PE=2 SV=2
sp|Q9UHD9|UBQL2_HUMAN	UBQL2	Ubiquilin-2 OS=Homo sapiens OX=9606 GN=UBQLN2 PE=1 SV=2
sp|Q9NRR5|UBQL4_HUMAN	UBQL4	Ubiquilin-4 OS=Homo sapiens OX=9606 GN=UBQLN4 PE=1 SV=2
sp|Q8TF09|DLRB2_HUMAN	DLRB2	Dynein light chain roadblock-type 2 OS=Homo sapiens OX=9606 GN=DYNLRB2 PE=1 SV=1
sp|P04350|TBB4A_HUMAN	TBB4A	Tubulin beta-4A chain OS=Homo sapiens OX=9606 GN=TUBB4A PE=1 SV=2
sp|P84074|HPCA_HUMAN	HPCA_	Neuron-specific calcium-binding protein hippocalcin OS=Homo sapiens OX=9606 GN=HPCA PE=1 SV=2
sp|Q15437|SC23B_HUMAN	SC23B	Protein transport protein Sec23B OS=Homo sapiens OX=9606 GN=SEC23B PE=1 SV=2
sp|O15523|DDX3Y_HUMAN	DDX3Y	ATP-dependent RNA helicase DDX3Y OS=Homo sapiens OX=9606 GN=DDX3Y PE=1 SV=2
sp|Q71UM5|RS27L_HUMAN	RS27L	40S ribosomal protein S27-like OS=Homo sapiens OX=9606 GN=RPS27L PE=1 SV=3
sp|P27694|RFA1_HUMAN	RFA1_	Replication protein A 70 kDa DNA-binding subunit OS=Homo sapiens OX=9606 GN=RPA1 PE=1 SV=2
sp|Q15393|SF3B3_HUMAN	SF3B3	Splicing factor 3B subunit 3 OS=Homo sapiens OX=9606 GN=SF3B3 PE=1 SV=4
sp|P60709|ACTB_HUMAN	ACTB_	Actin, cytoplasmic 1 OS=Homo sapiens OX=9606 GN=ACTB PE=1 SV=1
sp|P0DPH8|TBA3D_HUMAN	TBA3D	Tubulin alpha-3D chain OS=Homo sapiens OX=9606 GN=TUBA3D PE=1 SV=1
sp|P0DPH7|TBA3C_HUMAN	TBA3C	Tubulin alpha-3C chain OS=Homo sapiens OX=9606 GN=TUBA3C PE=1 SV=1
sp|Q6PEY2|TBA3E_HUMAN	TBA3E	Tubulin alpha-3E chain OS=Homo sapiens OX=9606 GN=TUBA3E PE=1 SV=2
sp|Q562R1|ACTBL_HUMAN	ACTBL	Beta-actin-like protein 2 OS=Homo sapiens OX=9606 GN=ACTBL2 PE=1 SV=2
sp|P21359|NF1_HUMAN	NF1_H	Neurofibromin OS=Homo sapiens OX=9606 GN=NF1 PE=1 SV=2
sp|P0C0S5|H2AZ_HUMAN	H2AZ_	Histone H2A.Z OS=Homo sapiens OX=9606 GN=H2AZ1 PE=1 SV=2
sp|Q96B70|LENG9_HUMAN	LENG9	Leukocyte receptor cluster member 9 OS=Homo sapiens OX=9606 GN=LENG9 PE=2 SV=2
sp|P62854|RS26_HUMAN	RS26_	40S ribosomal protein S26 OS=Homo sapiens OX=9606 GN=RPS26 PE=1 SV=3
sp|Q96CN7|ISOC1_HUMAN	ISOC1	Isochorismatase domain-containing protein 1 OS=Homo sapiens OX=9606 GN=ISOC1 PE=1 SV=3
sp|Q8IYD1|ERF3B_HUMAN	ERF3B	Eukaryotic peptide chain release factor GTP-binding subunit ERF3B OS=Homo sapiens OX=9606 GN=GSPT2 PE=1 SV=2
sp|P15170|ERF3A_HUMAN	ERF3A	Eukaryotic peptide chain release factor GTP-binding subunit ERF3A OS=Homo sapiens OX=9606 GN=GSPT1 PE=1 SV=1
sp|Q09028|RBBP4_HUMAN	RBBP4	Histone-binding protein RBBP4 OS=Homo sapiens OX=9606 GN=RBBP4 PE=1 SV=3
sp|P07384|CAN1_HUMAN	CAN1_	Calpain-1 catalytic subunit OS=Homo sapiens OX=9606 GN=CAPN1 PE=1 SV=1
sp|Q14318|FKBP8_HUMAN	FKBP8	Peptidyl-prolyl cis-trans isomerase FKBP8 OS=Homo sapiens OX=9606 GN=FKBP8 PE=1 SV=2
sp|Q7L523|RRAGA_HUMAN	RRAGA	Ras-related GTP-binding protein A OS=Homo sapiens OX=9606 GN=RRAGA PE=1 SV=1
sp|Q9H3H3|CK068_HUMAN	CK068	UPF0696 protein C11orf68 OS=Homo sapiens OX=9606 GN=C11orf68 PE=1 SV=3
sp|P16615|AT2A2_HUMAN	AT2A2	Sarcoplasmic/endoplasmic reticulum calcium ATPase 2 OS=Homo sapiens OX=9606 GN=ATP2A2 PE=1 SV=1
sp|Q15155|NOMO1_HUMAN	NOMO1	Nodal modulator 1 OS=Homo sapiens OX=9606 GN=NOMO1 PE=1 SV=5
sp|P69849|NOMO3_HUMAN	NOMO3	Nodal modulator 3 OS=Homo sapiens OX=9606 GN=NOMO3 PE=1 SV=2
sp|Q99798|ACON_HUMAN	ACON_	Aconitate hydratase, mitochondrial OS=Homo sapiens OX=9606 GN=ACO2 PE=1 SV=2
sp|P20810|ICAL_HUMAN	ICAL_	Calpastatin OS=Homo sapiens OX=9606 GN=CAST PE=1 SV=4
sp|P46109|CRKL_HUMAN	CRKL_	Crk-like protein OS=Homo sapiens OX=9606 GN=CRKL PE=1 SV=1
sp|P25325|THTM_HUMAN	THTM_	3-mercaptopyruvate sulfurtransferase OS=Homo sapiens OX=9606 GN=MPST PE=1 SV=3
sp|Q9UHX1|PUF60_HUMAN	PUF60	Poly(U)-binding-splicing factor PUF60 OS=Homo sapiens OX=9606 GN=PUF60 PE=1 SV=1
sp|A8MWD9|RUXGL_HUMAN	RUXGL	Putative small nuclear ribonucleoprotein G-like protein 15 OS=Homo sapiens OX=9606 GN=SNRPGP15 PE=5 SV=2
sp|Q99627|CSN8_HUMAN	CSN8_	COP9 signalosome complex subunit 8 OS=Homo sapiens OX=9606 GN=COPS8 PE=1 SV=1
sp|P01034|CYTC_HUMAN	CYTC_	Cystatin-C OS=Homo sapiens OX=9606 GN=CST3 PE=1 SV=1
sp|Q01130|SRSF2_HUMAN	SRSF2	Serine/arginine-rich splicing factor 2 OS=Homo sapiens OX=9606 GN=SRSF2 PE=1 SV=4
sp|Q9Y3A5|SBDS_HUMAN	SBDS_	Ribosome maturation protein SBDS OS=Homo sapiens OX=9606 GN=SBDS PE=1 SV=4
sp|Q9UQ88|CD11A_HUMAN	CD11A	Cyclin-dependent kinase 11A OS=Homo sapiens OX=9606 GN=CDK11A PE=1 SV=4
sp|P01111|RASN_HUMAN	RASN_	GTPase NRas OS=Homo sapiens OX=9606 GN=NRAS PE=1 SV=1
sp|P01116|RASK_HUMAN	RASK_	GTPase KRas OS=Homo sapiens OX=9606 GN=KRAS PE=1 SV=1
sp|P01112|RASH_HUMAN	RASH_	GTPase HRas OS=Homo sapiens OX=9606 GN=HRAS PE=1 SV=1
RRRRRsp|Q9UIF8|BAZ2B_HUMAN	UIF8|	REVERSED Bromodomain adjacent to zinc finger domain protein 2B OS=Homo sapiens OX=9606 GN=BAZ2B PE=1 SV=3
sp|Q5EBL8|PDZ11_HUMAN	PDZ11	PDZ domain-containing protein 11 OS=Homo sapiens OX=9606 GN=PDZD11 PE=1 SV=2
sp|Q9HAP6|LIN7B_HUMAN	LIN7B	Protein lin-7 homolog B OS=Homo sapiens OX=9606 GN=LIN7B PE=1 SV=1
sp|O14910|LIN7A_HUMAN	LIN7A	Protein lin-7 homolog A OS=Homo sapiens OX=9606 GN=LIN7A PE=1 SV=2
sp|Q9UHP3|UBP25_HUMAN	UBP25	Ubiquitin carboxyl-terminal hydrolase 25 OS=Homo sapiens OX=9606 GN=USP25 PE=1 SV=4
sp|Q86UK0|ABCAC_HUMAN	ABCAC	ATP-binding cassette sub-family A member 12 OS=Homo sapiens OX=9606 GN=ABCA12 PE=1 SV=3
RRRRRsp|P35221|CTNA1_HUMAN	5221|	REVERSED Catenin alpha-1 OS=Homo sapiens OX=9606 GN=CTNNA1 PE=1 SV=1
sp|Q13099|IFT88_HUMAN	IFT88	Intraflagellar transport protein 88 homolog OS=Homo sapiens OX=9606 GN=IFT88 PE=1 SV=3
RRRRRsp|Q92914|FGF11_HUMAN	2914|	REVERSED Fibroblast growth factor 11 OS=Homo sapiens OX=9606 GN=FGF11 PE=1 SV=1
sp|Q8WUX9|CHMP7_HUMAN	CHMP7	Charged multivesicular body protein 7 OS=Homo sapiens OX=9606 GN=CHMP7 PE=1 SV=1
RRRRRsp|Q8TEQ0|SNX29_HUMAN	TEQ0|	REVERSED Sorting nexin-29 OS=Homo sapiens OX=9606 GN=SNX29 PE=1 SV=3
sp|Q8TEQ6|GEMI5_HUMAN	GEMI5	Gem-associated protein 5 OS=Homo sapiens OX=9606 GN=GEMIN5 PE=1 SV=3
sp|Q96I59|SYNM_HUMAN	SYNM_	Probable asparagine--tRNA ligase, mitochondrial OS=Homo sapiens OX=9606 GN=NARS2 PE=1 SV=3
sp|Q9Y2X0|MED16_HUMAN	MED16	Mediator of RNA polymerase II transcription subunit 16 OS=Homo sapiens OX=9606 GN=MED16 PE=1 SV=2
sp|Q08170|SRSF4_HUMAN	SRSF4	Serine/arginine-rich splicing factor 4 OS=Homo sapiens OX=9606 GN=SRSF4 PE=1 SV=2
sp|O14579|COPE_HUMAN	COPE_	Coatomer subunit epsilon OS=Homo sapiens OX=9606 GN=COPE PE=1 SV=3
sp|P07477|TRY1_HUMAN	TRY1_	Trypsin-1 OS=Homo sapiens OX=9606 GN=PRSS1 PE=1 SV=1
sp|O00410|IPO5_HUMAN	IPO5_	Importin-5 OS=Homo sapiens OX=9606 GN=IPO5 PE=1 SV=4
sp|P68133|ACTS_HUMAN	ACTS_	Actin, alpha skeletal muscle OS=Homo sapiens OX=9606 GN=ACTA1 PE=1 SV=1
sp|P63267|ACTH_HUMAN	ACTH_	Actin, gamma-enteric smooth muscle OS=Homo sapiens OX=9606 GN=ACTG2 PE=1 SV=1
sp|P62736|ACTA_HUMAN	ACTA_	Actin, aortic smooth muscle OS=Homo sapiens OX=9606 GN=ACTA2 PE=1 SV=1
sp|P35244|RFA3_HUMAN	RFA3_	Replication protein A 14 kDa subunit OS=Homo sapiens OX=9606 GN=RPA3 PE=1 SV=1
sp|Q9UM00|TMCO1_HUMAN	TMCO1	Calcium load-activated calcium channel OS=Homo sapiens OX=9606 GN=TMCO1 PE=1 SV=2
sp|Q6S8J3|POTEE_HUMAN	POTEE	POTE ankyrin domain family member E OS=Homo sapiens OX=9606 GN=POTEE PE=2 SV=3
sp|P0CG38|POTEI_HUMAN	POTEI	POTE ankyrin domain family member I OS=Homo sapiens OX=9606 GN=POTEI PE=3 SV=1
sp|P0CG39|POTEJ_HUMAN	POTEJ	POTE ankyrin domain family member J OS=Homo sapiens OX=9606 GN=POTEJ PE=3 SV=1
sp|P61011|SRP54_HUMAN	SRP54	Signal recognition particle 54 kDa protein OS=Homo sapiens OX=9606 GN=SRP54 PE=1 SV=1
sp|P14678|RSMB_HUMAN	RSMB_	Small nuclear ribonucleoprotein-associated proteins B and B' OS=Homo sapiens OX=9606 GN=SNRPB PE=1 SV=2
sp|Q92611|EDEM1_HUMAN	EDEM1	ER degradation-enhancing alpha-mannosidase-like protein 1 OS=Homo sapiens OX=9606 GN=EDEM1 PE=1 SV=1
sp|O00159|MYO1C_HUMAN	MYO1C	Unconventional myosin-Ic OS=Homo sapiens OX=9606 GN=MYO1C PE=1 SV=4
sp|O14602|IF1AY_HUMAN	IF1AY	Eukaryotic translation initiation factor 1A, Y-chromosomal OS=Homo sapiens OX=9606 GN=EIF1AY PE=1 SV=4
sp|P11234|RALB_HUMAN	RALB_	Ras-related protein Ral-B OS=Homo sapiens OX=9606 GN=RALB PE=1 SV=1
sp|Q6K0P9|IFIX_HUMAN	IFIX_	Pyrin and HIN domain-containing protein 1 OS=Homo sapiens OX=9606 GN=PYHIN1 PE=1 SV=1
sp|Q16666|IF16_HUMAN	IF16_	Gamma-interferon-inducible protein 16 OS=Homo sapiens OX=9606 GN=IFI16 PE=1 SV=3
RRRRRsp|Q9NY72|SCN3B_HUMAN	NY72|	REVERSED Sodium channel subunit beta-3 OS=Homo sapiens OX=9606 GN=SCN3B PE=1 SV=1
sp|O15173|PGRC2_HUMAN	PGRC2	Membrane-associated progesterone receptor component 2 OS=Homo sapiens OX=9606 GN=PGRMC2 PE=1 SV=1
sp|Q9BSD7|NTPCR_HUMAN	NTPCR	Cancer-related nucleoside-triphosphatase OS=Homo sapiens OX=9606 GN=NTPCR PE=1 SV=1
sp|P52429|DGKE_HUMAN	DGKE_	Diacylglycerol kinase epsilon OS=Homo sapiens OX=9606 GN=DGKE PE=1 SV=1
RRRRRsp|Q8N1L4|CP4Z2_HUMAN	N1L4|	REVERSED Putative inactive cytochrome P450 family member 4Z2 OS=Homo sapiens OX=9606 GN=CYP4Z2P PE=5 SV=2
sp|Q96FN4|CPNE2_HUMAN	CPNE2	Copine-2 OS=Homo sapiens OX=9606 GN=CPNE2 PE=1 SV=3
sp|Q9UBL6|CPNE7_HUMAN	CPNE7	Copine-7 OS=Homo sapiens OX=9606 GN=CPNE7 PE=1 SV=1
sp|O75131|CPNE3_HUMAN	CPNE3	Copine-3 OS=Homo sapiens OX=9606 GN=CPNE3 PE=1 SV=1
sp|Q9HCH3|CPNE5_HUMAN	CPNE5	Copine-5 OS=Homo sapiens OX=9606 GN=CPNE5 PE=1 SV=2
sp|O95741|CPNE6_HUMAN	CPNE6	Copine-6 OS=Homo sapiens OX=9606 GN=CPNE6 PE=1 SV=3
sp|Q86YQ8|CPNE8_HUMAN	CPNE8	Copine-8 OS=Homo sapiens OX=9606 GN=CPNE8 PE=1 SV=2
sp|Q8IYJ1|CPNE9_HUMAN	CPNE9	Copine-9 OS=Homo sapiens OX=9606 GN=CPNE9 PE=1 SV=3
sp|Q08722|CD47_HUMAN	CD47_	Leukocyte surface antigen CD47 OS=Homo sapiens OX=9606 GN=CD47 PE=1 SV=1
RRRRRsp|Q6GYQ0|RGPA1_HUMAN	GYQ0|	REVERSED Ral GTPase-activating protein subunit alpha-1 OS=Homo sapiens OX=9606 GN=RALGAPA1 PE=1 SV=1
sp|P50440|GATM_HUMAN	GATM_	Glycine amidinotransferase, mitochondrial OS=Homo sapiens OX=9606 GN=GATM PE=1 SV=1
RRRRRsp|Q9NYV9|T2R13_HUMAN	NYV9|	REVERSED Taste receptor type 2 member 13 OS=Homo sapiens OX=9606 GN=TAS2R13 PE=1 SV=1
RRRRRsp|P40145|ADCY8_HUMAN	0145|	REVERSED Adenylate cyclase type 8 OS=Homo sapiens OX=9606 GN=ADCY8 PE=1 SV=1
RRRRRsp|Q96CC6|RHDF1_HUMAN	6CC6|	REVERSED Inactive rhomboid protein 1 OS=Homo sapiens OX=9606 GN=RHBDF1 PE=1 SV=2
sp|Q9H251|CAD23_HUMAN	CAD23	Cadherin-23 OS=Homo sapiens OX=9606 GN=CDH23 PE=1 SV=2
RRRRRsp|Q7Z429|LFG1_HUMAN	Z429|	REVERSED Protein lifeguard 1 OS=Homo sapiens OX=9606 GN=GRINA PE=1 SV=1
sp|Q6NX49|ZN544_HUMAN	ZN544	Zinc finger protein 544 OS=Homo sapiens OX=9606 GN=ZNF544 PE=1 SV=1
sp|P22303|ACES_HUMAN	ACES_	Acetylcholinesterase OS=Homo sapiens OX=9606 GN=ACHE PE=1 SV=1
RRRRRsp|Q9Y3M9|ZN337_HUMAN	Y3M9|	REVERSED Zinc finger protein 337 OS=Homo sapiens OX=9606 GN=ZNF337 PE=1 SV=2
sp|P30518|V2R_HUMAN	V2R_H	Vasopressin V2 receptor OS=Homo sapiens OX=9606 GN=AVPR2 PE=1 SV=1
RRRRRsp|P63135|POK7_HUMAN	3135|	REVERSED Endogenous retrovirus group K member 7 Pol protein OS=Homo sapiens OX=9606 GN=ERVK-7 PE=3 SV=1
sp|Q96ST3|SIN3A_HUMAN	SIN3A	Paired amphipathic helix protein Sin3a OS=Homo sapiens OX=9606 GN=SIN3A PE=1 SV=2
RRRRRsp|Q9BXR3|POK6_HUMAN	BXR3|	REVERSED Endogenous retrovirus group K member 6 Pol protein OS=Homo sapiens OX=9606 GN=ERVK-6 PE=2 SV=2
RRRRRsp|P63132|PO113_HUMAN	3132|	REVERSED Endogenous retrovirus group K member 113 Pol protein OS=Homo sapiens OX=9606 GN=HERVK_113 PE=3 SV=1
RRRRRsp|Q9WJR5|POK19_HUMAN	WJR5|	REVERSED Endogenous retrovirus group K member 19 Pol protein OS=Homo sapiens OX=9606 GN=ERVK-19 PE=2 SV=2
RRRRRsp|P63136|POK25_HUMAN	3136|	REVERSED Endogenous retrovirus group K member 25 Pol protein OS=Homo sapiens OX=9606 GN=ERVK-25 PE=3 SV=1
RRRRRsp|P63133|POK8_HUMAN	3133|	REVERSED Endogenous retrovirus group K member 8 Pol protein OS=Homo sapiens OX=9606 GN=ERVK-8 PE=3 SV=1
RRRRRsp|P10266|POK10_HUMAN	0266|	REVERSED Endogenous retrovirus group K member 10 Pol protein OS=Homo sapiens OX=9606 GN=ERVK-10 PE=3 SV=2
RRRRRsp|Q9UQG0|POK11_HUMAN	UQG0|	REVERSED Endogenous retrovirus group K member 11 Pol protein OS=Homo sapiens OX=9606 GN=ERVK-11 PE=2 SV=2
RRRRRsp|Q9QC07|POK18_HUMAN	QC07|	REVERSED Endogenous retrovirus group K member 18 Pol protein OS=Homo sapiens OX=9606 GN=ERVK-18 PE=3 SV=2
sp|O60422|ONEC3_HUMAN	ONEC3	One cut domain family member 3 OS=Homo sapiens OX=9606 GN=ONECUT3 PE=1 SV=2
sp|B0I1T2|MYO1G_HUMAN	MYO1G	Unconventional myosin-Ig OS=Homo sapiens OX=9606 GN=MYO1G PE=1 SV=2
RRRRRsp|Q2VWA4|SKOR2_HUMAN	VWA4|	REVERSED SKI family transcriptional corepressor 2 OS=Homo sapiens OX=9606 GN=SKOR2 PE=1 SV=2
RRRRRsp|P51648|AL3A2_HUMAN	1648|	REVERSED Aldehyde dehydrogenase family 3 member A2 OS=Homo sapiens OX=9606 GN=ALDH3A2 PE=1 SV=1
sp|O95948|ONEC2_HUMAN	ONEC2	One cut domain family member 2 OS=Homo sapiens OX=9606 GN=ONECUT2 PE=2 SV=2
RRRRRsp|Q96MP8|KCTD7_HUMAN	6MP8|	REVERSED BTB/POZ domain-containing protein KCTD7 OS=Homo sapiens OX=9606 GN=KCTD7 PE=1 SV=1
sp|Q9UBC0|HNF6_HUMAN	HNF6_	Hepatocyte nuclear factor 6 OS=Homo sapiens OX=9606 GN=ONECUT1 PE=2 SV=1
RRRRRsp|Q7RTU1|TCF23_HUMAN	RTU1|	REVERSED Transcription factor 23 OS=Homo sapiens OX=9606 GN=TCF23 PE=1 SV=1
RRRRRsp|Q8N4C0|CI062_HUMAN	N4C0|	REVERSED Putative uncharacterized protein C9orf62 OS=Homo sapiens OX=9606 GN=C9orf62 PE=2 SV=1
RRRRRsp|Q9Y675|SNURF_HUMAN	Y675|	REVERSED SNRPN upstream reading frame protein OS=Homo sapiens OX=9606 GN=SNURF PE=1 SV=1
RRRRRsp|Q4L180|FIL1L_HUMAN	L180|	REVERSED Filamin A-interacting protein 1-like OS=Homo sapiens OX=9606 GN=FILIP1L PE=1 SV=2
sp|O95197|RTN3_HUMAN	RTN3_	Reticulon-3 OS=Homo sapiens OX=9606 GN=RTN3 PE=1 SV=2
RRRRRsp|Q14242|SELPL_HUMAN	4242|	REVERSED P-selectin glycoprotein ligand 1 OS=Homo sapiens OX=9606 GN=SELPLG PE=1 SV=1
sp|P08579|RU2B_HUMAN	RU2B_	U2 small nuclear ribonucleoprotein B'' OS=Homo sapiens OX=9606 GN=SNRPB2 PE=1 SV=1
RRRRRsp|P55039|DRG2_HUMAN	5039|	REVERSED Developmentally-regulated GTP-binding protein 2 OS=Homo sapiens OX=9606 GN=DRG2 PE=1 SV=1
sp|Q06055|AT5G2_HUMAN	AT5G2	ATP synthase F(0) complex subunit C2, mitochondrial OS=Homo sapiens OX=9606 GN=ATP5MC2 PE=1 SV=1
sp|P05496|AT5G1_HUMAN	AT5G1	ATP synthase F(0) complex subunit C1, mitochondrial OS=Homo sapiens OX=9606 GN=ATP5MC1 PE=1 SV=2
RRRRRsp|Q6UX65|DRAM2_HUMAN	UX65|	REVERSED DNA damage-regulated autophagy modulator protein 2 OS=Homo sapiens OX=9606 GN=DRAM2 PE=1 SV=1
RRRRRsp|O43805|SSNA1_HUMAN	3805|	REVERSED Sjoegren syndrome nuclear autoantigen 1 OS=Homo sapiens OX=9606 GN=SSNA1 PE=1 SV=2
sp|Q9BZH6|WDR11_HUMAN	WDR11	WD repeat-containing protein 11 OS=Homo sapiens OX=9606 GN=WDR11 PE=1 SV=1
RRRRRsp|Q58G82|SY14L_HUMAN	8G82|	REVERSED Putative synaptotagmin-14-like protein OS=Homo sapiens OX=9606 GN=SYT14P1 PE=5 SV=2
RRRRRsp|O75976|CBPD_HUMAN	5976|	REVERSED Carboxypeptidase D OS=Homo sapiens OX=9606 GN=CPD PE=1 SV=2
sp|Q8WV41|SNX33_HUMAN	SNX33	Sorting nexin-33 OS=Homo sapiens OX=9606 GN=SNX33 PE=1 SV=1
sp|O75843|AP1G2_HUMAN	AP1G2	AP-1 complex subunit gamma-like 2 OS=Homo sapiens OX=9606 GN=AP1G2 PE=1 SV=1
sp|P35221|CTNA1_HUMAN	CTNA1	Catenin alpha-1 OS=Homo sapiens OX=9606 GN=CTNNA1 PE=1 SV=1
RRRRRsp|P36268|GGT2_HUMAN	6268|	REVERSED Inactive glutathione hydrolase 2 OS=Homo sapiens OX=9606 GN=GGT2 PE=1 SV=3
RRRRRsp|A6NGU5|GGT3_HUMAN	NGU5|	REVERSED Putative glutathione hydrolase 3 proenzyme OS=Homo sapiens OX=9606 GN=GGT3P PE=5 SV=2
sp|Q92698|RAD54_HUMAN	RAD54	DNA repair and recombination protein RAD54-like OS=Homo sapiens OX=9606 GN=RAD54L PE=1 SV=2
sp|Q8WUY3|PRUN2_HUMAN	PRUN2	Protein prune homolog 2 OS=Homo sapiens OX=9606 GN=PRUNE2 PE=1 SV=3
sp|Q96Q11|TRNT1_HUMAN	TRNT1	CCA tRNA nucleotidyltransferase 1, mitochondrial OS=Homo sapiens OX=9606 GN=TRNT1 PE=1 SV=2
sp|P24390|ERD21_HUMAN	ERD21	ER lumen protein-retaining receptor 1 OS=Homo sapiens OX=9606 GN=KDELR1 PE=1 SV=1
sp|Q9NXZ2|DDX43_HUMAN	DDX43	Probable ATP-dependent RNA helicase DDX43 OS=Homo sapiens OX=9606 GN=DDX43 PE=1 SV=2
RRRRRsp|Q15303|ERBB4_HUMAN	5303|	REVERSED Receptor tyrosine-protein kinase erbB-4 OS=Homo sapiens OX=9606 GN=ERBB4 PE=1 SV=1
sp|Q96KG7|MEG10_HUMAN	MEG10	Multiple epidermal growth factor-like domains protein 10 OS=Homo sapiens OX=9606 GN=MEGF10 PE=1 SV=1
RRRRRsp|P21860|ERBB3_HUMAN	1860|	REVERSED Receptor tyrosine-protein kinase erbB-3 OS=Homo sapiens OX=9606 GN=ERBB3 PE=1 SV=1
sp|Q86Z14|KLOTB_HUMAN	KLOTB	Beta-klotho OS=Homo sapiens OX=9606 GN=KLB PE=1 SV=1
sp|Q14185|DOCK1_HUMAN	DOCK1	Dedicator of cytokinesis protein 1 OS=Homo sapiens OX=9606 GN=DOCK1 PE=1 SV=2
sp|Q3BBV2|NBPF8_HUMAN	NBPF8	Putative neuroblastoma breakpoint family member 8 OS=Homo sapiens OX=9606 GN=NBPF8 PE=5 SV=1
RRRRRsp|Q5SXH7|PKHS1_HUMAN	SXH7|	REVERSED Pleckstrin homology domain-containing family S member 1 OS=Homo sapiens OX=9606 GN=PLEKHS1 PE=1 SV=4
sp|Q96M89|CC138_HUMAN	CC138	Coiled-coil domain-containing protein 138 OS=Homo sapiens OX=9606 GN=CCDC138 PE=1 SV=1
sp|A0AUZ9|KAL1L_HUMAN	KAL1L	KAT8 regulatory NSL complex subunit 1-like protein OS=Homo sapiens OX=9606 GN=KANSL1L PE=1 SV=2
RRRRRsp|P06865|HEXA_HUMAN	6865|	REVERSED Beta-hexosaminidase subunit alpha OS=Homo sapiens OX=9606 GN=HEXA PE=1 SV=2
RRRRRsp|Q92913|FGF13_HUMAN	2913|	REVERSED Fibroblast growth factor 13 OS=Homo sapiens OX=9606 GN=FGF13 PE=1 SV=1
sp|Q5I0G3|MDH1B_HUMAN	MDH1B	Putative malate dehydrogenase 1B OS=Homo sapiens OX=9606 GN=MDH1B PE=2 SV=1
RRRRRsp|Q14863|PO6F1_HUMAN	4863|	REVERSED POU domain, class 6, transcription factor 1 OS=Homo sapiens OX=9606 GN=POU6F1 PE=1 SV=1
RRRRRsp|Q86WI1|PKHL1_HUMAN	6WI1|	REVERSED Fibrocystin-L OS=Homo sapiens OX=9606 GN=PKHD1L1 PE=2 SV=2
sp|Q9BXT5|TEX15_HUMAN	TEX15	Testis-expressed protein 15 OS=Homo sapiens OX=9606 GN=TEX15 PE=1 SV=2
RRRRRsp|Q8TEW6|DOK4_HUMAN	TEW6|	REVERSED Docking protein 4 OS=Homo sapiens OX=9606 GN=DOK4 PE=1 SV=2
sp|Q8WTX7|CAST1_HUMAN	CAST1	Cytosolic arginine sensor for mTORC1 subunit 1 OS=Homo sapiens OX=9606 GN=CASTOR1 PE=1 SV=1
RRRRRsp|Q4G0P3|HYDIN_HUMAN	G0P3|	REVERSED Hydrocephalus-inducing protein homolog OS=Homo sapiens OX=9606 GN=HYDIN PE=1 SV=3
sp|Q8TF46|DI3L1_HUMAN	DI3L1	DIS3-like exonuclease 1 OS=Homo sapiens OX=9606 GN=DIS3L PE=1 SV=2
sp|Q5HYA8|MKS3_HUMAN	MKS3_	Meckelin OS=Homo sapiens OX=9606 GN=TMEM67 PE=1 SV=2
sp|Q70JA7|CHSS3_HUMAN	CHSS3	Chondroitin sulfate synthase 3 OS=Homo sapiens OX=9606 GN=CHSY3 PE=2 SV=3
RRRRRsp|Q7Z624|CMKMT_HUMAN	Z624|	REVERSED Calmodulin-lysine N-methyltransferase OS=Homo sapiens OX=9606 GN=CAMKMT PE=1 SV=2
sp|Q9Y6W5|WASF2_HUMAN	WASF2	Wiskott-Aldrich syndrome protein family member 2 OS=Homo sapiens OX=9606 GN=WASF2 PE=1 SV=3
RRRRRsp|P27658|CO8A1_HUMAN	7658|	REVERSED Collagen alpha-1(VIII) chain OS=Homo sapiens OX=9606 GN=COL8A1 PE=1 SV=2
sp|Q9UEW3|MARCO_HUMAN	MARCO	Macrophage receptor MARCO OS=Homo sapiens OX=9606 GN=MARCO PE=1 SV=1
sp|P02458|CO2A1_HUMAN	CO2A1	Collagen alpha-1(II) chain OS=Homo sapiens OX=9606 GN=COL2A1 PE=1 SV=3
sp|Q13557|KCC2D_HUMAN	KCC2D	Calcium/calmodulin-dependent protein kinase type II subunit delta OS=Homo sapiens OX=9606 GN=CAMK2D PE=1 SV=3
sp|Q13555|KCC2G_HUMAN	KCC2G	Calcium/calmodulin-dependent protein kinase type II subunit gamma OS=Homo sapiens OX=9606 GN=CAMK2G PE=1 SV=4
sp|Q9UQM7|KCC2A_HUMAN	KCC2A	Calcium/calmodulin-dependent protein kinase type II subunit alpha OS=Homo sapiens OX=9606 GN=CAMK2A PE=1 SV=2
RRRRRsp|Q9H8M7|MINY3_HUMAN	H8M7|	REVERSED Ubiquitin carboxyl-terminal hydrolase MINDY-3 OS=Homo sapiens OX=9606 GN=MINDY3 PE=1 SV=1
sp|Q9H7Z7|PGES2_HUMAN	PGES2	Prostaglandin E synthase 2 OS=Homo sapiens OX=9606 GN=PTGES2 PE=1 SV=1
RRRRRsp|Q15257|PTPA_HUMAN	5257|	REVERSED Serine/threonine-protein phosphatase 2A activator OS=Homo sapiens OX=9606 GN=PTPA PE=1 SV=3
RRRRRsp|Q8TEW0|PARD3_HUMAN	TEW0|	REVERSED Partitioning defective 3 homolog OS=Homo sapiens OX=9606 GN=PARD3 PE=1 SV=2
sp|Q96P20|NLRP3_HUMAN	NLRP3	NACHT, LRR and PYD domains-containing protein 3 OS=Homo sapiens OX=9606 GN=NLRP3 PE=1 SV=3
RRRRRsp|Q96MT7|CFA44_HUMAN	6MT7|	REVERSED Cilia- and flagella-associated protein 44 OS=Homo sapiens OX=9606 GN=CFAP44 PE=1 SV=2
RRRRRsp|Q13439|GOGA4_HUMAN	3439|	REVERSED Golgin subfamily A member 4 OS=Homo sapiens OX=9606 GN=GOLGA4 PE=1 SV=1
RRRRRsp|Q8N8E3|CE112_HUMAN	N8E3|	REVERSED Centrosomal protein of 112 kDa OS=Homo sapiens OX=9606 GN=CEP112 PE=1 SV=2
RRRRRsp|Q5HYC2|K2026_HUMAN	HYC2|	REVERSED Uncharacterized protein KIAA2026 OS=Homo sapiens OX=9606 GN=KIAA2026 PE=2 SV=2
RRRRRsp|Q32M84|BTBDG_HUMAN	2M84|	REVERSED BTB/POZ domain-containing protein 16 OS=Homo sapiens OX=9606 GN=BTBD16 PE=1 SV=2
RRRRRsp|Q9H501|ESF1_HUMAN	H501|	REVERSED ESF1 homolog OS=Homo sapiens OX=9606 GN=ESF1 PE=1 SV=1
sp|O43167|ZBT24_HUMAN	ZBT24	Zinc finger and BTB domain-containing protein 24 OS=Homo sapiens OX=9606 GN=ZBTB24 PE=1 SV=2
sp|O43497|CAC1G_HUMAN	CAC1G	Voltage-dependent T-type calcium channel subunit alpha-1G OS=Homo sapiens OX=9606 GN=CACNA1G PE=1 SV=3
sp|Q8N682|DRAM1_HUMAN	DRAM1	DNA damage-regulated autophagy modulator protein 1 OS=Homo sapiens OX=9606 GN=DRAM1 PE=1 SV=1
sp|O95255|MRP6_HUMAN	MRP6_	Multidrug resistance-associated protein 6 OS=Homo sapiens OX=9606 GN=ABCC6 PE=1 SV=2
sp|P59036|CU082_HUMAN	CU082	Putative uncharacterized protein encoded by LINC00310 OS=Homo sapiens OX=9606 GN=LINC00310 PE=5 SV=1
sp|P53804|TTC3_HUMAN	TTC3_	E3 ubiquitin-protein ligase TTC3 OS=Homo sapiens OX=9606 GN=TTC3 PE=1 SV=2
sp|Q5T1H1|EYS_HUMAN	EYS_H	Protein eyes shut homolog OS=Homo sapiens OX=9606 GN=EYS PE=1 SV=5
sp|Q5TIA1|MEI1_HUMAN	MEI1_	Meiosis inhibitor protein 1 OS=Homo sapiens OX=9606 GN=MEI1 PE=1 SV=2
RRRRRsp|P41218|MNDA_HUMAN	1218|	REVERSED Myeloid cell nuclear differentiation antigen OS=Homo sapiens OX=9606 GN=MNDA PE=1 SV=1
sp|A6NMZ5|O4C45_HUMAN	O4C45	Olfactory receptor 4C45 OS=Homo sapiens OX=9606 GN=OR4C45 PE=3 SV=1
RRRRRsp|Q7L1T6|NB5R4_HUMAN	L1T6|	REVERSED Cytochrome b5 reductase 4 OS=Homo sapiens OX=9606 GN=CYB5R4 PE=1 SV=1
sp|P50570|DYN2_HUMAN	DYN2_	Dynamin-2 OS=Homo sapiens OX=9606 GN=DNM2 PE=1 SV=2
sp|Q6NUK1|SCMC1_HUMAN	SCMC1	Calcium-binding mitochondrial carrier protein SCaMC-1 OS=Homo sapiens OX=9606 GN=SLC25A24 PE=1 SV=2
sp|P05129|KPCG_HUMAN	KPCG_	Protein kinase C gamma type OS=Homo sapiens OX=9606 GN=PRKCG PE=1 SV=3
sp|Q15628|TRADD_HUMAN	TRADD	Tumor necrosis factor receptor type 1-associated DEATH domain protein OS=Homo sapiens OX=9606 GN=TRADD PE=1 SV=2
sp|O75074|LRP3_HUMAN	LRP3_	Low-density lipoprotein receptor-related protein 3 OS=Homo sapiens OX=9606 GN=LRP3 PE=2 SV=2
RRRRRsp|P20853|CP2A7_HUMAN	0853|	REVERSED Cytochrome P450 2A7 OS=Homo sapiens OX=9606 GN=CYP2A7 PE=2 SV=2
RRRRRsp|Q8NBJ5|GT251_HUMAN	NBJ5|	REVERSED Procollagen galactosyltransferase 1 OS=Homo sapiens OX=9606 GN=COLGALT1 PE=1 SV=1
RRRRRsp|Q9UBN7|HDAC6_HUMAN	UBN7|	REVERSED Histone deacetylase 6 OS=Homo sapiens OX=9606 GN=HDAC6 PE=1 SV=2
RRRRRsp|Q8IUX4|ABC3F_HUMAN	IUX4|	REVERSED DNA dC->dU-editing enzyme APOBEC-3F OS=Homo sapiens OX=9606 GN=APOBEC3F PE=1 SV=3
sp|Q9BXX3|AN30A_HUMAN	AN30A	Ankyrin repeat domain-containing protein 30A OS=Homo sapiens OX=9606 GN=ANKRD30A PE=1 SV=3
sp|Q9C0B6|BRNP2_HUMAN	BRNP2	BMP/retinoic acid-inducible neural-specific protein 2 OS=Homo sapiens OX=9606 GN=BRINP2 PE=2 SV=2
sp|Q2M329|CCD96_HUMAN	CCD96	Coiled-coil domain-containing protein 96 OS=Homo sapiens OX=9606 GN=CCDC96 PE=1 SV=2
sp|Q00341|VIGLN_HUMAN	VIGLN	Vigilin OS=Homo sapiens OX=9606 GN=HDLBP PE=1 SV=2
sp|Q9BXX2|AN30B_HUMAN	AN30B	Ankyrin repeat domain-containing protein 30B OS=Homo sapiens OX=9606 GN=ANKRD30B PE=2 SV=3
RRRRRsp|Q9UNQ2|DIM1_HUMAN	UNQ2|	REVERSED Probable dimethyladenosine transferase OS=Homo sapiens OX=9606 GN=DIMT1 PE=1 SV=1
RRRRRsp|Q6ZR08|DYH12_HUMAN	ZR08|	REVERSED Dynein heavy chain 12, axonemal OS=Homo sapiens OX=9606 GN=DNAH12 PE=2 SV=2
sp|Q15424|SAFB1_HUMAN	SAFB1	Scaffold attachment factor B1 OS=Homo sapiens OX=9606 GN=SAFB PE=1 SV=4
RRRRRsp|Q9Y613|FHOD1_HUMAN	Y613|	REVERSED FH1/FH2 domain-containing protein 1 OS=Homo sapiens OX=9606 GN=FHOD1 PE=1 SV=3
RRRRRsp|Q12830|BPTF_HUMAN	2830|	REVERSED Nucleosome-remodeling factor subunit BPTF OS=Homo sapiens OX=9606 GN=BPTF PE=1 SV=3
RRRRRsp|Q6V0I7|FAT4_HUMAN	V0I7|	REVERSED Protocadherin Fat 4 OS=Homo sapiens OX=9606 GN=FAT4 PE=1 SV=2
sp|Q9Y4K3|TRAF6_HUMAN	TRAF6	TNF receptor-associated factor 6 OS=Homo sapiens OX=9606 GN=TRAF6 PE=1 SV=1
sp|Q8WU76|SCFD2_HUMAN	SCFD2	Sec1 family domain-containing protein 2 OS=Homo sapiens OX=9606 GN=SCFD2 PE=1 SV=2
RRRRRsp|Q86V48|LUZP1_HUMAN	6V48|	REVERSED Leucine zipper protein 1 OS=Homo sapiens OX=9606 GN=LUZP1 PE=1 SV=2
RRRRRsp|Q86XQ3|CTSR3_HUMAN	6XQ3|	REVERSED Cation channel sperm-associated protein 3 OS=Homo sapiens OX=9606 GN=CATSPER3 PE=2 SV=1
RRRRRsp|Q86YR7|MF2L2_HUMAN	6YR7|	REVERSED Probable guanine nucleotide exchange factor MCF2L2 OS=Homo sapiens OX=9606 GN=MCF2L2 PE=2 SV=3
sp|Q5T9C9|PI5L1_HUMAN	PI5L1	Phosphatidylinositol 4-phosphate 5-kinase-like protein 1 OS=Homo sapiens OX=9606 GN=PIP5KL1 PE=2 SV=2
sp|Q9HA82|CERS4_HUMAN	CERS4	Ceramide synthase 4 OS=Homo sapiens OX=9606 GN=CERS4 PE=1 SV=2
sp|Q8TEW0|PARD3_HUMAN	PARD3	Partitioning defective 3 homolog OS=Homo sapiens OX=9606 GN=PARD3 PE=1 SV=2
RRRRRsp|O75390|CISY_HUMAN	5390|	REVERSED Citrate synthase, mitochondrial OS=Homo sapiens OX=9606 GN=CS PE=1 SV=2
sp|O96017|CHK2_HUMAN	CHK2_	Serine/threonine-protein kinase Chk2 OS=Homo sapiens OX=9606 GN=CHEK2 PE=1 SV=1
sp|Q9NPC4|A4GAT_HUMAN	A4GAT	Lactosylceramide 4-alpha-galactosyltransferase OS=Homo sapiens OX=9606 GN=A4GALT PE=1 SV=1
sp|P03999|OPSB_HUMAN	OPSB_	Short-wave-sensitive opsin 1 OS=Homo sapiens OX=9606 GN=OPN1SW PE=1 SV=1
sp|Q9ULW3|ABT1_HUMAN	ABT1_	Activator of basal transcription 1 OS=Homo sapiens OX=9606 GN=ABT1 PE=1 SV=1
RRRRRsp|A6NHR9|SMHD1_HUMAN	NHR9|	REVERSED Structural maintenance of chromosomes flexible hinge domain-containing protein 1 OS=Homo sapiens OX=9606 GN=SMCHD1 PE=1 SV=2
sp|Q96C03|MID49_HUMAN	MID49	Mitochondrial dynamics protein MID49 OS=Homo sapiens OX=9606 GN=MIEF2 PE=1 SV=1
sp|Q6STE5|SMRD3_HUMAN	SMRD3	SWI/SNF-related matrix-associated actin-dependent regulator of chromatin subfamily D member 3 OS=Homo sapiens OX=9606 GN=SMARCD3 PE=1 SV=1
sp|Q96GM5|SMRD1_HUMAN	SMRD1	SWI/SNF-related matrix-associated actin-dependent regulator of chromatin subfamily D member 1 OS=Homo sapiens OX=9606 GN=SMARCD1 PE=1 SV=2
RRRRRsp|Q9BQS7|HEPH_HUMAN	BQS7|	REVERSED Hephaestin OS=Homo sapiens OX=9606 GN=HEPH PE=1 SV=3
sp|Q92925|SMRD2_HUMAN	SMRD2	SWI/SNF-related matrix-associated actin-dependent regulator of chromatin subfamily D member 2 OS=Homo sapiens OX=9606 GN=SMARCD2 PE=1 SV=3
RRRRRsp|O75592|MYCB2_HUMAN	5592|	REVERSED E3 ubiquitin-protein ligase MYCBP2 OS=Homo sapiens OX=9606 GN=MYCBP2 PE=1 SV=4
sp|Q2KHR3|QSER1_HUMAN	QSER1	Glutamine and serine-rich protein 1 OS=Homo sapiens OX=9606 GN=QSER1 PE=1 SV=3
RRRRRsp|O95163|ELP1_HUMAN	5163|	REVERSED Elongator complex protein 1 OS=Homo sapiens OX=9606 GN=ELP1 PE=1 SV=3
sp|P0C2W1|FBSP1_HUMAN	FBSP1	F-box/SPRY domain-containing protein 1 OS=Homo sapiens OX=9606 GN=FBXO45 PE=1 SV=1
sp|P20292|AL5AP_HUMAN	AL5AP	Arachidonate 5-lipoxygenase-activating protein OS=Homo sapiens OX=9606 GN=ALOX5AP PE=1 SV=2
sp|Q8IWJ2|GCC2_HUMAN	GCC2_	GRIP and coiled-coil domain-containing protein 2 OS=Homo sapiens OX=9606 GN=GCC2 PE=1 SV=4
RRRRRsp|Q9BUQ8|DDX23_HUMAN	BUQ8|	REVERSED Probable ATP-dependent RNA helicase DDX23 OS=Homo sapiens OX=9606 GN=DDX23 PE=1 SV=3
RRRRRsp|Q9UKK3|PARP4_HUMAN	UKK3|	REVERSED Protein mono-ADP-ribosyltransferase PARP4 OS=Homo sapiens OX=9606 GN=PARP4 PE=1 SV=3
sp|P25391|LAMA1_HUMAN	LAMA1	Laminin subunit alpha-1 OS=Homo sapiens OX=9606 GN=LAMA1 PE=1 SV=2
sp|Q9UPS8|ANR26_HUMAN	ANR26	Ankyrin repeat domain-containing protein 26 OS=Homo sapiens OX=9606 GN=ANKRD26 PE=1 SV=4
sp|Q86TV6|TTC7B_HUMAN	TTC7B	Tetratricopeptide repeat protein 7B OS=Homo sapiens OX=9606 GN=TTC7B PE=1 SV=3
RRRRRsp|P19838|NFKB1_HUMAN	9838|	REVERSED Nuclear factor NF-kappa-B p105 subunit OS=Homo sapiens OX=9606 GN=NFKB1 PE=1 SV=2
sp|Q6MZW2|FSTL4_HUMAN	FSTL4	Follistatin-related protein 4 OS=Homo sapiens OX=9606 GN=FSTL4 PE=2 SV=3
sp|Q86UB2|BIVM_HUMAN	BIVM_	Basic immunoglobulin-like variable motif-containing protein OS=Homo sapiens OX=9606 GN=BIVM PE=1 SV=3
RRRRRsp|Q8N3X6|LCORL_HUMAN	N3X6|	REVERSED Ligand-dependent nuclear receptor corepressor-like protein OS=Homo sapiens OX=9606 GN=LCORL PE=1 SV=4
RRRRRsp|Q9HA77|SYCM_HUMAN	HA77|	REVERSED Probable cysteine--tRNA ligase, mitochondrial OS=Homo sapiens OX=9606 GN=CARS2 PE=1 SV=1
RRRRRsp|Q6ZMH5|S39A5_HUMAN	ZMH5|	REVERSED Zinc transporter ZIP5 OS=Homo sapiens OX=9606 GN=SLC39A5 PE=1 SV=3
sp|P63208|SKP1_HUMAN	SKP1_	S-phase kinase-associated protein 1 OS=Homo sapiens OX=9606 GN=SKP1 PE=1 SV=2
RRRRRsp|Q6ZR08|DYH12_HUMAN	ZR08|	REVERSED Dynein heavy chain 12, axonemal OS=Homo sapiens OX=9606 GN=DNAH12 PE=2 SV=2
sp|A6NGJ6|TRI64_HUMAN	TRI64	Tripartite motif-containing protein 64 OS=Homo sapiens OX=9606 GN=TRIM64 PE=2 SV=4
RRRRRsp|Q12873|CHD3_HUMAN	2873|	REVERSED Chromodomain-helicase-DNA-binding protein 3 OS=Homo sapiens OX=9606 GN=CHD3 PE=1 SV=3
RRRRRsp|O60437|PEPL_HUMAN	0437|	REVERSED Periplakin OS=Homo sapiens OX=9606 GN=PPL PE=1 SV=4
RRRRRsp|Q8TDI0|CHD5_HUMAN	CHD5	REVERSED Chromodomain-helicase-DNA-binding protein 5 OS=Homo sapiens OX=9606 GN=CHD5 PE=1 SV=1
RRRRRsp|Q9C0G6|DYH6_HUMAN	DYH6	REVERSED Dynein heavy chain 6, axonemal OS=Homo sapiens OX=9606 GN=DNAH6 PE=2 SV=3
sp|P52756|RBM5_HUMAN	RBM5_	RNA-binding protein 5 OS=Homo sapiens OX=9606 GN=RBM5 PE=1 SV=2
RRRRRsp|Q13761|RUNX3_HUMAN	RUNX3	REVERSED Runt-related transcription factor 3 OS=Homo sapiens OX=9606 GN=RUNX3 PE=1 SV=2
RRRRRsp|Q13950|RUNX2_HUMAN	RUNX2	REVERSED Runt-related transcription factor 2 OS=Homo sapiens OX=9606 GN=RUNX2 PE=1 SV=2
sp|Q9NUQ8|ABCF3_HUMAN	ABCF3	ATP-binding cassette sub-family F member 3 OS=Homo sapiens OX=9606 GN=ABCF3 PE=1 SV=2
sp|Q9NSV4|DIAP3_HUMAN	DIAP3	Protein diaphanous homolog 3 OS=Homo sapiens OX=9606 GN=DIAPH3 PE=1 SV=4
sp|O60879|DIAP2_HUMAN	DIAP2	Protein diaphanous homolog 2 OS=Homo sapiens OX=9606 GN=DIAPH2 PE=1 SV=1
sp|Q14457|BECN1_HUMAN	BECN1	Beclin-1 OS=Homo sapiens OX=9606 GN=BECN1 PE=1 SV=2
RRRRRsp|Q8IZF2|AGRF5_HUMAN	IZF2|	REVERSED Adhesion G protein-coupled receptor F5 OS=Homo sapiens OX=9606 GN=ADGRF5 PE=1 SV=3
RRRRRsp|Q7Z6B7|SRGP1_HUMAN	Z6B7|	REVERSED SLIT-ROBO Rho GTPase-activating protein 1 OS=Homo sapiens OX=9606 GN=SRGAP1 PE=1 SV=1
RRRRRsp|Q96RY5|CRML_HUMAN	6RY5|	REVERSED Protein cramped-like OS=Homo sapiens OX=9606 GN=CRAMP1 PE=1 SV=3
RRRRRsp|O00462|MANBA_HUMAN	0462|	REVERSED Beta-mannosidase OS=Homo sapiens OX=9606 GN=MANBA PE=1 SV=3
sp|P56557|TM50B_HUMAN	TM50B	Transmembrane protein 50B OS=Homo sapiens OX=9606 GN=TMEM50B PE=1 SV=2
sp|P14735|IDE_HUMAN	IDE_H	Insulin-degrading enzyme OS=Homo sapiens OX=9606 GN=IDE PE=1 SV=4
RRRRRsp|Q15048|LRC14_HUMAN	5048|	REVERSED Leucine-rich repeat-containing protein 14 OS=Homo sapiens OX=9606 GN=LRRC14 PE=1 SV=1
RRRRRsp|P61599|NAA20_HUMAN	1599|	REVERSED N-alpha-acetyltransferase 20 OS=Homo sapiens OX=9606 GN=NAA20 PE=1 SV=1
sp|A8MW95|BECN2_HUMAN	BECN2	Beclin-2 OS=Homo sapiens OX=9606 GN=BECN2 PE=1 SV=2
RRRRRsp|Q969G2|LHX4_HUMAN	69G2|	REVERSED LIM/homeobox protein Lhx4 OS=Homo sapiens OX=9606 GN=LHX4 PE=1 SV=2
sp|Q9HB07|MYG1_HUMAN	MYG1_	MYG1 exonuclease OS=Homo sapiens OX=9606 GN=MYG1 PE=1 SV=3
sp|O60749|SNX2_HUMAN	SNX2_	Sorting nexin-2 OS=Homo sapiens OX=9606 GN=SNX2 PE=1 SV=2
RRRRRsp|O95248|MTMR5_HUMAN	5248|	REVERSED Myotubularin-related protein 5 OS=Homo sapiens OX=9606 GN=SBF1 PE=1 SV=4
RRRRRsp|P51991|ROA3_HUMAN	1991|	REVERSED Heterogeneous nuclear ribonucleoprotein A3 OS=Homo sapiens OX=9606 GN=HNRNPA3 PE=1 SV=2
sp|Q5VYS8|TUT7_HUMAN	TUT7_	Terminal uridylyltransferase 7 OS=Homo sapiens OX=9606 GN=TUT7 PE=1 SV=1
RRRRRsp|P47972|NPTX2_HUMAN	7972|	REVERSED Neuronal pentraxin-2 OS=Homo sapiens OX=9606 GN=NPTX2 PE=1 SV=2
sp|Q07617|SPAG1_HUMAN	SPAG1	Sperm-associated antigen 1 OS=Homo sapiens OX=9606 GN=SPAG1 PE=1 SV=3
RRRRRsp|Q15149|PLEC_HUMAN	5149|	REVERSED Plectin OS=Homo sapiens OX=9606 GN=PLEC PE=1 SV=3
RRRRRsp|Q6IBS0|TWF2_HUMAN	IBS0|	REVERSED Twinfilin-2 OS=Homo sapiens OX=9606 GN=TWF2 PE=1 SV=2
sp|Q86T29|ZN605_HUMAN	ZN605	Zinc finger protein 605 OS=Homo sapiens OX=9606 GN=ZNF605 PE=2 SV=1
sp|P51523|ZNF84_HUMAN	ZNF84	Zinc finger protein 84 OS=Homo sapiens OX=9606 GN=ZNF84 PE=1 SV=2
RRRRRsp|Q53R41|FAKD1_HUMAN	3R41|	REVERSED FAST kinase domain-containing protein 1, mitochondrial OS=Homo sapiens OX=9606 GN=FASTKD1 PE=1 SV=1
sp|Q7Z5J8|ANKAR_HUMAN	ANKAR	Ankyrin and armadillo repeat-containing protein OS=Homo sapiens OX=9606 GN=ANKAR PE=2 SV=3
RRRRRsp|A6PVS8|LRIQ3_HUMAN	PVS8|	REVERSED Leucine-rich repeat and IQ domain-containing protein 3 OS=Homo sapiens OX=9606 GN=LRRIQ3 PE=1 SV=1
RRRRRsp|Q9UHB7|AFF4_HUMAN	UHB7|	REVERSED AF4/FMR2 family member 4 OS=Homo sapiens OX=9606 GN=AFF4 PE=1 SV=1
sp|Q86UV5|UBP48_HUMAN	UBP48	Ubiquitin carboxyl-terminal hydrolase 48 OS=Homo sapiens OX=9606 GN=USP48 PE=1 SV=1
RRRRRsp|Q9BUB5|MKNK1_HUMAN	BUB5|	REVERSED MAP kinase-interacting serine/threonine-protein kinase 1 OS=Homo sapiens OX=9606 GN=MKNK1 PE=1 SV=1
sp|A2A2Z9|AN18B_HUMAN	AN18B	Ankyrin repeat domain-containing protein 18B OS=Homo sapiens OX=9606 GN=ANKRD18B PE=1 SV=1
sp|Q8IVF6|AN18A_HUMAN	AN18A	Ankyrin repeat domain-containing protein 18A OS=Homo sapiens OX=9606 GN=ANKRD18A PE=2 SV=3
sp|Q9H1K0|RBNS5_HUMAN	RBNS5	Rabenosyn-5 OS=Homo sapiens OX=9606 GN=RBSN PE=1 SV=2
RRRRRsp|Q16873|LTC4S_HUMAN	6873|	REVERSED Leukotriene C4 synthase OS=Homo sapiens OX=9606 GN=LTC4S PE=1 SV=1
sp|Q9NPQ8|RIC8A_HUMAN	RIC8A	Synembryn-A OS=Homo sapiens OX=9606 GN=RIC8A PE=1 SV=3
RRRRRsp|J3KSC0|CR064_HUMAN	KSC0|	REVERSED Putative uncharacterized protein encoded by LINC01387 OS=Homo sapiens OX=9606 GN=LINC01387 PE=5 SV=1
sp|Q9NVN3|RIC8B_HUMAN	RIC8B	Synembryn-B OS=Homo sapiens OX=9606 GN=RIC8B PE=1 SV=2
sp|O00634|NET3_HUMAN	NET3_	Netrin-3 OS=Homo sapiens OX=9606 GN=NTN3 PE=1 SV=1
sp|Q9UBF8|PI4KB_HUMAN	PI4KB	Phosphatidylinositol 4-kinase beta OS=Homo sapiens OX=9606 GN=PI4KB PE=1 SV=1
RRRRRsp|Q9UBV4|WNT16_HUMAN	UBV4|	REVERSED Protein Wnt-16 OS=Homo sapiens OX=9606 GN=WNT16 PE=2 SV=1
sp|Q9UHL4|DPP2_HUMAN	DPP2_	Dipeptidyl peptidase 2 OS=Homo sapiens OX=9606 GN=DPP7 PE=1 SV=3
RRRRRsp|A6NKL6|T200C_HUMAN	NKL6|	REVERSED Transmembrane protein 200C OS=Homo sapiens OX=9606 GN=TMEM200C PE=2 SV=2
sp|P13533|MYH6_HUMAN	MYH6_	Myosin-6 OS=Homo sapiens OX=9606 GN=MYH6 PE=1 SV=5
sp|P12883|MYH7_HUMAN	MYH7_	Myosin-7 OS=Homo sapiens OX=9606 GN=MYH7 PE=1 SV=5
sp|Q9H6N6|MYH16_HUMAN	MYH16	Putative uncharacterized protein MYH16 OS=Homo sapiens OX=9606 GN=MYH16 PE=1 SV=2
RRRRRsp|Q8IU81|I2BP1_HUMAN	IU81|	REVERSED Interferon regulatory factor 2-binding protein 1 OS=Homo sapiens OX=9606 GN=IRF2BP1 PE=1 SV=1
RRRRRsp|Q86TX2|ACOT1_HUMAN	6TX2|	REVERSED Acyl-coenzyme A thioesterase 1 OS=Homo sapiens OX=9606 GN=ACOT1 PE=1 SV=1
sp|Q9UJ04|TSYL4_HUMAN	TSYL4	Testis-specific Y-encoded-like protein 4 OS=Homo sapiens OX=9606 GN=TSPYL4 PE=1 SV=2
RRRRRsp|Q96T58|MINT_HUMAN	6T58|	REVERSED Msx2-interacting protein OS=Homo sapiens OX=9606 GN=SPEN PE=1 SV=1
sp|Q8WXI7|MUC16_HUMAN	MUC16	Mucin-16 OS=Homo sapiens OX=9606 GN=MUC16 PE=1 SV=3
sp|Q8IVL1|NAV2_HUMAN	NAV2_	Neuron navigator 2 OS=Homo sapiens OX=9606 GN=NAV2 PE=1 SV=3
RRRRRsp|Q8WXI7|MUC16_HUMAN	WXI7|	REVERSED Mucin-16 OS=Homo sapiens OX=9606 GN=MUC16 PE=1 SV=3
sp|O14598|VCY1_HUMAN	VCY1_	Testis-specific basic protein Y 1 OS=Homo sapiens OX=9606 GN=VCY PE=2 SV=1
sp|Q9NNX9|VCX3_HUMAN	VCX3_	Variable charge X-linked protein 3 OS=Homo sapiens OX=9606 GN=VCX3A PE=2 SV=1
sp|Q9H322|VCX2_HUMAN	VCX2_	Variable charge X-linked protein 2 OS=Homo sapiens OX=9606 GN=VCX2 PE=2 SV=3
sp|Q9H321|VCX3B_HUMAN	VCX3B	Variable charge X-linked protein 3B OS=Homo sapiens OX=9606 GN=VCX3B PE=2 SV=4
sp|Q9H320|VCX1_HUMAN	VCX1_	Variable charge X-linked protein 1 OS=Homo sapiens OX=9606 GN=VCX PE=2 SV=1
sp|Q9UKY7|CDV3_HUMAN	CDV3_	Protein CDV3 homolog OS=Homo sapiens OX=9606 GN=CDV3 PE=1 SV=1
RRRRRsp|Q9BYE9|CDHR2_HUMAN	BYE9|	REVERSED Cadherin-related family member 2 OS=Homo sapiens OX=9606 GN=CDHR2 PE=1 SV=2
sp|Q8NDY3|ARHL1_HUMAN	ARHL1	[Protein ADP-ribosylarginine] hydrolase-like protein 1 OS=Homo sapiens OX=9606 GN=ADPRHL1 PE=2 SV=1
RRRRRsp|P49815|TSC2_HUMAN	9815|	REVERSED Tuberin OS=Homo sapiens OX=9606 GN=TSC2 PE=1 SV=2
sp|Q86SX6|GLRX5_HUMAN	GLRX5	Glutaredoxin-related protein 5, mitochondrial OS=Homo sapiens OX=9606 GN=GLRX5 PE=1 SV=2
sp|O95140|MFN2_HUMAN	MFN2_	Mitofusin-2 OS=Homo sapiens OX=9606 GN=MFN2 PE=1 SV=3
RRRRRsp|Q9BQ95|ECSIT_HUMAN	BQ95|	REVERSED Evolutionarily conserved signaling intermediate in Toll pathway, mitochondrial OS=Homo sapiens OX=9606 GN=ECSIT PE=1 SV=1
RRRRRsp|B1APH4|ZN487_HUMAN	APH4|	REVERSED Putative zinc finger protein 487 OS=Homo sapiens OX=9606 GN=ZNF487 PE=5 SV=3
sp|C9JRZ8|AK1BF_HUMAN	AK1BF	Aldo-keto reductase family 1 member B15 OS=Homo sapiens OX=9606 GN=AKR1B15 PE=1 SV=2
sp|Q14439|GP176_HUMAN	GP176	G-protein coupled receptor 176 OS=Homo sapiens OX=9606 GN=GPR176 PE=2 SV=1
RRRRRsp|Q9H2Y7|ZN106_HUMAN	H2Y7|	REVERSED Zinc finger protein 106 OS=Homo sapiens OX=9606 GN=ZNF106 PE=1 SV=1
sp|Q9Y2G1|MYRF_HUMAN	MYRF_	Myelin regulatory factor OS=Homo sapiens OX=9606 GN=MYRF PE=1 SV=3
sp|Q6T4R5|NHS_HUMAN	NHS_H	Nance-Horan syndrome protein OS=Homo sapiens OX=9606 GN=NHS PE=1 SV=2
sp|Q9H2B2|SYT4_HUMAN	SYT4_	Synaptotagmin-4 OS=Homo sapiens OX=9606 GN=SYT4 PE=1 SV=1
sp|O60218|AK1BA_HUMAN	AK1BA	Aldo-keto reductase family 1 member B10 OS=Homo sapiens OX=9606 GN=AKR1B10 PE=1 SV=2
RRRRRsp|P00491|PNPH_HUMAN	0491|	REVERSED Purine nucleoside phosphorylase OS=Homo sapiens OX=9606 GN=PNP PE=1 SV=2
RRRRRsp|O95551|TYDP2_HUMAN	5551|	REVERSED Tyrosyl-DNA phosphodiesterase 2 OS=Homo sapiens OX=9606 GN=TDP2 PE=1 SV=1
sp|Q8TDV2|GP148_HUMAN	GP148	Probable G-protein coupled receptor 148 OS=Homo sapiens OX=9606 GN=GPR148 PE=1 SV=2
sp|Q9Y5E4|PCDB5_HUMAN	PCDB5	Protocadherin beta-5 OS=Homo sapiens OX=9606 GN=PCDHB5 PE=2 SV=1
sp|Q5FWF4|ZRAB3_HUMAN	ZRAB3	DNA annealing helicase and endonuclease ZRANB3 OS=Homo sapiens OX=9606 GN=ZRANB3 PE=1 SV=2
sp|Q5K651|SAMD9_HUMAN	SAMD9	Sterile alpha motif domain-containing protein 9 OS=Homo sapiens OX=9606 GN=SAMD9 PE=1 SV=1
sp|Q08378|GOGA3_HUMAN	GOGA3	Golgin subfamily A member 3 OS=Homo sapiens OX=9606 GN=GOLGA3 PE=1 SV=2
sp|Q08493|PDE4C_HUMAN	PDE4C	cAMP-specific 3',5'-cyclic phosphodiesterase 4C OS=Homo sapiens OX=9606 GN=PDE4C PE=1 SV=2
sp|A6H8M9|CDHR4_HUMAN	CDHR4	Cadherin-related family member 4 OS=Homo sapiens OX=9606 GN=CDHR4 PE=2 SV=1
sp|Q9P2N7|KLH13_HUMAN	KLH13	Kelch-like protein 13 OS=Homo sapiens OX=9606 GN=KLHL13 PE=1 SV=3
RRRRRsp|Q9P2Y5|UVRAG_HUMAN	P2Y5|	REVERSED UV radiation resistance-associated gene protein OS=Homo sapiens OX=9606 GN=UVRAG PE=1 SV=1
RRRRRsp|Q9P225|DYH2_HUMAN	P225|	REVERSED Dynein heavy chain 2, axonemal OS=Homo sapiens OX=9606 GN=DNAH2 PE=1 SV=3
sp|P39059|COFA1_HUMAN	COFA1	Collagen alpha-1(XV) chain OS=Homo sapiens OX=9606 GN=COL15A1 PE=1 SV=2
sp|U3KPV4|A3LT2_HUMAN	A3LT2	Alpha-1,3-galactosyltransferase 2 OS=Homo sapiens OX=9606 GN=A3GALT2 PE=2 SV=1
sp|P84243|H33_HUMAN	H33_H	Histone H3.3 OS=Homo sapiens OX=9606 GN=H3-3A PE=1 SV=2
sp|P68431|H31_HUMAN	H31_H	Histone H3.1 OS=Homo sapiens OX=9606 GN=H3C1 PE=1 SV=2
sp|Q16695|H31T_HUMAN	H31T_	Histone H3.1t OS=Homo sapiens OX=9606 GN=H3-4 PE=1 SV=3
sp|Q6NXT2|H3C_HUMAN	H3C_H	Histone H3.3C OS=Homo sapiens OX=9606 GN=H3-5 PE=1 SV=3
sp|Q9NRD9|DUOX1_HUMAN	DUOX1	Dual oxidase 1 OS=Homo sapiens OX=9606 GN=DUOX1 PE=1 SV=1
sp|Q12774|ARHG5_HUMAN	ARHG5	Rho guanine nucleotide exchange factor 5 OS=Homo sapiens OX=9606 GN=ARHGEF5 PE=1 SV=3
sp|Q9P2J3|KLHL9_HUMAN	KLHL9	Kelch-like protein 9 OS=Homo sapiens OX=9606 GN=KLHL9 PE=1 SV=2
RRRRRsp|Q9HAC8|UBTD1_HUMAN	HAC8|	REVERSED Ubiquitin domain-containing protein 1 OS=Homo sapiens OX=9606 GN=UBTD1 PE=1 SV=1
sp|P53804|TTC3_HUMAN	TTC3_	E3 ubiquitin-protein ligase TTC3 OS=Homo sapiens OX=9606 GN=TTC3 PE=1 SV=2
sp|Q9NRD8|DUOX2_HUMAN	DUOX2	Dual oxidase 2 OS=Homo sapiens OX=9606 GN=DUOX2 PE=1 SV=2
sp|P0DPK2|H3Y1_HUMAN	H3Y1_	Histone H3.Y OS=Homo sapiens OX=9606 GN=H3Y1 PE=1 SV=1
sp|P0DPK5|H3Y2_HUMAN	H3Y2_	Histone H3.X OS=Homo sapiens OX=9606 GN=H3Y2 PE=5 SV=1
sp|Q6ZUT3|FRMD7_HUMAN	FRMD7	FERM domain-containing protein 7 OS=Homo sapiens OX=9606 GN=FRMD7 PE=1 SV=1
sp|Q13368|MPP3_HUMAN	MPP3_	MAGUK p55 subfamily member 3 OS=Homo sapiens OX=9606 GN=MPP3 PE=1 SV=2
RRRRRsp|P47872|SCTR_HUMAN	7872|	REVERSED Secretin receptor OS=Homo sapiens OX=9606 GN=SCTR PE=2 SV=2
RRRRRsp|Q93073|SBP2L_HUMAN	3073|	REVERSED Selenocysteine insertion sequence-binding protein 2-like OS=Homo sapiens OX=9606 GN=SECISBP2L PE=1 SV=3
RRRRRsp|Q9UPZ6|THS7A_HUMAN	UPZ6|	REVERSED Thrombospondin type-1 domain-containing protein 7A OS=Homo sapiens OX=9606 GN=THSD7A PE=1 SV=4
sp|O94989|ARHGF_HUMAN	ARHGF	Rho guanine nucleotide exchange factor 15 OS=Homo sapiens OX=9606 GN=ARHGEF15 PE=1 SV=4
RRRRRsp|Q92609|TBCD5_HUMAN	2609|	REVERSED TBC1 domain family member 5 OS=Homo sapiens OX=9606 GN=TBC1D5 PE=1 SV=1
RRRRRsp|Q8IV04|TB10C_HUMAN	IV04|	REVERSED Carabin OS=Homo sapiens OX=9606 GN=TBC1D10C PE=1 SV=1
sp|Q8IW93|ARHGJ_HUMAN	ARHGJ	Rho guanine nucleotide exchange factor 19 OS=Homo sapiens OX=9606 GN=ARHGEF19 PE=1 SV=1
sp|O94983|CMTA2_HUMAN	CMTA2	Calmodulin-binding transcription activator 2 OS=Homo sapiens OX=9606 GN=CAMTA2 PE=1 SV=3
sp|Q8N5V2|NGEF_HUMAN	NGEF_	Ephexin-1 OS=Homo sapiens OX=9606 GN=NGEF PE=1 SV=2
RRRRRsp|Q9H2Y9|SO5A1_HUMAN	H2Y9|	REVERSED Solute carrier organic anion transporter family member 5A1 OS=Homo sapiens OX=9606 GN=SLCO5A1 PE=2 SV=2
sp|P23352|KALM_HUMAN	KALM_	Anosmin-1 OS=Homo sapiens OX=9606 GN=ANOS1 PE=1 SV=3
sp|Q16513|PKN2_HUMAN	PKN2_	Serine/threonine-protein kinase N2 OS=Homo sapiens OX=9606 GN=PKN2 PE=1 SV=1
RRRRRsp|Q86VP3|PACS2_HUMAN	6VP3|	REVERSED Phosphofurin acidic cluster sorting protein 2 OS=Homo sapiens OX=9606 GN=PACS2 PE=1 SV=3
RRRRRsp|O60931|CTNS_HUMAN	0931|	REVERSED Cystinosin OS=Homo sapiens OX=9606 GN=CTNS PE=1 SV=2
RRRRRsp|Q9UPR3|SMG5_HUMAN	UPR3|	REVERSED Protein SMG5 OS=Homo sapiens OX=9606 GN=SMG5 PE=1 SV=3
RRRRRsp|Q13370|PDE3B_HUMAN	3370|	REVERSED cGMP-inhibited 3',5'-cyclic phosphodiesterase B OS=Homo sapiens OX=9606 GN=PDE3B PE=1 SV=2
RRRRRsp|Q9BZQ4|NMNA2_HUMAN	BZQ4|	REVERSED Nicotinamide/nicotinic acid mononucleotide adenylyltransferase 2 OS=Homo sapiens OX=9606 GN=NMNAT2 PE=1 SV=1
RRRRRsp|Q14432|PDE3A_HUMAN	4432|	REVERSED cGMP-inhibited 3',5'-cyclic phosphodiesterase A OS=Homo sapiens OX=9606 GN=PDE3A PE=1 SV=3
RRRRRsp|Q9HDB9|GAK5_HUMAN	HDB9|	REVERSED Endogenous retrovirus group K member 5 Gag polyprotein OS=Homo sapiens OX=9606 GN=ERVK-5 PE=1 SV=3
sp|Q9H341|O51M1_HUMAN	O51M1	Olfactory receptor 51M1 OS=Homo sapiens OX=9606 GN=OR51M1 PE=3 SV=4
RRRRRsp|P49247|RPIA_HUMAN	9247|	REVERSED Ribose-5-phosphate isomerase OS=Homo sapiens OX=9606 GN=RPIA PE=1 SV=3
RRRRRsp|Q9H920|RN121_HUMAN	H920|	REVERSED RING finger protein 121 OS=Homo sapiens OX=9606 GN=RNF121 PE=1 SV=1
sp|Q6ZW31|SYDE1_HUMAN	SYDE1	Rho GTPase-activating protein SYDE1 OS=Homo sapiens OX=9606 GN=SYDE1 PE=1 SV=1
sp|Q93038|TNR25_HUMAN	TNR25	Tumor necrosis factor receptor superfamily member 25 OS=Homo sapiens OX=9606 GN=TNFRSF25 PE=1 SV=2
sp|O00750|P3C2B_HUMAN	P3C2B	Phosphatidylinositol 4-phosphate 3-kinase C2 domain-containing subunit beta OS=Homo sapiens OX=9606 GN=PIK3C2B PE=1 SV=2
sp|Q68DK2|ZFY26_HUMAN	ZFY26	Zinc finger FYVE domain-containing protein 26 OS=Homo sapiens OX=9606 GN=ZFYVE26 PE=1 SV=3
sp|Q8IV61|GRP3_HUMAN	GRP3_	Ras guanyl-releasing protein 3 OS=Homo sapiens OX=9606 GN=RASGRP3 PE=1 SV=1
sp|Q6PIU2|NCEH1_HUMAN	NCEH1	Neutral cholesterol ester hydrolase 1 OS=Homo sapiens OX=9606 GN=NCEH1 PE=1 SV=3
RRRRRsp|Q32P51|RA1L2_HUMAN	2P51|	REVERSED Heterogeneous nuclear ribonucleoprotein A1-like 2 OS=Homo sapiens OX=9606 GN=HNRNPA1L2 PE=2 SV=2
sp|Q9BRT2|UQCC2_HUMAN	UQCC2	Ubiquinol-cytochrome-c reductase complex assembly factor 2 OS=Homo sapiens OX=9606 GN=UQCC2 PE=1 SV=1
RRRRRsp|Q9UBL0|ARP21_HUMAN	UBL0|	REVERSED cAMP-regulated phosphoprotein 21 OS=Homo sapiens OX=9606 GN=ARPP21 PE=1 SV=2
RRRRRsp|P50120|RET2_HUMAN	0120|	REVERSED Retinol-binding protein 2 OS=Homo sapiens OX=9606 GN=RBP2 PE=1 SV=3
RRRRRsp|Q9HBT6|CAD20_HUMAN	HBT6|	REVERSED Cadherin-20 OS=Homo sapiens OX=9606 GN=CDH20 PE=2 SV=2
[truncated: 21 more columns]
